# Supplementary material for: Transcriptomic and regulatory landscape of liver tissue associated with meat and carcass quality traits in cattle
Source: J Anim Sci Biotechnol. 2026 Aug 1;17:150. doi: 10.1186/s40104-026-01465-0 (PMC13428424; doi:10.1186/s40104-026-01465-0)
Supplement: Supplementary file 2 — Additional file 2: Table S1-1. Summary of RNA sequencing and mapping statistics. Table S1-2. Minimum, maximum, average, and standard deviation for meat and carcass quality phenotypes in Nelore cattle. Table S1-3. Phenotypes corrected (residuals) for Contemporary groups (Slaughter + days in confinement), age, PC1 and PC2. Table S1-4. Statistically significant modules of the weighted correlation network analysis (WGCNA) with P < 0.5 and correlated phenotypes. Table S1-5. Genes for each module of the WGCNA considering only the ten significant ones. Table S1-6. Hub genes for the significant WGCNA modules. [file 40104_2026_1465_MOESM2_ESM.xlsx]

## Sheet: Description
Transcriptomic and regulatory landscape of liver tissue associated with meat and carcass quality traits in cattle
Thais Ribeiro da Silva¹; Juliana Afonso2; Bárbara Silva-Vignato¹; Ingrid Soares Garcia¹; Beatriz Delcarme Lima¹; Heidge Fukumasu3; Saulo Luz Silva3; Juliana Petrini1; Carolina Purcell Goes1,4; Bruna Petry5; Wellison J. S. Diniz6; Aline Silva Mello Cesar¹; Gerson Barreto Mourão¹; James E. Koltes5; Luciana Correia de Almeida Regitano2; Luiz Lehmann Coutinho¹
¹ Department of Animal Science, College of Agriculture “Luiz de Queiroz”, University of São Paulo, Piracicaba, SP, Brazil ² Embrapa Pecuária Sudeste, São Carlos, SP, Brazil ³ College of Animal Science and Food Engineering, University of São Paulo, Pirassununga, SP, Brazil 4 Department of Structural Biology, Federal University of Triângulo Mineiro, Uberaba, MG, Brazil 5 Department of Animal Scienc…
Data Description Supplementary Table 1
Tab1.	Summary of RNA sequencing and mapping statistics.
Tab2.	Minimum, maximum, average, and standard deviation for meat and carcass quality phenotypes in Nelore cattle.
Tab3.	Phenotypes corrected (residuals) for Contemporary groups (Slaughter + days in confinement), age, PC1 and PC2
Tab4.	Statistically significant Modules of the weighted correlation network analysis (WGCNA) p < 0.05 and correlated phenotypes.
Tab5.	Genes for each module of the WGCNA considering only the ten significant ones
Tab6.	Hub genes for the significant WGCNA modules

## Sheet: Tab1
Tab 1- Summary of RNA sequencing and mapping statistics.
Sample ID	M Seqs		% Aligned		M Aligned
Liver_1.I	21.7		0.909		19.7253
Liver_1.II	17.4		0.897		15.6078
Liver_1.III	14.9		0.929		13.8421
Liver_1.IV	17		0.825		14.025
Liver_1.VI	17.5		0.846		14.805
Liver_2.I	21.7		0.897		19.4649
Liver_2.II	15.9		0.889		14.1351
Liver_2.III	15.5		0.905		14.0275
Liver_2.IV	16.4		0.783		12.8412
Liver_2.V	17.2		0.885		15.222
Liver_3.I	20.2		0.892		18.0184
Liver_3.II	15.3		0.889		13.6017
Liver_3.IV	17.9		0.759		13.5861
Liver_3.V	17.1		0.866		14.8086
Liver_4.I	21.9		0.924		20.2356
Liver_4.II	19.7		0.878		17.2966
Liver_4.III	14.7		0.905		13.3035
Liver_4.IV	15.2		0.794		12.0688
Liver_4.V	16.3		0.871		14.1973
Liver_4.VI	12.1		0.868		10.5028
Liver_5.I	13.7		0.902		12.3574
Liver_5.II	25		0.918		22.95
Liver_5.III	14.9		0.893		13.3057
Liver_5.V	12.5		0.894		11.175
Liver_6.I	21.3		0.906		19.2978
Liver_6.II	15.6		0.917		14.3052
Liver_6.III	15.2		0.899		13.6648
Liver_6.IV	11.3		0.662		7.4806
Liver_7.I	21.4		0.889		19.0246
Liver_7.II	14.8		0.923		13.6604
Liver_7.III	15.1		0.888		13.4088
Liver_7.IV	13.3		0.828		11.0124
Liver_7.V	18.5		0.885		16.3725
Liver_8.I	18.6		0.9		16.74
Liver_8.II	17.3		0.924		15.9852
Liver_8.III	12.6		0.901		11.3526
Liver_8.IV	18.7		0.642		12.0054
Liver_8.V	19.6		0.91		17.836
Liver_8.VI	18.9		0.864		16.3296
Liver_9.I	16.6		0.888		14.7408
Liver_9.II	16.8		0.917		15.4056
Liver_9.III	21.7		0.91		19.747
Liver_9.IV	17.7		0.867		15.3459
Liver_9.V	18.4		0.876		16.1184
Liver_10.I	20.6		0.891		18.3546
Liver_10.III	17.4		0.909		15.8166
Liver_10.IV	15.6		0.764		11.9184
Liver_10.VI	12.7		0.792		10.0584
Liver_11.I	22.1		0.916		20.2436
Liver_11.II	15.4		0.917		14.1218
Liver_11.III	16.8		0.901		15.1368
Liver_11.IV	14		0.796		11.144
Liver_11.VI	17.4		0.849		14.7726
Liver_12.I	23.7		0.896		21.2352
Liver_12.II	16.1		0.905		14.5705
Liver_12.III	16.4		0.903		14.8092
Liver_12.IV	21.8		0.758		16.5244
Liver_12.V	21.2		0.911		19.3132
Liver_12.VI	13.5		0.756		10.206
Liver_13.I	22.1		0.912		20.1552
Liver_13.II	14.9		0.918		13.6782
Liver_13.III	15.8		0.906		14.3148
Liver_13.IV	17.9		0.882		15.7878
Liver_13.V	19.3		0.867		16.7331
Liver_14.I	17.4		0.907		15.7818
Liver_14.II	16.1		0.915		14.7315
Liver_14.III	16.2		0.892		14.4504
Liver_14.IV	17		0.829		14.093
Liver_15.I	17.3		0.918		15.8814
Liver_15.II	13.6		0.91		12.376
Liver_15.III	17.1		0.899		15.3729
Liver_15.IV	17.2		0.826		14.2072
Liver_16.I	17.8		0.912		16.2336
Liver_16.III	15.5		0.896		13.888
Liver_17.I	19.4		0.891		17.2854
Liver_17.II	13.6		0.914		12.4304
Liver_17.III	16.7		0.907		15.1469
Liver_17.IV	17.8		0.696		12.3888
Liver_18.I	18		0.901		16.218
Liver_18.II	20.7		0.928		19.2096
Liver_18.III	20		0.904		18.08
Liver_19.I	17.1		0.892		15.2532
Liver_19.II	18.7		0.909		16.9983
Liver_19.III	13.9		0.895		12.4405
Liver_19.IV	14.3		0.82		11.726
Liver_20.I	17.5		0.9		15.75
Liver_20.II	15.6		0.909		14.1804
Liver_20.III	14.1		0.906		12.7746
Liver_20.IV	18.6		0.823		15.3078
Average	17.2022		0.874854		15.0791

## Sheet: Tab2
Tab 2- Minimum, maximum, average, and standard deviation for meat and carcass quality phenotypes in Nelore cattle.
Phenotypes	Minimum	Maximum	Average	Standard Deviation
L0	21.2	38.1	31.29	3.03
a0	10.8	24.1	15.68	2.35
b0	9.9	27.9	15.07	3.36
L7	17.23	65.3	34.58	4.52
a7	11.8	29.1	16.62	2.43
b7	9.3	24.6	18.25	2.99
L14	25.5	41.8	34.45	3.35
a14	7.8	28	15.17	3.58
b14	12.4	24	18.19	2.66
pH0	5.24	5.83	5.45	0.13
CL0	18.1	39.65	27.5	3.48
CL7	14.4	38	28.4	4.49
CL14	2.5	37.5	27.51	5.02
ADG	1.22	2.65	1.98	0.31
REA	64	103	83	8.79
BFT	1.12	9.87	5.46	2.07
KPIFKg	6.3	19.8	13.6	2.56
KPIFPer	2.1	6.2	3.96	0.68
SF0	51.89	98.11	75.24	10.12
SF7	29.27	81.9	56.87	10.3
SF14	28.3	69.9	46.76	9.56
Subtitles: a0: redness 24 hours after the slaughter; b0: yellowness 24 hours after the slaughter; L0: Lightness of the meat 24 hours after slaughter; b7: Yellowness seven days after slaughter; a14: Redness 14 days after slaughter; b14: Yellowness 14 days after slaughter; L14: Lightness 14 days after slaughter; ADG: Average Daily Gain; SF0: Shear Force 24 hours after slaughter; SF14: Shear Force 1…

## Sheet: Tab3
Tab 3- Phenotypes corrected (residuals) for Contemporary groups (Slaughter + days in confinement), age, PC1 and PC2
ID	BFT	WG	KPIFPer	KPIFKg	REA	L0	a0	b0	L7	a7	b7	L14	a14	b14	Ph0	CL0	CL7	CL14	SF0	SF7	SF14
liver_1.I	3.94167	0.252303	3.24792	0.680737	6.84752	4.12874	-0.614996	-1.01382	2.32015	-2.66568	-2.90936	0.0762196	1.29546	3.95487	-0.0635308	-0.299822	-1.5427	-4.98757	-10.7569	0.182137	-11.6965
liver_1.II	NA	-0.192036	0.947988	0.00680236	5.57251	-3.34722	1.84849	1.5536	-0.576609	0.85845	-0.426527	3.37101	-0.197117	-0.961111	0.131131	2.67514	-4.15149	2.75319	-6.70809	-11.5082	-5.01746
liver_1.III	-2.08077	-0.0920266	1.28436	0.113682	13.1324	2.92654	-0.636647	-0.950969	1.43965	-0.309439	2.20382	-0.441553	0.104278	2.70538	-0.108094	0.581572	3.8472	3.7917	5.60823	19.5223	NA
liver_1.IV	-2.01968	-0.0851448	0.625766	0.0920675	-6.14838	-5.46662	4.71482	4.07738	-4.49261	1.55084	1.55203	-1.25116	0.479346	-1.08277	-0.0598653	-4.85785	-3.5592	3.61191	-11.407	11.0833	3.74893
liver_1.VI	-0.640409	0.0942925	-0.269958	0.0365745	13.5216	0.063005	-3.23956	-2.88722	1.78162	0.930039	2.54408	3.52306	-4.04834	-2.40935	-0.150022	-3.37661	8.16309	-2.54392	-1.58301	-9.8581	-1.58243
liver_2.I	0.777948	-0.256426	-3.01428	-0.851321	10.3262	1.13335	-1.57986	-1.77972	0.412501	-1.21908	1.12283	-1.25831	-0.518933	-0.62463	-0.0375331	1.56218	-1.89902	-3.29514	-6.38428	-2.9098	-1.24443
liver_2.II	-2.33923	NA	-2.04509	-0.784871	-4.05349	-0.584104	0.550432	0.600684	-1.62535	1.41464	-0.672593	-0.457532	4.18163	0.627676	NA	2.16042	3.51236	3.44266	-1.84984	1.23984	1.80404
liver_2.III	-0.542572	0.379553	2.73467	0.711848	-0.745151	4.12788	-3.33281	-0.818205	-0.952142	-0.299473	2.43271	2.14657	-3.74648	-3.9136	-0.0293418	-7.3475	3.37262	1.41546	6.63264	12.0653	3.95056
liver_2.IV	-1.69558	-0.644307	-5.72657	-1.31384	-2.49743	0.275593	-0.455807	-0.279938	-1.39533	-0.271305	1.78576	-0.656014	0.0776224	0.759135	-0.0596775	3.02143	-4.45847	-0.988881	0.859243	-11.3917	-5.17454
liver_2.V	-1.42999	-0.407157	0.501016	0.204138	-1.24283	0.683763	3.68428	4.75098	3.54592	-0.19466	0.345198	6.0275	1.0816	-0.43655	-0.26318	0.848544	-1.45073	0.243719	6.20793	2.88172	5.32143
liver_3.I	0.0625486	-0.0667009	-1.27681	-0.203559	3.7748	-2.6379	2.36698	3.05804	1.04789	0.365288	-0.355668	-0.741603	0.159803	1.09611	0.0645945	-1.56407	0.137536	-6.03023	-12.7879	-5.75291	-10.2238
liver_3.II	3.487	0.217981	0.125335	-0.135832	7.07108	2.23799	-1.14069	2.23705	5.87413	-3.67018	-1.12894	2.89765	0.990495	0.53054	0.0655326	-2.5778	2.4196	1.24178	-1.93641	7.59433	-5.82334
liver_3.III	-2.75373	0.251261	-2.26555	-0.717996	8.44411	1.54436	-1.90116	-2.28601	-1.02515	-1.53561	-1.80159	-2.32103	2.617	2.38872	0.0901586	11.7541	0.350668	3.12768	-2.16198	-4.97929	4.70541
liver_3.IV	-0.955201	0.051039	-0.0352822	-0.157619	7.86468	1.63437	-1.51392	-0.655939	-1.00889	-0.0305694	1.6786	1.33207	2.06613	1.41614	-0.0323022	-2.0712	-3.38543	3.61682	-12.3257	-1.92699	3.97818
liver_3.V	-1.84331	NA	-6.46442	-1.51431	-8.24041	0.825755	-4.288	-4.95194	2.50827	-3.03382	-1.86036	5.82355	-4.56014	-3.00616	0.260946	1.39218	-1.95909	10.0867	18.5066	2.24971	19.545
liver_4.I	-0.495331	0.191283	3.72764	0.78571	-5.47156	1.84731	-0.468717	-0.437546	0.556788	-0.438627	0.8281	0.0150549	0.835986	3.48132	0.204503	0.231968	0.428626	-3.639	-3.68112	0.731423	-3.39156
liver_4.II	1.09598	-0.652684	-1.97286	-0.336605	-6.11963	-1.2439	2.03577	1.65016	2.03456	-1.78034	-4.73381	2.11372	3.18651	-0.171959	0.382738	-0.351431	3.17099	-2.38723	3.1585	11.5561	3.82225
liver_4.III	0.105474	0.0118553	-2.04334	-0.623829	-2.52905	0.262325	-0.125805	-0.97468	2.93659	-3.40292	-3.08741	0.909764	-5.35065	-1.67513	-0.00848136	4.69264	0.929421	5.04015	18.1788	-1.97085	7.08092
liver_4.IV	0.0707146	-0.400167	-2.83731	-0.733457	5.92906	0.607388	-0.672532	0.137731	-2.11909	1.436	1.63066	3.98634	-3.3503	-3.68897	0.026067	-0.806453	4.77255	1.66423	-3.63729	6.9738	-5.1562
liver_4.V	0.412196	0.203053	0.38465	0.135357	3.75776	3.6451	-0.529777	2.28055	3.45677	-1.72871	0.904764	-6.10712	-0.108256	-2.35505	-0.0993938	5.01285	1.0465	0.89754	-7.86915	5.70319	-0.0309837
liver_4.VI	-0.887001	NA	-3.59693	-0.423537	-21.5262	-2.9896	-2.12229	-0.956939	0.161943	0.59896	1.64898	1.69128	-1.10569	-1.45072	0.295103	-2.71066	1.72178	-0.822388	-9.6965	-11.7672	-8.14029
liver_5.I	-4.58835	0.244287	1.07602	0.22408	-1.64761	2.497	-1.1233	-0.559778	-0.130692	1.47003	0.17566	2.40498	-1.80409	1.12389	-0.00502542	-0.932508	2.27934	-1.93355	-12.7288	-11.5556	-11.0462
liver_5.II	4.10956	0.086777	3.0767	0.58189	7.7622	-2.28399	-0.634033	-1.92265	-1.10113	-1.36545	-3.33566	-3.0059	1.45644	-1.25582	-0.00898879	-0.92968	3.1164	-3.97843	-1.9771	5.66747	1.81382
liver_5.III	2.72732	0.19764	5.84734	2.04593	-0.972863	3.43198	-1.40845	-7.42766	-2.44573	0.915443	-0.451397	-2.20274	-1.58428	3.27417	-0.0746397	-0.144512	-6.3895	3.40302	-3.00557	-2.66835	21.3891
liver_5.V	-0.59559	0.0170206	1.16565	0.0691697	-9.55835	0.952209	-1.40367	-3.59044	-3.09572	-1.11106	-0.88751	-0.675323	-5.57036	-1.63788	-0.159274	7.11327	0.539249	10.1951	12.2666	8.13949	12.1221
liver_6.I	-1.72294	0.194956	4.32531	1.70405	-5.8267	0.182115	1.62611	-0.0172016	-0.190322	1.28419	0.0937143	-2.59624	2.58104	2.92432	0.0357094	-3.49466	0.939806	NA	-12.4214	4.59956	-19.3784
liver_6.II	-2.62163	NA	-1.93465	-0.123577	-4.90158	-0.582099	0.763597	-0.447924	-0.187568	1.02105	-1.05967	0.0411199	1.86823	0.946241	0.183435	-1.90975	2.12224	2.00943	15.7808	0.0224673	4.69667
liver_6.III	0.337005	-0.133538	0.0310859	0.175761	5.18901	-0.286479	0.191506	-0.493979	-0.660447	0.134013	-0.815003	-3.2457	1.94306	2.63167	0.00560402	1.62075	2.30553	1.50263	-4.13877	-1.19707	5.45069
liver_6.IV	-0.601277	-0.256508	-2.48524	-0.479704	-1.81333	-6.35786	5.79983	5.13636	-2.0505	-0.18703	4.83703	5.10278	-2.14887	-2.40458	-0.0662177	-0.58325	-5.98128	6.33525	-6.86717	-14.2299	-0.0908931
liver_7.I	-1.09329	0.0865494	2.8072	0.358301	2.15819	2.23251	-2.02371	0.0195684	1.93731	-2.59627	-4.11391	-0.820043	-1.52277	0.597022	-0.055326	-0.380641	5.61618	-9.16471	-9.15216	10.2702	-9.23653
liver_7.II	1.51119	0.030102	-0.0844407	-0.0947506	-0.0869328	7.46023	-3.526	-3.05144	3.13862	-3.57494	-3.89097	6.33457	-3.54055	-1.39846	-0.0925452	-0.135604	-7.7883	1.41589	8.3845	-14.3884	8.38648
liver_7.III	-0.707479	0.516886	1.371	0.309885	-10.7184	-1.70876	-0.126547	0.0906549	1.15349	1.12364	2.32544	6.40201	-4.63735	-3.9121	0.0676518	-3.35863	9.07015	-3.56438	-7.7391	4.7282	-7.64984
liver_7.IV	-2.21309	-0.391887	-1.22706	-0.47146	7.26296	-0.79637	1.76054	3.1621	2.9989	-2.42327	-1.9257	5.71398	-2.43761	-1.5482	-0.0626054	2.97495	2.75705	1.08417	11.9409	7.43394	7.6878
liver_7.V	0.381612	-0.276156	3.43012	1.2528	-8.8276	-2.28379	4.07731	5.61612	0.58787	0.759124	1.86798	1.48905	-2.17098	-3.61838	-0.183132	-8.75239	-1.49389	-5.42542	0.680601	-5.84786	-6.57905
liver_8.I	2.06418	0.116884	1.00711	0.386648	1.94782	-4.09405	0.042478	-0.0778586	-3.58629	1.71528	-0.452111	-3.43145	0.20502	0.289043	0.0126779	-2.06159	-3.21835	-3.02946	-5.22109	8.97795	-2.39195
liver_8.II	1.54227	0.298955	1.03955	0.112298	-6.36007	2.33288	0.757704	0.500549	0.0416442	0.392032	-2.78057	3.80357	4.7389	1.41222	0.113694	1.87392	2.01744	-2.12711	-6.96062	-7.89767	-4.43154
liver_8.III	1.51223	0.0682936	-0.638471	0.00350718	-5.80712	2.58983	-1.73497	-1.4979	1.98869	1.03238	0.630371	0.877829	0.368892	1.71376	-0.00886762	-4.36625	-10.3239	-3.73602	-2.35238	-12.2606	-5.60048
liver_8.IV	-1.22428	-0.0578643	-0.0568378	-0.0440777	-5.72312	-2.51868	2.63998	2.8849	1.89588	0.778115	1.3757	-0.303129	-3.30401	0.128657	0.0619359	2.7115	1.63112	-3.36706	4.74287	-0.0430986	-3.3912
liver_8.V	-1.47395	-0.15869	-0.461305	-0.0590588	-5.23173	-1.03364	-1.24202	-3.58269	-3.38018	1.76491	1.17281	-1.32903	1.01428	0.308449	0.0952239	0.166728	-2.69459	-0.124282	7.81569	5.78548	2.86328
liver_8.VI	-0.688895	-0.633566	-1.76201	-0.390601	-6.49556	-4.44882	5.96002	6.61855	2.76432	-1.18788	-2.77391	2.40487	-3.18287	-3.72782	-0.234186	-8.15484	-1.11913	-2.20265	-2.80854	13.1331	6.70758
liver_9.I	2.45092	-0.129628	-1.82601	-0.636338	5.84858	-0.849009	-0.504796	1.43501	0.725109	-1.63864	-3.3924	-1.36693	1.18609	2.89589	0.010428	-0.459912	-1.53894	-4.26572	0.0666624	6.74419	-12.6166
liver_9.II	2.33015	-0.407663	1.92933	0.893714	-9.57689	-0.461872	1.05444	1.2382	1.08284	-1.80717	-2.71917	4.22201	0.744895	-0.387432	0.234988	-2.08173	0.406363	0.471013	6.82263	-9.54842	-7.39892
liver_9.III	-0.317971	-0.0665669	0.847476	0.276449	7.82386	1.05242	-1.45524	-4.49299	-1.16058	-0.336167	-0.324566	-1.54666	-0.703464	1.63832	0.0101498	-1.00086	3.58679	-1.65236	10.1164	3.59562	8.50517
liver_9.IV	0.0283087	-0.108003	1.38987	0.244665	-3.85471	0.688033	0.862616	1.44662	3.37446	-2.63453	-1.74005	1.88888	0.385841	2.26345	0.0693779	4.19472	0.255642	-0.668641	5.29523	12.7371	-2.85824
liver_9.V	0.0095277	NA	-2.75061	-0.439838	-11.6326	-0.0431431	-0.0644406	-3.72504	-2.51423	1.21881	-1.81264	-0.323245	1.92815	1.58682	0.147441	0.841866	-0.113107	-0.626023	5.32726	10.813	1.34099
liver_10.I	0.77129	0.23221	0.0928848	-0.145913	-0.566013	2.3428	-2.14808	-2.13452	-1.23081	1.27151	0.716616	-1.96361	2.11473	3.60575	0.0233906	-2.59666	2.29999	0.392918	-10.874	-8.31681	-11.4895
liver_10.III	-0.272244	-0.10738	-1.26572	-0.359724	7.5352	-1.59227	-0.0879842	-1.14169	-3.10982	0.894768	1.49752	-3.13752	-1.31327	1.64998	-0.0670137	-0.183033	-4.69166	3.5045	-9.15781	-9.29299	0.117419
liver_10.IV	2.24224	0.172752	2.24291	0.788354	-1.2281	3.39662	-1.08595	2.10925	1.96811	3.49267	5.4995	5.56394	-4.64015	-0.921969	0.086355	-1.01421	9.8072	2.83677	-10.0985	-5.98669	-2.40381
liver_10.VI	0.560054	0.0569646	1.49328	0.376259	6.90321	-0.549129	0.457327	1.15557	NA	0.696162	0.686067	1.33639	-2.0992	-0.292594	NA	-4.68393	-4.50283	-2.06088	NA	-30.3367	-11.4999
liver_11.I	-2.19914	0.394224	1.79023	-0.123518	18.3807	-0.121766	0.0331768	-1.25414	1.10388	-4.3336	-7.36906	-8.11888	4.99554	2.19092	-0.0581205	0.967856	-0.102663	-2.24508	-8.00597	-9.05644	-10.6205
liver_11.II	2.12139	-0.624561	-2.99733	-0.577103	-2.81447	-1.8387	-0.831744	-2.94284	-3.04476	2.43035	2.06064	0.0146565	-0.588026	-3.65049	0.0264586	2.77492	-1.57776	5.59733	2.87686	-7.0543	7.29948
liver_11.III	-1.11582	-0.330135	-0.494095	0.102016	1.07276	1.44531	-0.591886	-0.321262	1.42161	-0.885508	0.632004	-1.83849	-2.28473	0.140114	-0.0531112	-0.838071	-0.987842	3.08738	-5.94706	-12.5293	-0.585771
liver_11.IV	-1.27973	-0.12669	2.70754	0.615527	-8.15972	-8.9491	NA	1.42288	-4.5686	-2.59345	-3.49476	-4.84445	2.27816	-0.40781	-0.115999	4.36163	2.21615	-3.98924	-3.0632	3.70094	-16.6547
liver_11.VI	0	NA	-1.77636e-15	0	-2.84217e-14	7.10543e-15	3.55271e-15	0	0	0	-1.77636e-15	-7.10543e-15	0	3.55271e-15	2.66454e-15	1.42109e-14	-7.10543e-15	0	1.42109e-14	-1.42109e-14	0
liver_12.I	0.566193	0.317164	4.58089	1.02932	15.3653	1.58201	-2.25997	-3.19641	-1.70514	0.3567	-0.726442	-2.25772	1.55257	-1.03102	0.00144256	0.631015	4.80923	NA	7.30885	18.0332	-11.3741
liver_12.II	1.95456	0.122746	0.429001	0.109372	-1.12218	-0.911133	0.232667	1.31952	1.47603	0.338194	1.87408	3.69887	-2.48917	-4.37892	-0.132761	1.70769	3.38438	-3.49714	8.9434	4.74522	13.1706
liver_12.III	4.55536	0.00452177	0.276553	0.0521043	5.11425	-4.02396	0.309792	-0.550032	NA	2.30164	2.93794	1.10049	-7.1961	-3.58884	-0.117575	0.0576439	3.35522	-0.234792	1.00437	7.11714	15.2779
liver_12.IV	-0.543517	0.173271	-1.1226	-0.197087	-5.29844	-0.0372654	1.45806	2.34906	1.38148	-2.00921	0.522739	-0.672571	5.43897	3.50312	NA	-0.745033	-0.486916	-2.95695	-3.63513	-12.0622	-11.8509
liver_12.V	1.75621	0.292673	-1.6064	-0.485291	6.87308	NA	NA	8.55109	NA	NA	NA	-9.31873	13.3547	1.83607	-0.0400791	-7.58722	NA	NA	NA	NA	NA
liver_12.VI	2.70526	0.290559	2.56104	0.458741	-1.05958	-1.22282	-0.38163	0.709505	-0.56126	0.472088	0.974703	0.709018	1.70264	2.30058	-0.0806656	-4.31246	3.50697	0.829475	-17.2147	0.601056	-0.361157
liver_13.I	2.4551	-0.0099071	1.71278	0.312123	-12.3564	-2.0653	1.55485	0.862387	0.260959	-0.107324	-1.35054	3.36784	-2.61506	-6.81677	0.111317	-1.62367	1.41962	3.60377	-2.09284	3.02191	7.71486
liver_13.II	-0.465916	-0.228654	-1.8084	-0.1944	-8.95013	3.66855	-1.94235	-2.27695	3.56554	-1.26127	-1.16085	3.44502	-1.69519	-0.554065	-0.101757	0.328736	-1.423	5.91047	9.56997	0.0399035	-0.571373
liver_13.III	0.713932	0.261281	0.496827	-0.125107	12.5251	-3.12831	0.680673	-0.642103	-3.37504	1.89586	2.25185	-2.96199	-4.27021	-1.99489	-0.0586643	3.1512	-2.76069	1.08533	8.64666	-1.39487	-3.30958
liver_13.IV	-2.30156	-0.0182339	-1.77142	-0.588952	5.82046	-8.30627	4.51215	1.43822	NA	-0.829252	-3.00134	-5.93997	2.99077	0.306318	-0.00246981	4.09941	-4.43427	0.621598	NA	10.2125	NA
liver_13.V	NA	0.152103	1.6542	0.133797	3.09967	-2.40992	0.674662	-4.74745	0.5452	-1.31679	-6.60472	-1.1287	-3.00835	-2.07654	-0.018334	4.04035	-1.49607	-0.095104	15.8103	-8.40896	-1.13729
liver_14.I	1.46737	0.352033	4.216	1.29067	-3.88026	2.92369	-0.0861555	1.69367	0.757487	0.273777	0.420666	-2.22497	1.18616	3.57887	-0.0175266	3.95508	-4.5187	-6.75087	0.696886	-8.62784	-11.6802
liver_14.II	-0.538106	0.00622849	-1.33254	-0.205748	-14.7297	0.499559	2.06907	0.356395	2.88157	-1.32443	0.514989	-0.652777	0.0176396	-0.709648	-0.170012	-4.07454	-3.34743	5.78913	-1.72734	-7.82943	4.15525
liver_14.III	-0.757836	0.0187174	3.39822	0.635498	-5.43251	-2.21399	1.15305	2.1803	-0.23822	-1.56037	-0.814792	0.0517603	-2.51031	-4.64385	NA	2.02374	-7.79577	-2.69818	5.9341	NA	0.763733
liver_14.IV	1.20326	0.204311	0.43564	-0.174941	11.7036	0.476836	0.633183	1.98556	0.941852	1.21842	0.376799	0.704118	0.620867	0.319984	-0.020863	-4.04371	-7.03413	1.08975	-11.9042	-4.29728	0.537538
liver_15.I	0.698393	-0.323864	-0.355567	0.242949	-3.57616	-0.995052	0.723324	0.0820667	-1.13003	2.42731	1.4297	0.187126	0.230019	-1.19337	0.0394196	4.5083	2.02019	2.42173	6.84179	5.53604	16.1495
liver_15.II	-1.66357	0.16902	-1.17322	-0.534489	16.3395	-1.98367	0.942337	2.0587	0.412699	-0.362389	1.1351	-2.66482	3.20048	0.843137	-0.0718442	0.967546	2.51128	0.578309	8.84784	9.67272	19.3283
liver_15.III	-2.17711	-0.016667	-3.88734	-0.743174	-0.23098	0.673454	1.08688	0.825786	1.13335	-0.103136	3.39101	NA	NA	NA	-0.129325	-5.54036	-5.50489	NA	-7.52807	-10.271	NA
liver_15.IV	3.35588	-0.154339	-0.364664	-0.0250861	-9.80284	-0.814182	1.35849	2.96459	-0.0329043	1.73268	1.42152	2.66555	-0.191943	-1.88501	0.0196132	-0.481227	-4.2867	-4.80825	-10.6205	-16.867	-16.3326
liver_16.I	NA	0.112581	-1.25712	-0.476915	-1.85298	1.45418	-0.546319	-0.53102	-2.69293	2.66675	2.39801	-2.4668	2.75905	4.11921	0.0604822	1.0441	-7.25569	7.00006	1.21412	-15.2056	10.0169
liver_16.III	1.88413	0.313598	1.49982	0.654055	-6.79289	3.98758	-2.93605	-2.04173	-1.33876	3.43158	4.50154	-2.47327	0.72042	0.774079	-0.0852985	-0.279893	-3.56613	1.05183	0.619093	-2.96433	-2.84411
liver_17.I	1.25079	-0.238119	-1.81911	-0.24756	9.13253	-0.829736	-0.401655	-0.29012	0.384547	-1.68096	-3.82739	-1.73406	-0.0286084	0.950634	0.115508	4.19965	1.65686	-5.3419	-12.3503	-3.22828	-3.56375
liver_17.II	NA	0.0817261	4.66559	0.952015	1.64943	4.65149	-2.93162	-1.74808	-1.01847	-0.891834	0.187589	0.855878	0.941128	-1.06293	-0.0319185	-3.89353	2.31326	4.40074	7.33921	-0.794361	16.4434
liver_17.III	-3.55271e-15	0	-1.77636e-15	4.44089e-16	-2.84217e-14	3.55271e-15	3.55271e-15	-1.77636e-15	0	0	-3.55271e-15	-7.10543e-15	-1.77636e-15	7.10543e-15	1.77636e-15	1.42109e-14	3.55271e-15	-3.55271e-15	1.42109e-14	0	7.10543e-15
liver_17.IV	0.323364	-0.271374	1.07302	0.10728	3.57556	-3.00955	2.28517	3.52179	3.39854	1.12425	-0.00806034	1.76483	4.58425	0.184058	-0.0189696	-0.0137728	7.62473	-4.50121	-4.24718	10.5306	-11.5086
liver_18.I	-0.630749	0.158932	-2.51524	-0.816565	6.79645	2.72992	-1.6481	-2.08451	1.58884	1.33021	0.760714	-3.63647	4.40417	4.38722	0.088188	0.469245	0.763081	-4.35501	-1.57598	2.32663	-0.936468
liver_18.II	-0.199437	-0.155776	-2.05706	-0.55747	-6.53779	-1.42746	2.37109	2.41476	0.13373	-2.84473	-1.48955	0.495094	-1.26271	-1.78598	-0.136723	0.389292	0.416094	0.475571	14.925	3.41114	9.84267
liver_18.III	-1.14758	0.348736	0.50252	0.169581	-4.8734	-1.93717	0.429879	1.78038	-0.80059	-0.376881	1.54693	-2.70453	0.951944	1.91285	-0.0906912	1.78453	0.508958	-0.760747	1.78622	7.19466	4.09901
liver_19.I	-0.433383	0.297521	0.782347	0.217476	8.98213	1.45147	-1.35451	-1.76622	-2.42231	2.20329	0.576923	-5.93339	4.83979	3.96346	0.277041	1.34875	-0.696839	-3.8993	6.17216	14.8175	2.53168
liver_19.II	0.761921	0.0308038	0.553466	0.285336	1.95451	0.704845	-1.87331	-1.48055	-4.25308	1.93362	-0.0300177	0.522309	-0.216476	-0.76072	-0.122234	2.17555	-1.28179	2.27114	-1.27462	-10.569	1.14754
liver_19.III	-1.96153	NA	-3.40573	-0.761408	-1.52769	2.72124	-0.252173	-3.02278	-1.19622	2.97246	3.75166	-0.123033	-1.24518	0.699756	-0.122266	3.12416	-7.77026	-1.24766	-1.38642	-14.8749	-9.80114
liver_19.IV	NA	-0.447641	-3.53701	-0.969108	5.80163	1.04218	0.204451	1.48726	-1.03314	1.05735	0.469814	2.90385	-2.19744	-2.98642	0.208903	-1.94573	8.6928	-2.39963	0.197916	21.7817	7.41361
liver_20.I	-0.519818	0.495847	-1.24648	-0.693586	-0.313236	1.90491	-0.243533	-0.875505	1.58838	-0.414418	-0.685581	-2.11074	-0.355477	1.83477	0.324307	3.66779	6.02744	-2.08563	10.3658	19.0515	-5.50551
liver_20.II	-4.15133	-0.0305612	-1.43093	-0.302842	-6.50209	-0.505843	-0.519038	0.00846103	-1.99239	0.130721	-1.35514	3.73355	1.39882	0.0469265	-0.084033	0.315211	2.98429	2.91323	-3.46516	-1.41093	11.0361
liver_20.III	-0.831877	0.0121281	1.12939	0.620958	-8.55251	4.91676	-2.1959	-7.74079	-1.82833	3.23841	3.51822	-4.0495	-0.950636	1.58523	-0.0633816	-0.576765	-0.972527	3.38182	20.1185	1.03955	14.5717
liver_20.IV	-1.58269	-0.0830035	-0.994241	-0.717331	0.909895	0.954377	-1.71949	-0.102842	-3.43839	1.68434	4.15867	-0.682049	0.971844	0.981664	-0.0776472	1.6199	2.72763	-1.70516	6.71585	15.8165	-2.35544
Subtitles: a0: redness 24 hours after the slaughter; b0: yellowness 24 hours after the slaughter; L0: Lightness of the meat 24 hours after slaughter; b7: Yellowness seven days after slaughter; a14: Redness 14 days after slaughter; b14: Yellowness 14 days after slaughter; L14: Lightness 14 days after slaughter; ADG: Average Daily Gain; SF0: Shear Force 24 hours after slaughter; SF14: Shear Force 1…

## Sheet: Tab4
Tab 4- Statistically significant Modules of the weighted correlation network analysis (WGCNA) p < 0.05 and correlated phenotypes.
Modules	Phenotype Correlation	Total of genes	Hub genes
Turquoise	a0 (0.2), b0 (0.3), b7 (0.2), L0 (-0.3), L14 (0.3), and ADG (-0.3)	4769	1383
Blue	ADG (0.2), L0 (0.3), SF14 (0.2), a0 (-0.2), b0 (-0.4), and L14 (-0.2)	4605	1348
Red	L0 (0.2), SF0 (0.2) and SF14 (0.2)	583	37
Purple	pH0 (0.2) and L14 (-0.2)	240	18
Tan	ADG (0.2), KPIFKg (0.3), KPIFPer (0.3), SF14 (0.2), b0 (-0.2), and L14 (-0.3)	210	13
Cyan	ADG (-0.3), KPIFKg (-0.3), and KPIFPer (-0.2)	180	50
Midnightblue	a14 (0.4), b0 (-0.4), a7 (-0.2), L14 (-0.3), CL0 (-0.2) and SF0 (-0.2)	106	34
Darkred	a0 (0.3), b0 (0.3), L14 (0.2), and L0 (-0.3)	71	22
Darkgreen	BFT (0.2), and L0 (0.2)	57	0
Darkturquoise	b0 (-0.2), b7 (-0.2), b14 (0.2), and L14 (-0.2)	49	4
Subtitle: a0: Redness of the meat 24 hours after slaughter; b0: Yellowness of the meat 24 hours after slaughter; L0: Lightness of the meat 24 hours after slaughter; b7: Yellowness seven days after slaughter; a14: Redness 14 days after slaughter; b14: Yellowness 14 days after slaughter; L14: Lightness 14 days after slaughter; ADG: Average Daily Gain; SF0: Shear Force 24 hours after slaughter; SF14…

## Sheet: Tab5
Tab 5- Genes for each module of the WGCNA considering only the ten significant ones
Blue			Turquoise			Tan			Red			Purple			Darkturquoise			Darkred			Darkgreen			Cyan			Midnightblue
Ensembl.ID	Gene_me		Ensembl.ID	Gene_me		Ensembl.ID	Gene_me		Red	Gene_me		Ensembl.ID	Gene_me		Ensembl.ID	Gene_me		Ensembl.ID	Gene_me		Ensembl.ID	Gene_me		Ensembl.ID	Gene_me		Ensembl.ID	Gene_me
ENSBTAG00000011528	SMIM11		ENSBTAG00000008490	CRYZL1		ENSBTAG00000050914	CYYR1		ENSBTAG00000008482	SON		ENSBTAG00000006158	DZIP3		ENSBTAG00000004971	GRAMD1C		ENSBTAG00000042475	SNORA63		ENSBTAG00000050824			ENSBTAG00000048631	TIAM1		ENSBTAG00000016656	PARP14
ENSBTAG00000021997	ITSN1		ENSBTAG00000035175	DONSON		ENSBTAG00000026156	VGLL3		ENSBTAG00000019404	IL10RB		ENSBTAG00000042702			ENSBTAG00000009391	ADPRH		ENSBTAG00000050478			ENSBTAG00000050475			ENSBTAG00000054574	ABCC13		ENSBTAG00000013203	GP5
ENSBTAG00000009188	GART		ENSBTAG00000003064	PAXBP1		ENSBTAG00000026836	ABI3BP		ENSBTAG00000018855	SCAF4		ENSBTAG00000042699	SNORA63		ENSBTAG00000007818	POFUT2		ENSBTAG00000018819	TENM1		ENSBTAG00000010413	TMEM169		ENSBTAG00000011871	BTLA		ENSBTAG00000032265	RTP4
ENSBTAG00000009187	DJC28		ENSBTAG00000017310	EVA1C		ENSBTAG00000010793	CCDC80		ENSBTAG00000014233	CCT8		ENSBTAG00000012797	DCUN1D1		ENSBTAG00000027696			ENSBTAG00000011682	GLI2		ENSBTAG00000050624			ENSBTAG00000001235	CD200R1		ENSBTAG00000027213
ENSBTAG00000001258	TMEM50B		ENSBTAG00000012412	URB1		ENSBTAG00000023600	APOD		ENSBTAG00000020122	USP16		ENSBTAG00000018247	OCRL		ENSBTAG00000015520	SLC11A1		ENSBTAG00000009223	SFN		ENSBTAG00000042986			ENSBTAG00000001390	B4GALT4		ENSBTAG00000022227	PLSCR2
ENSBTAG00000021819	IFR1		ENSBTAG00000007444	MAP3K7CL		ENSBTAG00000019060	CLDN11		ENSBTAG00000018704	BTG3		ENSBTAG00000052760			ENSBTAG00000021754	DUSP12		ENSBTAG00000055045	HSPB7		ENSBTAG00000050344			ENSBTAG00000040161	TM4SF19		ENSBTAG00000030921	FAM3B
ENSBTAG00000003059	CFAP298		ENSBTAG00000017753	APP		ENSBTAG00000005871	MECOM		ENSBTAG00000013664	FILIP1L		ENSBTAG00000036367			ENSBTAG00000030674	AK4		ENSBTAG00000047468			ENSBTAG00000013772	SRRM1		ENSBTAG00000009235	KCNMB3		ENSBTAG00000008471	MX2
ENSBTAG00000004139	BACH1		ENSBTAG00000019542	MRPL39		ENSBTAG00000011150	PFN2		ENSBTAG00000016363	TFG		ENSBTAG00000029828			ENSBTAG00000015016	CALCOCO1		ENSBTAG00000032456			ENSBTAG00000042645	SNORD46		ENSBTAG00000017659	BFSP2		ENSBTAG00000030913	MX1
ENSBTAG00000020121	RWDD2B		ENSBTAG00000019314	USP25		ENSBTAG00000015008	CPA3		ENSBTAG00000010987	NFKBIZ		ENSBTAG00000052224			ENSBTAG00000010444	ERBB3		ENSBTAG00000001748	TRIM45		ENSBTAG00000053523			ENSBTAG00000018189			ENSBTAG00000022278
ENSBTAG00000000201	LTN1		ENSBTAG00000036262	GBE1		ENSBTAG00000007331	PLOD2		ENSBTAG00000019332	SLC9C1		ENSBTAG00000006261	GPR17		ENSBTAG00000030784	APPL2		ENSBTAG00000016455	CACHD1		ENSBTAG00000017729	NR2C1		ENSBTAG00000019589	CFAP410		ENSBTAG00000008142	IFIH1
ENSBTAG00000019043	GABPA		ENSBTAG00000023652	PROS1		ENSBTAG00000021272			ENSBTAG00000000213	TMEM39A		ENSBTAG00000050322			ENSBTAG00000002127	TCP11L2		ENSBTAG00000020622	COL9A2		ENSBTAG00000018861	C5H12orf56		ENSBTAG00000054868	LAGE3		ENSBTAG00000015752	SP110
ENSBTAG00000001395	C1H21orf91		ENSBTAG00000004124	CPOX		ENSBTAG00000011802	COL6A1		ENSBTAG00000014660	WDR53		ENSBTAG00000008704	FIGN		ENSBTAG00000040058	ORC5		ENSBTAG00000044861			ENSBTAG00000042417	SNORA53		ENSBTAG00000016399	AKAP4		ENSBTAG00000039772	HTR2B
ENSBTAG00000004869	CXADR		ENSBTAG00000023666			ENSBTAG00000019269	COL6A2		ENSBTAG00000013192	CEP19		ENSBTAG00000001435	ARL6IP6		ENSBTAG00000049436			ENSBTAG00000052520			ENSBTAG00000013333	GYS2		ENSBTAG00000015769	VSIG4		ENSBTAG00000054666
ENSBTAG00000052575			ENSBTAG00000014889	DCBLD2		ENSBTAG00000000185	SLC6A14		ENSBTAG00000038600	LRRC15		ENSBTAG00000014158	CCNT2		ENSBTAG00000003959	ARHGAP24		ENSBTAG00000011071	BPIFC		ENSBTAG00000020237	NECAP1		ENSBTAG00000022161	TLR7		ENSBTAG00000007554	IFI6
ENSBTAG00000047293	NRIP1		ENSBTAG00000013662	COL8A1		ENSBTAG00000011833	GRIA3		ENSBTAG00000003151	DJB11		ENSBTAG00000031473	ORC2		ENSBTAG00000017063	EPB41L4B		ENSBTAG00000053590			ENSBTAG00000042440			ENSBTAG00000052709			ENSBTAG00000021842	FCGR2B
ENSBTAG00000012908			ENSBTAG00000015010	TBC1D23		ENSBTAG00000001911			ENSBTAG00000051586	ECE2		ENSBTAG00000050142			ENSBTAG00000021160	AP1M2		ENSBTAG00000050124			ENSBTAG00000052249			ENSBTAG00000004557	DHRS9		ENSBTAG00000011511
ENSBTAG00000038422			ENSBTAG00000024027	TRMT10C		ENSBTAG00000037686	SRPX2		ENSBTAG00000006920	ABCF3		ENSBTAG00000054626			ENSBTAG00000017748	RNF44		ENSBTAG00000004004	CSDC2		ENSBTAG00000045306			ENSBTAG00000013957	GALNT3		ENSBTAG00000037651	S100A2
ENSBTAG00000009851	ROBO1		ENSBTAG00000013461	RPL24		ENSBTAG00000001979	TAF7L		ENSBTAG00000024643	VEPH1		ENSBTAG00000051671			ENSBTAG00000049310			ENSBTAG00000048365	WNT7B		ENSBTAG00000045418	bta-mir-2461		ENSBTAG00000001060	CXCR4		ENSBTAG00000052421
ENSBTAG00000045974			ENSBTAG00000022275			ENSBTAG00000013760	COL4A6		ENSBTAG00000008307	PLCH1		ENSBTAG00000027159	ZBTB8OS		ENSBTAG00000020947	RNF103		ENSBTAG00000050341			ENSBTAG00000043317			ENSBTAG00000007280			ENSBTAG00000051677
ENSBTAG00000007939			ENSBTAG00000051495			ENSBTAG00000002585	SLC16A2		ENSBTAG00000018402	TSC22D2		ENSBTAG00000012997	SMPDL3B		ENSBTAG00000005729	FBXL4		ENSBTAG00000004893	ACOX3		ENSBTAG00000020873	MAT2A		ENSBTAG00000010366	HCRTR1		ENSBTAG00000013578	CHI3L2
ENSBTAG00000046959	CGGBP1		ENSBTAG00000004601	ABHD10		ENSBTAG00000020717	DIPK2B		ENSBTAG00000011986	PLSCR4		ENSBTAG00000008072	SRSF10		ENSBTAG00000015516	CCDC28A		ENSBTAG00000009037	GALNT12		ENSBTAG00000042601			ENSBTAG00000003202	OPRD1		ENSBTAG00000048959
ENSBTAG00000023675	ZNF654		ENSBTAG00000004599	TAGLN3		ENSBTAG00000004280			ENSBTAG00000011529	ATR		ENSBTAG00000009500	KDM1A		ENSBTAG00000010047	TIAM2		ENSBTAG00000050097			ENSBTAG00000042275			ENSBTAG00000021787	PAQR7		ENSBTAG00000034349	IFI44
ENSBTAG00000007970			ENSBTAG00000009085	SLC35A5		ENSBTAG00000000419	PHEX		ENSBTAG00000018138	GK5		ENSBTAG00000045330	bta-mir-2284u		ENSBTAG00000034998	SIMC1		ENSBTAG00000016958	PHF19		ENSBTAG00000042801			ENSBTAG00000019791	GRHL3		ENSBTAG00000030932	IFI44L
ENSBTAG00000006811	EPHA3		ENSBTAG00000000242			ENSBTAG00000009260	GPM6B		ENSBTAG00000051936	NMT3		ENSBTAG00000051301			ENSBTAG00000000737	DMXL2		ENSBTAG00000017661	RFX2		ENSBTAG00000007974	WTAP		ENSBTAG00000003403	PADI2		ENSBTAG00000019401	LRRIQ3
ENSBTAG00000005155	ARL13B		ENSBTAG00000013909	BOC		ENSBTAG00000022150	MXRA5		ENSBTAG00000035556	CDV3		ENSBTAG00000048725			ENSBTAG00000046684	FOXN3		ENSBTAG00000006368	N4BP3		ENSBTAG00000003929	PHF10		ENSBTAG00000044150	UCK2		ENSBTAG00000001079
ENSBTAG00000010091	ARL6		ENSBTAG00000050116			ENSBTAG00000027020	COL5A2		ENSBTAG00000009132	TMPRSS2		ENSBTAG00000050340			ENSBTAG00000015596	SLCO2B1		ENSBTAG00000020269	MISP		ENSBTAG00000043462	SNORD14		ENSBTAG00000038124	FCGR2A		ENSBTAG00000009904	SPIC
ENSBTAG00000020996	CLDND1		ENSBTAG00000013920			ENSBTAG00000021466	COL3A1		ENSBTAG00000018936	LSS		ENSBTAG00000048431			ENSBTAG00000052095	GAT		ENSBTAG00000014746	CATSPER3		ENSBTAG00000043325			ENSBTAG00000010458			ENSBTAG00000017287	DRAM1
ENSBTAG00000004471	ST3GAL6		ENSBTAG00000013937	SPICE1		ENSBTAG00000012100	PDE1A		ENSBTAG00000052342			ENSBTAG00000019091	RNPC3		ENSBTAG00000011304	XRN2		ENSBTAG00000001425	FBXO11		ENSBTAG00000053524			ENSBTAG00000001197	SLAMF7		ENSBTAG00000016661	USP18
ENSBTAG00000014302	TOMM70		ENSBTAG00000013292	SIDT1		ENSBTAG00000008140	FAP		ENSBTAG00000040393			ENSBTAG00000008809	PTBP2		ENSBTAG00000031715	PCMTD2		ENSBTAG00000044021	TOGARAM2		ENSBTAG00000043306	SNORD110		ENSBTAG00000009421	CD1E		ENSBTAG00000009886	KDELR3
ENSBTAG00000004459	TMEM45A		ENSBTAG00000002703	ATP6V1A		ENSBTAG00000010030	EPHA4		ENSBTAG00000051758			ENSBTAG00000018739	RPAP2		ENSBTAG00000026309	ZHX2		ENSBTAG00000023372	MYCN		ENSBTAG00000042744	SNORA71		ENSBTAG00000012348	LRRC71		ENSBTAG00000005936	DMC1
ENSBTAG00000016932	SENP7		ENSBTAG00000045517			ENSBTAG00000008717	SERPINE2		ENSBTAG00000046037	SLC25A5		ENSBTAG00000027936	C3H1orf146		ENSBTAG00000000754	PPP2R5A		ENSBTAG00000051626			ENSBTAG00000043268	SNORD79		ENSBTAG00000005716	CRABP2		ENSBTAG00000037800
ENSBTAG00000015069	PCNP		ENSBTAG00000045704	IGSF11		ENSBTAG00000010344	SLC16A14		ENSBTAG00000013671	UTP14A		ENSBTAG00000016307	CDC7		ENSBTAG00000002849	IRF6		ENSBTAG00000046391	GRAMD2A		ENSBTAG00000042504			ENSBTAG00000005163	S100A1		ENSBTAG00000020538	HERC5
ENSBTAG00000013460	ZBTB11		ENSBTAG00000018059	CD80		ENSBTAG00000034159	FCRLA		ENSBTAG00000054512			ENSBTAG00000011200	ZNF644		ENSBTAG00000013674	EDNRA		ENSBTAG00000048410			ENSBTAG00000043432			ENSBTAG00000019203	S100A4		ENSBTAG00000020536	HERC6
ENSBTAG00000013464	CEP97		ENSBTAG00000001293	CFAP91		ENSBTAG00000005799	KIRREL1		ENSBTAG00000016977	FUNDC2		ENSBTAG00000019133	ZNF326		ENSBTAG00000007804	RILPL2		ENSBTAG00000008924	TNFSF11		ENSBTAG00000042217			ENSBTAG00000021035	CTSK		ENSBTAG00000015919	PARM1
ENSBTAG00000000088	ALCAM		ENSBTAG00000001464	GPR156		ENSBTAG00000015794	NES		ENSBTAG00000000520	ATP2B3		ENSBTAG00000020761	USP33		ENSBTAG00000017715	HOMER2		ENSBTAG00000021855	ANO3		ENSBTAG00000042974	SNORD24		ENSBTAG00000013851	BCL10		ENSBTAG00000034626	FBXO16
ENSBTAG00000013057	CBLB		ENSBTAG00000022155	FSTL1		ENSBTAG00000017574	LM		ENSBTAG00000047213			ENSBTAG00000042950			ENSBTAG00000019520	ZC3H18		ENSBTAG00000053824			ENSBTAG00000043207			ENSBTAG00000016982	MCOLN3		ENSBTAG00000003366	RIGI
ENSBTAG00000006893	BBX		ENSBTAG00000033166	SLC15A2		ENSBTAG00000019615	PHTF1		ENSBTAG00000001311	MORF4L2		ENSBTAG00000042661			ENSBTAG00000003826	SCN1B		ENSBTAG00000022931			ENSBTAG00000044500	SNORD123		ENSBTAG00000002451	TTC39A		ENSBTAG00000048545
ENSBTAG00000003585	CD47		ENSBTAG00000001442			ENSBTAG00000011733			ENSBTAG00000015848	PHKA1		ENSBTAG00000030338	GJA9		ENSBTAG00000012186	DKKL1		ENSBTAG00000040222			ENSBTAG00000012064			ENSBTAG00000020745	HIVEP3		ENSBTAG00000015978	ANXA1
ENSBTAG00000017140	CIP2A		ENSBTAG00000023607	HACD2		ENSBTAG00000008921	NEXN		ENSBTAG00000039391	USP27X		ENSBTAG00000003036	PPFIA2		ENSBTAG00000001290	TUBD1		ENSBTAG00000047944	GATA5		ENSBTAG00000049557			ENSBTAG00000043369	U6		ENSBTAG00000024851	TRIM14
ENSBTAG00000033360			ENSBTAG00000000566	CCDC14		ENSBTAG00000030686	RAVER2		ENSBTAG00000017769	RIBC1		ENSBTAG00000014375	TMCC3		ENSBTAG00000007354			ENSBTAG00000050793			ENSBTAG00000045641	SNORD42		ENSBTAG00000026779	LYZ		ENSBTAG00000045588
ENSBTAG00000013769	NECTIN3		ENSBTAG00000000496	SLC12A8		ENSBTAG00000012514	PODN		ENSBTAG00000047699			ENSBTAG00000019312	TFCP2		ENSBTAG00000006937	ABCA10		ENSBTAG00000001255	CRYBB3		ENSBTAG00000042836	SNORA48		ENSBTAG00000013496	CPM		ENSBTAG00000008021
ENSBTAG00000001209	PHLDB2		ENSBTAG00000011383	SNX4		ENSBTAG00000054324	TRABD2B		ENSBTAG00000051024			ENSBTAG00000042166			ENSBTAG00000020286	GAREM1		ENSBTAG00000050802			ENSBTAG00000044856	SNORD10		ENSBTAG00000013912	TXNRD1		ENSBTAG00000053806
ENSBTAG00000015065	TMPRSS7		ENSBTAG00000001890	RUBCN		ENSBTAG00000010175	COL8A2		ENSBTAG00000014714	TUBGCP5		ENSBTAG00000042289			ENSBTAG00000005635	TTC39C		ENSBTAG00000049355			ENSBTAG00000043165	SNORA70		ENSBTAG00000038490	CLEC4A		ENSBTAG00000004560	CLEC4F
ENSBTAG00000033319	CD200		ENSBTAG00000021364	TNK2		ENSBTAG00000030190	COL6A3		ENSBTAG00000021726	CWC22		ENSBTAG00000016276	HAL		ENSBTAG00000055205			ENSBTAG00000052625			ENSBTAG00000045022			ENSBTAG00000012185	CLEC4E		ENSBTAG00000008707	SULT6B1
ENSBTAG00000009084	ATG3		ENSBTAG00000009614	NRROS		ENSBTAG00000018575	TRHDE		ENSBTAG00000013218	GORASP2		ENSBTAG00000021083	RECQL		ENSBTAG00000020895	LOXL4		ENSBTAG00000012219	CSPG4		ENSBTAG00000049924			ENSBTAG00000014764	CD9		ENSBTAG00000008909	PNPT1
ENSBTAG00000006534	GTPBP8		ENSBTAG00000048195	PIGX		ENSBTAG00000011367	LIN7A		ENSBTAG00000051496			ENSBTAG00000042414			ENSBTAG00000017263	MXI1		ENSBTAG00000026893	EXOC3L4		ENSBTAG00000000422	TSHZ1		ENSBTAG00000021697	PDGFB		ENSBTAG00000019018
ENSBTAG00000005723	NEPRO		ENSBTAG00000008873	NCBP2		ENSBTAG00000001745	LUM		ENSBTAG00000053447			ENSBTAG00000005243	OVOS2		ENSBTAG00000052883			ENSBTAG00000021904	KIF26A		ENSBTAG00000043301	SNORD58		ENSBTAG00000014247	FAM83F		ENSBTAG00000016061	RSAD2
ENSBTAG00000021000	USF3		ENSBTAG00000048225			ENSBTAG00000003505	DCN		ENSBTAG00000004659	COQ10B		ENSBTAG00000042919	U6		ENSBTAG00000037570			ENSBTAG00000007319	JAG2		ENSBTAG00000053636			ENSBTAG00000026489	TNFRSF13C		ENSBTAG00000000892	CGAS
ENSBTAG00000007784	A50		ENSBTAG00000002394	TMEM44		ENSBTAG00000001489	TUBA1A		ENSBTAG00000031595	FTCDNL1		ENSBTAG00000009887	DDX17		ENSBTAG00000000313	NUDT13		ENSBTAG00000045594	TMEM121		ENSBTAG00000006015	POLH		ENSBTAG00000009506	GA		ENSBTAG00000010665	CBLN3
ENSBTAG00000011928	ZBTB20		ENSBTAG00000016305	ATP13A4		ENSBTAG00000016414	VDR		ENSBTAG00000026812	AOX2		ENSBTAG00000009297	PANX2					ENSBTAG00000017956	KCTD15		ENSBTAG00000050033			ENSBTAG00000005018	NFAM1		ENSBTAG00000019924	DDHD1
ENSBTAG00000008562	POGLUT1		ENSBTAG00000035844	PLAAT1		ENSBTAG00000012624	PDZRN4		ENSBTAG00000021325	SLC19A3		ENSBTAG00000050705	FAM133B					ENSBTAG00000039015	TMEM145		ENSBTAG00000038879	bta-mir-1307		ENSBTAG00000018073	TSPO		ENSBTAG00000017200	RHOJ
ENSBTAG00000002182			ENSBTAG00000006945	CCDC50		ENSBTAG00000020679	CNTN1		ENSBTAG00000043297			ENSBTAG00000054772						ENSBTAG00000002070	KLC3		ENSBTAG00000045080			ENSBTAG00000000604	GPNMB		ENSBTAG00000053409
ENSBTAG00000019557	NR1I2		ENSBTAG00000013205	IL1RAP		ENSBTAG00000015311	PTPRR		ENSBTAG00000010598	EIF4E2		ENSBTAG00000020878	DMTF1					ENSBTAG00000051396			ENSBTAG00000048649			ENSBTAG00000018972	GARS1		ENSBTAG00000002842	HEATR4
ENSBTAG00000048057	GSK3B		ENSBTAG00000021025	P3H2		ENSBTAG00000003183	NTN4		ENSBTAG00000008800	XKR8		ENSBTAG00000053479						ENSBTAG00000020605	SMTNL2		ENSBTAG00000038178	ZNF25		ENSBTAG00000038235	NOD1		ENSBTAG00000030557	LIN52
ENSBTAG00000033170	LRRC58		ENSBTAG00000032538	TPRG1		ENSBTAG00000052521	ASCL1		ENSBTAG00000021778	SELENON		ENSBTAG00000009341	CCDC146					ENSBTAG00000006397			ENSBTAG00000010372	MTMR7		ENSBTAG00000013414	BLVRA		ENSBTAG00000019054	EPSTI1
ENSBTAG00000016848	GTF2E1		ENSBTAG00000014727	RFC4		ENSBTAG00000012370	MGP		ENSBTAG00000011951	MRTO4		ENSBTAG00000005726	HNRNPA2B1					ENSBTAG00000004155	SPATA20		ENSBTAG00000015463	TTI2		ENSBTAG00000052301			ENSBTAG00000007066	TMTC4
ENSBTAG00000001918	STXBP5L		ENSBTAG00000005122	KNG1		ENSBTAG00000036078	EMP1		ENSBTAG00000052646			ENSBTAG00000017770	LUC7L2					ENSBTAG00000038306	CBX2		ENSBTAG00000014650	NFATC2IP		ENSBTAG00000014533	KEL		ENSBTAG00000005251
ENSBTAG00000054520			ENSBTAG00000001265	HRG		ENSBTAG00000003291	RIMKLB		ENSBTAG00000019497	ILDR2		ENSBTAG00000034700	F1					ENSBTAG00000010517	EVPL					ENSBTAG00000021746	ANXA5		ENSBTAG00000037465	TRIM34
ENSBTAG00000054326	WDR5B		ENSBTAG00000000522	AHSG		ENSBTAG00000000109	NPTXR		ENSBTAG00000010206	UAP1		ENSBTAG00000019429	C6H4orf17					ENSBTAG00000053383						ENSBTAG00000014599	LRRC66		ENSBTAG00000012460	ELF5
ENSBTAG00000011143	KP1		ENSBTAG00000017103	MAP3K13		ENSBTAG00000012088	FBLN1		ENSBTAG00000001518	ISG20L2		ENSBTAG00000055127						ENSBTAG00000015483	CCR8					ENSBTAG00000003651	OTOP1		ENSBTAG00000001829	SLC17A9
ENSBTAG00000009933	DTX3L		ENSBTAG00000002878	CHRD		ENSBTAG00000013472	COL1A2		ENSBTAG00000001199	DAP3		ENSBTAG00000017061	SMARCAD1					ENSBTAG00000005433	SSUH2					ENSBTAG00000020665	GFRA2		ENSBTAG00000012406	ZBP1
ENSBTAG00000005066	HSPBAP1		ENSBTAG00000040199	POLR2H		ENSBTAG00000053735			ENSBTAG00000017056	PKLR		ENSBTAG00000014520	LIAS					ENSBTAG00000039194	C22H3orf22					ENSBTAG00000015416	PEBP4		ENSBTAG00000018417	PSMF1
ENSBTAG00000005071	SLC49A4		ENSBTAG00000005652	ALG3		ENSBTAG00000038527			ENSBTAG00000015154	MCL1		ENSBTAG00000042391						ENSBTAG00000009861	FRS3					ENSBTAG00000037929	ADAMDEC1		ENSBTAG00000009206	FOXS1
ENSBTAG00000014797	SEC22A		ENSBTAG00000040399	VWA5B2		ENSBTAG00000003709	ITGB8		ENSBTAG00000051931			ENSBTAG00000055134						ENSBTAG00000031913						ENSBTAG00000005115	SLC31A2		ENSBTAG00000031214
ENSBTAG00000018777	ADCY5		ENSBTAG00000020106	AP2M1		ENSBTAG00000024394	SEMA3D		ENSBTAG00000003614	AP4B1		ENSBTAG00000018151	HELQ					ENSBTAG00000001477						ENSBTAG00000003540	MYT1L		ENSBTAG00000020166	ZNFX1
ENSBTAG00000014567	MYLK		ENSBTAG00000011414	EIF2B5		ENSBTAG00000017350	PCLO		ENSBTAG00000014102	WDR77		ENSBTAG00000050796						ENSBTAG00000010742	PKD2L1					ENSBTAG00000019868	RUFY1		ENSBTAG00000000312	GRI
ENSBTAG00000054441			ENSBTAG00000017666	ABCC5		ENSBTAG00000006138	SEMA3C		ENSBTAG00000020964	STRIP1		ENSBTAG00000019427	KIAA0232					ENSBTAG00000032862	DYDC2					ENSBTAG00000009331	CPAMD8		ENSBTAG00000009677	PARP10
ENSBTAG00000013727	UMPS		ENSBTAG00000014460	PARL		ENSBTAG00000010062	SLC26A4		ENSBTAG00000018893	AHCYL1		ENSBTAG00000002247						ENSBTAG00000018499	ANXA8L1					ENSBTAG00000048257	CYP4F8		ENSBTAG00000018206	NIPAL2
ENSBTAG00000021396	HEG1		ENSBTAG00000014449			ENSBTAG00000000745	AQP1		ENSBTAG00000001136	ELAPOR1		ENSBTAG00000050261						ENSBTAG00000049786						ENSBTAG00000010179	COL5A3		ENSBTAG00000003232	RAB29
ENSBTAG00000050482	ZNF148		ENSBTAG00000010397	B3GNT5		ENSBTAG00000016223	SCRN1		ENSBTAG00000019093			ENSBTAG00000014722	TSTD2					ENSBTAG00000014229	SYT17					ENSBTAG00000012223	TNFSF14		ENSBTAG00000019799	FCAMR
ENSBTAG00000003383			ENSBTAG00000001969	CCDC39		ENSBTAG00000010452	PODXL		ENSBTAG00000046773	MCOLN2		ENSBTAG00000008376	MYORG					ENSBTAG00000019593	KNOP1					ENSBTAG00000019708	ACSL6		ENSBTAG00000014707	ISG15
ENSBTAG00000044172	LMLN		ENSBTAG00000002460	ACTL6A		ENSBTAG00000009902	AKR1B1		ENSBTAG00000018447	RABGGTB		ENSBTAG00000043233												ENSBTAG00000016072	SHC2		ENSBTAG00000014006	TOR3A
ENSBTAG00000014208	RPL35A		ENSBTAG00000010485	MFN1		ENSBTAG00000017808			ENSBTAG00000015969	STK40		ENSBTAG00000048854												ENSBTAG00000048053	SLBP2		ENSBTAG00000014628	OAS2
ENSBTAG00000032839	LRCH3		ENSBTAG00000050978			ENSBTAG00000012969	DKK2		ENSBTAG00000020672	NEU2		ENSBTAG00000044004	SHOC1											ENSBTAG00000054382			ENSBTAG00000039861	OAS1Y
ENSBTAG00000014874	FYTTD1		ENSBTAG00000037393	ZNF639		ENSBTAG00000010285	MMRN1		ENSBTAG00000017826	SCLY		ENSBTAG00000054630												ENSBTAG00000020087	CAMK2A		ENSBTAG00000011113	FOXG1
ENSBTAG00000032719	TFRC		ENSBTAG00000054315	GTPBP6		ENSBTAG00000005108	SLIT2		ENSBTAG00000004315	HDLBP		ENSBTAG00000001816	SLC25A42											ENSBTAG00000017500	KCNK12		ENSBTAG00000004272
ENSBTAG00000016979	PCYT1A		ENSBTAG00000050699			ENSBTAG00000007173	PDGFRA		ENSBTAG00000020330	BTG1		ENSBTAG00000013288	SUGP2											ENSBTAG00000005432	CAPG		ENSBTAG00000003152	IFI27
ENSBTAG00000007577	UBXN7		ENSBTAG00000051079			ENSBTAG00000013918	ADGRL3		ENSBTAG00000021464	SPRYD3		ENSBTAG00000002447	C7H19orf44											ENSBTAG00000006957	SLC2A8		ENSBTAG00000009177	PLEKHA4
ENSBTAG00000013317	RNF168		ENSBTAG00000045991			ENSBTAG00000014947	PTPN13		ENSBTAG00000049194			ENSBTAG00000054165												ENSBTAG00000043950	LCA5		ENSBTAG00000011343	XAF1
ENSBTAG00000013319	SMCO1		ENSBTAG00000013141	ACTRT3		ENSBTAG00000014803	CPZ		ENSBTAG00000032914			ENSBTAG00000013184	CEP120											ENSBTAG00000004394	PKIB		ENSBTAG00000007958	TNS4
ENSBTAG00000006388	FBXO45		ENSBTAG00000043157			ENSBTAG00000052736	GLIS3		ENSBTAG00000019277	KCNH3		ENSBTAG00000045086												ENSBTAG00000048783			ENSBTAG00000025762	CNP
ENSBTAG00000049165			ENSBTAG00000018727	GOLIM4		ENSBTAG00000012855	LPL		ENSBTAG00000018773	RND1		ENSBTAG00000019646	TRIM41											ENSBTAG00000016357	VNN2		ENSBTAG00000046580	DHX58
ENSBTAG00000047856	PAK2		ENSBTAG00000031709	PDCD10		ENSBTAG00000000841	LZTS1		ENSBTAG00000000286	PFKM		ENSBTAG00000015433	APC2											ENSBTAG00000002964	TXLNB		ENSBTAG00000007389	IFI35
ENSBTAG00000032674	SENP5		ENSBTAG00000011139	BCHE		ENSBTAG00000010647	NTRK2		ENSBTAG00000008596	PRICKLE1		ENSBTAG00000008759	CDC23											ENSBTAG00000036061			ENSBTAG00000006048	DCAKD
ENSBTAG00000048390			ENSBTAG00000045275	SCAR7		ENSBTAG00000011824	OGN		ENSBTAG00000002256	YEATS4		ENSBTAG00000044067												ENSBTAG00000007374	LHFPL2		ENSBTAG00000051698	DCXR
ENSBTAG00000011659	PIGZ		ENSBTAG00000008078			ENSBTAG00000020243	SVEP1		ENSBTAG00000007256	DYRK2		ENSBTAG00000051872												ENSBTAG00000019076	PAK6		ENSBTAG00000022489	RNF213
ENSBTAG00000020378	DLG1		ENSBTAG00000052570			ENSBTAG00000009654	LPAR1		ENSBTAG00000007175	AVPR1A		ENSBTAG00000039523												ENSBTAG00000032068	PLA2G4F		ENSBTAG00000004877	TRAIP
ENSBTAG00000006724			ENSBTAG00000031561	RSRC1		ENSBTAG00000014665	ADAMTS2		ENSBTAG00000002227	LRIG3		ENSBTAG00000006107	SLF1											ENSBTAG00000003763	MYO5C		ENSBTAG00000012335	UBA7
ENSBTAG00000003378			ENSBTAG00000013439	ARHGEF26		ENSBTAG00000004553	TPM4		ENSBTAG00000004494	B4GALNT1		ENSBTAG00000020646	ZC3H6											ENSBTAG00000019120	WDHD1		ENSBTAG00000009183	SHISA5
ENSBTAG00000054986	ACAP2		ENSBTAG00000011569	AADAC		ENSBTAG00000001116	P4HA2		ENSBTAG00000017967	PTGES3		ENSBTAG00000012332	C11H2orf49											ENSBTAG00000002326	LGALS3		ENSBTAG00000006016	GTPBP2
ENSBTAG00000014564	XXYLT1		ENSBTAG00000009848	GPR171		ENSBTAG00000000329	MEGF10		ENSBTAG00000004380	STAT2		ENSBTAG00000016600	CCDC142											ENSBTAG00000021957	LTBP2		ENSBTAG00000010166	MIC2
ENSBTAG00000013204	ATP13A3		ENSBTAG00000031435	SELENOT		ENSBTAG00000012518	PCDH1		ENSBTAG00000004371	CS		ENSBTAG00000049576												ENSBTAG00000016998	ARL11		ENSBTAG00000012208
ENSBTAG00000019514	OPA1		ENSBTAG00000009106	EIF2A		ENSBTAG00000010661	DPYSL3		ENSBTAG00000010451	PA2G4		ENSBTAG00000053553												ENSBTAG00000018572	FLT3		ENSBTAG00000018523	TRIM38
ENSBTAG00000005430	MB21D2		ENSBTAG00000011147	RNF13		ENSBTAG00000012834	ARSI		ENSBTAG00000003362	HSP90B1		ENSBTAG00000011101	EML6											ENSBTAG00000032084	GPR183		ENSBTAG00000034918	IFIT2
ENSBTAG00000006813			ENSBTAG00000005068	COMMD2		ENSBTAG00000013744	SYNPO		ENSBTAG00000021196	NOPCHAP1		ENSBTAG00000038477	GGCX											ENSBTAG00000046552	GGACT		ENSBTAG00000009768	IFIT3
ENSBTAG00000013148	CLDN1		ENSBTAG00000015163	TM4SF1		ENSBTAG00000014835	SPARC		ENSBTAG00000004654	PWP1		ENSBTAG00000019182	TIA1											ENSBTAG00000053542	MMP12		ENSBTAG00000007881	IFIT1
ENSBTAG00000044001	LPP		ENSBTAG00000007933	DIPK2A		ENSBTAG00000014906	VCAN		ENSBTAG00000015595	MCM5		ENSBTAG00000003405	TP53I3											ENSBTAG00000024918	BIRC3		ENSBTAG00000017367	IFIT5
ENSBTAG00000010357	ST6GAL1		ENSBTAG00000015310	SLC25A36		ENSBTAG00000054976	MCTP1		ENSBTAG00000011395	DNM1L		ENSBTAG00000038610	ZBTB26											ENSBTAG00000023283	JAML		ENSBTAG00000021118	CYP26A1
ENSBTAG00000014724	EIF4A2		ENSBTAG00000023426	FAIM		ENSBTAG00000048358	ZNF892		ENSBTAG00000000393	SSPN		ENSBTAG00000050491												ENSBTAG00000040569	NLRX1		ENSBTAG00000052794	SSLP1
ENSBTAG00000044788			ENSBTAG00000018538	CEP70		ENSBTAG00000018571	IL1RL1		ENSBTAG00000018137	A2M		ENSBTAG00000029836	bta-mir-30f											ENSBTAG00000015821	AMPD3		ENSBTAG00000054910
ENSBTAG00000044311			ENSBTAG00000026861			ENSBTAG00000013923	QPCT		ENSBTAG00000007605	FKBP4		ENSBTAG00000013837	TUBE1											ENSBTAG00000051340			ENSBTAG00000047680	IRF7
ENSBTAG00000003143	TBCCD1		ENSBTAG00000012850	NME9		ENSBTAG00000017448	EFEMP1		ENSBTAG00000052374	FBXL14		ENSBTAG00000051738												ENSBTAG00000021029	PRR5L		ENSBTAG00000052306
ENSBTAG00000003140	CRYGS		ENSBTAG00000015198	DZIP1L		ENSBTAG00000026111			ENSBTAG00000030255	PDXP		ENSBTAG00000019730	PNISR											ENSBTAG00000053317	YPEL4		ENSBTAG00000019017
ENSBTAG00000019625	EHHADH		ENSBTAG00000008299	IL20RB		ENSBTAG00000013222	CD109		ENSBTAG00000019828	TAB1		ENSBTAG00000046612	ZNF292											ENSBTAG00000018463	VIM		ENSBTAG00000018707	LDB3
ENSBTAG00000007296			ENSBTAG00000003833	SLC35G2		ENSBTAG00000053911			ENSBTAG00000021173	CCDC134		ENSBTAG00000012418	MED23											ENSBTAG00000021685	EEF1A2		ENSBTAG00000009842	CRYM
ENSBTAG00000005209	VPS8		ENSBTAG00000023416	PPP2R3A		ENSBTAG00000049321			ENSBTAG00000009507	PHETA2		ENSBTAG00000018852	APC											ENSBTAG00000054274			ENSBTAG00000026278	CLDN4
ENSBTAG00000050932			ENSBTAG00000016999	RYK		ENSBTAG00000039477	TPBG		ENSBTAG00000026502	CYP2D6		ENSBTAG00000020352	PAQR5											ENSBTAG00000053661
ENSBTAG00000019014	MAGEF1		ENSBTAG00000000905	RAB6B		ENSBTAG00000052055	PRSS35		ENSBTAG00000008066			ENSBTAG00000040056	LTB4R2											ENSBTAG00000020676	MMP9
ENSBTAG00000000476	THPO		ENSBTAG00000007273	TF		ENSBTAG00000001835	GJA1		ENSBTAG00000001500	FIGNL1		ENSBTAG00000007097	THTPA											ENSBTAG00000047330	FABP5
ENSBTAG00000012881	EIF4G1		ENSBTAG00000005769	NPHP3		ENSBTAG00000012931	PLN		ENSBTAG00000003424	BET1		ENSBTAG00000016236	SLC12A6											ENSBTAG00000012774	RAB7B
ENSBTAG00000005660	PSMD2		ENSBTAG00000013600	PSMG1		ENSBTAG00000010229	LAMA2		ENSBTAG00000014262	BZW2		ENSBTAG00000011567	VPS18											ENSBTAG00000013527	PGD
ENSBTAG00000017450	KLHL24		ENSBTAG00000007068	SH3BGR		ENSBTAG00000006367	CCN2		ENSBTAG00000019403	MALSU1		ENSBTAG00000010766	OIP5											ENSBTAG00000024492
ENSBTAG00000032217			ENSBTAG00000002029	IGSF5		ENSBTAG00000014788	AKAP12		ENSBTAG00000021535	CROT		ENSBTAG00000015142	MAPKBP1											ENSBTAG00000004941	TEX35
ENSBTAG00000006548	MCCC1		ENSBTAG00000000394	BACE2		ENSBTAG00000043975	MYCT1		ENSBTAG00000008302	RINT1		ENSBTAG00000043867												ENSBTAG00000008004	NCF2
ENSBTAG00000000290	ATP11B		ENSBTAG00000021276	TFF3		ENSBTAG00000018810	THBS2		ENSBTAG00000021543	MDFIC		ENSBTAG00000011319	SLTM											ENSBTAG00000009216	HVCN1
ENSBTAG00000016457	FXR1		ENSBTAG00000023398	UBASH3A		ENSBTAG00000008380	ITGA11		ENSBTAG00000013050	ZNF277		ENSBTAG00000052459												ENSBTAG00000034138
ENSBTAG00000005946	USP13		ENSBTAG00000021286	SLC37A1		ENSBTAG00000004950	BRB		ENSBTAG00000001448			ENSBTAG00000010795	ATG14											ENSBTAG00000010992	CTSH
ENSBTAG00000009232	PIK3CA		ENSBTAG00000021490	WDR4		ENSBTAG00000002006	THBS1		ENSBTAG00000007870	FKBP14		ENSBTAG00000049091	SIX4											ENSBTAG00000001639	TRPM1
ENSBTAG00000012463			ENSBTAG00000021491	NDUFV3		ENSBTAG00000021945	NID2		ENSBTAG00000019445	SPMIP4		ENSBTAG00000018467	BBOF1											ENSBTAG00000016407	IRX6
ENSBTAG00000021910	TBL1XR1		ENSBTAG00000017418	RRP1B		ENSBTAG00000002278	FBN1		ENSBTAG00000022613			ENSBTAG00000049800												ENSBTAG00000033248	CDH3
ENSBTAG00000048493	ALADL2		ENSBTAG00000000524			ENSBTAG00000019421	DACT1		ENSBTAG00000002340	STEAP4		ENSBTAG00000049895	bta-mir-2285ax-3											ENSBTAG00000006998	RASGRP4
ENSBTAG00000031891	NLGN1		ENSBTAG00000003981	RRP1		ENSBTAG00000009998	GALNT16		ENSBTAG00000007796	POLM		ENSBTAG00000051948												ENSBTAG00000019150	PLD3
ENSBTAG00000018994			ENSBTAG00000007105	PWP2		ENSBTAG00000044027	ITGBL1		ENSBTAG00000017919	CNOT4		ENSBTAG00000014619	WASF3											ENSBTAG00000002976	CD177
ENSBTAG00000019376	FNDC3B		ENSBTAG00000021901	TRPM2		ENSBTAG00000034827	PDGFD		ENSBTAG00000050861			ENSBTAG00000052664												ENSBTAG00000013577	SLC1A5
ENSBTAG00000017490	PLD1		ENSBTAG00000018607			ENSBTAG00000024803	ENDOD1		ENSBTAG00000007983	ZNF775		ENSBTAG00000015868	LIG4											ENSBTAG00000020872	C5AR1
ENSBTAG00000049814			ENSBTAG00000023907	COL18A1		ENSBTAG00000007196	TAGLN		ENSBTAG00000000607	ABCF2		ENSBTAG00000037488	JRKL											ENSBTAG00000037735	C5AR2
ENSBTAG00000005386	SLC2A2		ENSBTAG00000030775	PCBP3		ENSBTAG00000006835	MCAM		ENSBTAG00000017375	FAM241A		ENSBTAG00000020748	FAM76B											ENSBTAG00000039935	KCNC3
ENSBTAG00000010550	EIF5A2		ENSBTAG00000020404	FTCD		ENSBTAG00000019627	THY1		ENSBTAG00000000748	GAR1		ENSBTAG00000043738												ENSBTAG00000002596	VSTM1
ENSBTAG00000004154	SKIL		ENSBTAG00000020409	SPATC1L		ENSBTAG00000009150	SPON1		ENSBTAG00000011187	FAM13A		ENSBTAG00000020289	ZNF214											ENSBTAG00000039215	KIR2DL5A
ENSBTAG00000049676			ENSBTAG00000003148	MCM3AP		ENSBTAG00000004275	DKK3		ENSBTAG00000021940	CCDC149		ENSBTAG00000000696	ILK											ENSBTAG00000039086
ENSBTAG00000001403	PRKCI		ENSBTAG00000004777	S100B		ENSBTAG00000001027	SERPINH1		ENSBTAG00000014515	RFC1		ENSBTAG00000050888	DJC24											ENSBTAG00000050536
ENSBTAG00000013938	PHC3		ENSBTAG00000005503	PRMT2		ENSBTAG00000047268	WT1		ENSBTAG00000001572	NSUN7		ENSBTAG00000020911	FNBP4											ENSBTAG00000049178
ENSBTAG00000013142	MYNN		ENSBTAG00000018688	CBR3		ENSBTAG00000017150	EHF		ENSBTAG00000020658	LNX1		ENSBTAG00000055007												ENSBTAG00000025257	CCL4
ENSBTAG00000016228	NMD3		ENSBTAG00000014306	DOP1B		ENSBTAG00000006143	CREB3L1		ENSBTAG00000004082			ENSBTAG00000054267												ENSBTAG00000014113	CCL8
ENSBTAG00000001274	PPM1L		ENSBTAG00000001771	DYRK1A		ENSBTAG00000013004	ITIH5		ENSBTAG00000001269	TMEM165		ENSBTAG00000013925	KIN											ENSBTAG00000015258	P2RX5
ENSBTAG00000017416	KP4		ENSBTAG00000030592			ENSBTAG00000007602	ITGA8		ENSBTAG00000010577			ENSBTAG00000018395	KIAA1217											ENSBTAG00000000133	CD68
ENSBTAG00000031572	IFT80		ENSBTAG00000051541	COLQ		ENSBTAG00000048591	THBD		ENSBTAG00000004912	ANKRD17		ENSBTAG00000020800	BEND7											ENSBTAG00000003014	TRPV2
ENSBTAG00000009263	MFSD1		ENSBTAG00000008240	GALNT15		ENSBTAG00000006526	BCL2L1		ENSBTAG00000007639	SDAD1		ENSBTAG00000017354	MPP7											ENSBTAG00000003956	SGCA
ENSBTAG00000027795	GFM1		ENSBTAG00000004891	OXD1		ENSBTAG00000049782			ENSBTAG00000004921			ENSBTAG00000054144												ENSBTAG00000015293	NXPH3
ENSBTAG00000013013	GMPS		ENSBTAG00000021158	SATB1		ENSBTAG00000017328			ENSBTAG00000022449	SCD5		ENSBTAG00000019984	GINS1											ENSBTAG00000046162	ZNF385C
ENSBTAG00000014318	SLC33A1		ENSBTAG00000013806	EFHB		ENSBTAG00000013537	FER1L6		ENSBTAG00000020525	SEC31A		ENSBTAG00000045727	EPPK1											ENSBTAG00000000042	PYCR1
ENSBTAG00000006142	DHX36		ENSBTAG00000004061	PP2D1		ENSBTAG00000004411	CRISPLD1		ENSBTAG00000004316	BOD1L1		ENSBTAG00000020407	MTSS1											ENSBTAG00000005104	MGAT5B
ENSBTAG00000004564	MBNL1		ENSBTAG00000049543			ENSBTAG00000007423	TNFRSF11B		ENSBTAG00000013736	PROM1		ENSBTAG00000040351												ENSBTAG00000015255	ST6GALC2
ENSBTAG00000050308			ENSBTAG00000019338	IL13RA1		ENSBTAG00000013598	RSPO2		ENSBTAG00000016714	RGS12		ENSBTAG00000048552												ENSBTAG00000040042	GRIN2C
ENSBTAG00000009104	SERP1		ENSBTAG00000045744	NKRF		ENSBTAG00000001649	ZFPM2		ENSBTAG00000052081			ENSBTAG00000009378	E2F5											ENSBTAG00000053365
ENSBTAG00000007814	WWTR1		ENSBTAG00000004291	SEPTIN6		ENSBTAG00000018493	ERICH5		ENSBTAG00000000500	PINX1		ENSBTAG00000051176												ENSBTAG00000031355
ENSBTAG00000012164	CP		ENSBTAG00000007399	LAMP2		ENSBTAG00000017165	MATN2		ENSBTAG00000001223	CAAP1		ENSBTAG00000015373	AADACL3											ENSBTAG00000019428	CCR1
ENSBTAG00000019704	HLTF		ENSBTAG00000018569	CUL4B		ENSBTAG00000014912	FMOD		ENSBTAG00000052735			ENSBTAG00000007110	RCOR3											ENSBTAG00000009159	PLX1
ENSBTAG00000045633	AGTR1		ENSBTAG00000034992	MCTS1		ENSBTAG00000018143	C16H1orf116		ENSBTAG00000025903	GLDC		ENSBTAG00000035265	TMEM192											ENSBTAG00000008228	BEND6
ENSBTAG00000009154	U2SURP		ENSBTAG00000026067			ENSBTAG00000053066			ENSBTAG00000013231	C8H9orf40		ENSBTAG00000005263	KLHL2											ENSBTAG00000007275	TREM2
ENSBTAG00000023429	PLS1		ENSBTAG00000002041	SASH3		ENSBTAG00000016185	EH		ENSBTAG00000019345	RFK		ENSBTAG00000019857	OTUD4											ENSBTAG00000009548	MAD2L1BP
ENSBTAG00000011524	XRN1		ENSBTAG00000015354	ZDHHC9		ENSBTAG00000021211	DPT		ENSBTAG00000003532	TLE4		ENSBTAG00000044058	MFSD8											ENSBTAG00000047009	ANKRD66
ENSBTAG00000002185	RNF7		ENSBTAG00000006838	AIFM1		ENSBTAG00000013071	GPR153		ENSBTAG00000025859	ZCCHC7		ENSBTAG00000033547	SPMIP2											ENSBTAG00000048364
ENSBTAG00000040061	ZBTB38		ENSBTAG00000019885	ZNF280C		ENSBTAG00000000793	LAMC2		ENSBTAG00000003483	NUDT18		ENSBTAG00000005240												ENSBTAG00000048485	TUBB2A
ENSBTAG00000014843	COPB2		ENSBTAG00000014771	RBMX2		ENSBTAG00000021576	LMOD1		ENSBTAG00000020133	PPP3CC		ENSBTAG00000053029	ZNF26											ENSBTAG00000005979	HELLS
ENSBTAG00000006909	PIK3CB		ENSBTAG00000049641	ENOX2		ENSBTAG00000014576	GUCY1A1		ENSBTAG00000035958	RHOBTB2		ENSBTAG00000008061	RILPL1											ENSBTAG00000005015	SFXN3
ENSBTAG00000019952	ARMC8		ENSBTAG00000020644	GPC4		ENSBTAG00000046256	TMEM132C		ENSBTAG00000018317	PPP2R2A		ENSBTAG00000000139	KMT5A											ENSBTAG00000021071	TRIM8
ENSBTAG00000018427	NCK1		ENSBTAG00000036349	CCDC160		ENSBTAG00000006626	TMEM132B		ENSBTAG00000000320	UBAP1		ENSBTAG00000045026	SNORA70											ENSBTAG00000008389	HTRA1
ENSBTAG00000054797			ENSBTAG00000014685	HPRT1		ENSBTAG00000011766	C7		ENSBTAG00000049266			ENSBTAG00000048982												ENSBTAG00000008272	EBF3
ENSBTAG00000035437	STAG1		ENSBTAG00000047939			ENSBTAG00000017071	C1QTNF3		ENSBTAG00000017195	FANCC		ENSBTAG00000051558												ENSBTAG00000010032	NTM
ENSBTAG00000015221	PCCB		ENSBTAG00000050158			ENSBTAG00000012558	ADAMTS12		ENSBTAG00000011859	IPPK		ENSBTAG00000021795	HNF1A											ENSBTAG00000014761	PGA5
ENSBTAG00000052750			ENSBTAG00000014170	MAP7D3		ENSBTAG00000050172			ENSBTAG00000046549	BICD2		ENSBTAG00000017738	EMID1											ENSBTAG00000050061	INCENP
ENSBTAG00000000750	MSL2		ENSBTAG00000012552	FMR1		ENSBTAG00000004645	ADAMTSL3		ENSBTAG00000001941	SEMA4D		ENSBTAG00000009019	SH3PXD2B											ENSBTAG00000003548	GSTP1
ENSBTAG00000007014	CEP63		ENSBTAG00000052670	CD99L2		ENSBTAG00000003130	CHR3		ENSBTAG00000000885			ENSBTAG00000018452	ANKRA2											ENSBTAG00000054745
ENSBTAG00000023411	INHCA		ENSBTAG00000005150			ENSBTAG00000006024	ISLR		ENSBTAG00000025659	ZNF618		ENSBTAG00000053495												ENSBTAG00000006870	RASGEF1A
ENSBTAG00000000526	TOPBP1		ENSBTAG00000006296	VMA21		ENSBTAG00000052449			ENSBTAG00000017155	TRIM32		ENSBTAG00000047955	ZNF774											ENSBTAG00000046409	EGR2
ENSBTAG00000004495	UBA5		ENSBTAG00000013548			ENSBTAG00000006738	GPR68		ENSBTAG00000012210	C5		ENSBTAG00000001387	WDR73											ENSBTAG00000037756	TET1
ENSBTAG00000031010	ACAD11		ENSBTAG00000011648	TMLHE		ENSBTAG00000018123	FBLN5		ENSBTAG00000051452			ENSBTAG00000001617	G2E3											ENSBTAG00000021497	CDH23
ENSBTAG00000011634	ACP3		ENSBTAG00000052586	OLA1		ENSBTAG00000021717	BDKRB2		ENSBTAG00000007725	ARF1		ENSBTAG00000014478	ZSCAN29											ENSBTAG00000001231	CDHR1
ENSBTAG00000018749	NUDT16		ENSBTAG00000007817	BRCC3		ENSBTAG00000048350			ENSBTAG00000042418	U6		ENSBTAG00000015669	ADAT1											ENSBTAG00000007878	ARHGAP22
ENSBTAG00000009258	NEK11		ENSBTAG00000007813	CMC4		ENSBTAG00000021176	CRISPLD2		ENSBTAG00000012632	TECR		ENSBTAG00000014818	MYLK3											ENSBTAG00000048171
ENSBTAG00000011626	ATP2C1		ENSBTAG00000013045	DKC1		ENSBTAG00000019267	MMP2		ENSBTAG00000016350	CC1		ENSBTAG00000005685	HSD11B2											ENSBTAG00000053557	DEFB4A
ENSBTAG00000013602	BRWD1		ENSBTAG00000011350	CCNQ		ENSBTAG00000002687	TSHZ3		ENSBTAG00000025146			ENSBTAG00000023611	ZBTB32											ENSBTAG00000052111
ENSBTAG00000023106			ENSBTAG00000010146	PLXNB3		ENSBTAG00000023464	ZFP82		ENSBTAG00000040076	ILF3		ENSBTAG00000033563	ZNF529											ENSBTAG00000048710
ENSBTAG00000023407			ENSBTAG00000013462	L1CAM		ENSBTAG00000050993			ENSBTAG00000012314	LDLR		ENSBTAG00000050438	ZNF829											ENSBTAG00000050650
ENSBTAG00000021251	RIPK4		ENSBTAG00000047531	ARHGAP4		ENSBTAG00000004757	LTBP4		ENSBTAG00000009568	KANK2		ENSBTAG00000040209	ZNF112											ENSBTAG00000002101	GDE1
ENSBTAG00000021259	C2CD2		ENSBTAG00000047702	A10		ENSBTAG00000037811			ENSBTAG00000008906	PCP2		ENSBTAG00000048800	SNRNP70											ENSBTAG00000044083	LIMK1
ENSBTAG00000030836	ZBTB21		ENSBTAG00000047827	RENBP		ENSBTAG00000019070	PMP22		ENSBTAG00000000613	ELAVL1		ENSBTAG00000047761												ENSBTAG00000001066	PILRA
ENSBTAG00000014153	PKNOX1		ENSBTAG00000016085	IRAK1		ENSBTAG00000006187	MFAP4		ENSBTAG00000046266	TNFSF9		ENSBTAG00000038903												ENSBTAG00000004676	TMEM184A
ENSBTAG00000000160	CBS		ENSBTAG00000052492			ENSBTAG00000013103	COL1A1		ENSBTAG00000021018	KHSRP		ENSBTAG00000051725												ENSBTAG00000049932
ENSBTAG00000011645	U2AF1		ENSBTAG00000011190	FL		ENSBTAG00000016911	ARHGAP23		ENSBTAG00000006067	VMAC		ENSBTAG00000033523
ENSBTAG00000017407	HSF2BP		ENSBTAG00000022314	EMD		ENSBTAG00000019347	PLXDC1		ENSBTAG00000005999	FSD1		ENSBTAG00000017651
ENSBTAG00000018186			ENSBTAG00000052040			ENSBTAG00000020590	FZD2		ENSBTAG00000031352	ZNF554		ENSBTAG00000051227
ENSBTAG00000020456	AGPAT3		ENSBTAG00000042493	SNORA70		ENSBTAG00000051982			ENSBTAG00000009647	PHAX		ENSBTAG00000050359
ENSBTAG00000017882			ENSBTAG00000007455	DSE1L1		ENSBTAG00000037907	DSEL		ENSBTAG00000016137	ZNF608		ENSBTAG00000011844
ENSBTAG00000017010	SLX9		ENSBTAG00000007456	TAFAZZIN		ENSBTAG00000007705	COLEC12		ENSBTAG00000050473	PRR16		ENSBTAG00000054322
ENSBTAG00000024162	SLC19A1		ENSBTAG00000012117	ATP6AP1		ENSBTAG00000019036	ARHGAP28		ENSBTAG00000025426	NSD1		ENSBTAG00000050562
ENSBTAG00000043957	TDRP		ENSBTAG00000012125	GDI1		ENSBTAG00000009139	LDLRAD4		ENSBTAG00000013627	HNRNPAB		ENSBTAG00000000195
ENSBTAG00000053201			ENSBTAG00000008552	PLX3		ENSBTAG00000021442	CRTAP		ENSBTAG00000020764	CNN2		ENSBTAG00000047568
ENSBTAG00000011876	MORC3		ENSBTAG00000014331			ENSBTAG00000021835	PRICKLE2		ENSBTAG00000009478	GDF9		ENSBTAG00000038635
ENSBTAG00000030585	CLDN14		ENSBTAG00000012747	FAM3A		ENSBTAG00000046924	SEMA3G		ENSBTAG00000015683	HSPA4		ENSBTAG00000015866
ENSBTAG00000033679	HLCS		ENSBTAG00000019512	G6PD		ENSBTAG00000004118	ALAS1		ENSBTAG00000000469	PPP2CA		ENSBTAG00000054731
ENSBTAG00000004791	VPS26C		ENSBTAG00000019417	ARMCX2		ENSBTAG00000039664			ENSBTAG00000017648	TIFAB		ENSBTAG00000003447
ENSBTAG00000020787	PIK3R4		ENSBTAG00000053172			ENSBTAG00000033515	COL21A1		ENSBTAG00000030529	FAM53C		ENSBTAG00000053246
ENSBTAG00000049122	COL6A5		ENSBTAG00000005378			ENSBTAG00000002092	PI16		ENSBTAG00000021775	SLC4A9		ENSBTAG00000049556
ENSBTAG00000006479	CAPN7		ENSBTAG00000005724	SYTL4		ENSBTAG00000054889			ENSBTAG00000008443	LARP1		ENSBTAG00000004193	VEZF1
ENSBTAG00000019202	EAF1		ENSBTAG00000006026	BEX3		ENSBTAG00000053545			ENSBTAG00000054842	bta-mir-2285ah		ENSBTAG00000011984	RSKR
ENSBTAG00000019129	BTD		ENSBTAG00000006977	PLP1		ENSBTAG00000050000			ENSBTAG00000000495			ENSBTAG00000038889	RILP
ENSBTAG00000024815	ANKRD28		ENSBTAG00000005294	MORC4		ENSBTAG00000020242			ENSBTAG00000009103	UBLCP1		ENSBTAG00000052543	bta-mir-12041
ENSBTAG00000030581	TBC1D5		ENSBTAG00000019703	PRPS1		ENSBTAG00000054819			ENSBTAG00000014626	RARS1		ENSBTAG00000016161	FLII
ENSBTAG00000046385	RAB5A		ENSBTAG00000037413	TMEM164		ENSBTAG00000000163	DDIT4		ENSBTAG00000005265	ZCCHC9		ENSBTAG00000053488
ENSBTAG00000000746	KAT2B		ENSBTAG00000000828	CAPN6		ENSBTAG00000021879	VCL		ENSBTAG00000007214	ELL2		ENSBTAG00000008705	CABLES1
ENSBTAG00000049158	ZNF596		ENSBTAG00000015251	ALG13		ENSBTAG00000001966	PDGFRL		ENSBTAG00000015659	CIAO1		ENSBTAG00000054127
ENSBTAG00000012867	TXL		ENSBTAG00000055095			ENSBTAG00000044194	ZDHHC2		ENSBTAG00000005273	IL1R1		ENSBTAG00000038970	ZBTB14
ENSBTAG00000002896	KP6		ENSBTAG00000002668	ZNF711		ENSBTAG00000008814	ADGRA2		ENSBTAG00000001844	MOGS		ENSBTAG00000050610
ENSBTAG00000016954	TMEM39B		ENSBTAG00000048206			ENSBTAG00000001244	PLAT		ENSBTAG00000039770	CEBPZ		ENSBTAG00000019193	SETD5
ENSBTAG00000012497	KHDRBS1		ENSBTAG00000001877	HMGN5		ENSBTAG00000020737	SOX8		ENSBTAG00000004073	MTA3		ENSBTAG00000019748	TASOR
ENSBTAG00000000501	KLHL13		ENSBTAG00000045678			ENSBTAG00000016520			ENSBTAG00000032558	TTC7A		ENSBTAG00000019746	CCDC66
ENSBTAG00000018697	WDR44		ENSBTAG00000021437			ENSBTAG00000007325			ENSBTAG00000014166	POLR1B		ENSBTAG00000047658	PHF7
ENSBTAG00000002615	LONRF3		ENSBTAG00000008555	P2RY10		ENSBTAG00000048445			ENSBTAG00000000184	EIF2AK3		ENSBTAG00000011899	USP4
ENSBTAG00000001007	SLC25A43		ENSBTAG00000003299	LPAR4					ENSBTAG00000006481	POLR1A		ENSBTAG00000055088
ENSBTAG00000049833	RPL39		ENSBTAG00000000894	PGK1					ENSBTAG00000004531	CCT4		ENSBTAG00000021359
ENSBTAG00000006034	RNF113A		ENSBTAG00000045931	MAGT1					ENSBTAG00000049002	C1D		ENSBTAG00000010217	ZNF318
ENSBTAG00000010881	AKAP14		ENSBTAG00000025062	MAGEE2					ENSBTAG00000051316			ENSBTAG00000016302	SLC25A27
ENSBTAG00000010884	NKAP		ENSBTAG00000011028	ABCB7					ENSBTAG00000004256	ODC1		ENSBTAG00000055192
ENSBTAG00000017184	ZBTB33		ENSBTAG00000032003						ENSBTAG00000018426	MRRF		ENSBTAG00000042984
ENSBTAG00000008388	THOC2		ENSBTAG00000051000						ENSBTAG00000003610	DENND1A		ENSBTAG00000006941	ATAT1
ENSBTAG00000040350	XIAP		ENSBTAG00000020826	CHIC1					ENSBTAG00000007662	HSPA5		ENSBTAG00000050414
ENSBTAG00000009121	STAG2		ENSBTAG00000045925	CITED1					ENSBTAG00000023885	ZNF79		ENSBTAG00000050753
ENSBTAG00000000154			ENSBTAG00000014798	CXCR3					ENSBTAG00000023823			ENSBTAG00000016343	KCNIP2
ENSBTAG00000002292	SMARCA1		ENSBTAG00000012163	ITGB1BP2					ENSBTAG00000020313	FNBP1		ENSBTAG00000023846
ENSBTAG00000004962	BCORL1		ENSBTAG00000008492	ZMYM3					ENSBTAG00000011554	SURF6		ENSBTAG00000051139
ENSBTAG00000034712	RAB33A		ENSBTAG00000020513						ENSBTAG00000046775	MAN1B1		ENSBTAG00000053752
ENSBTAG00000016263	SLC25A14		ENSBTAG00000007708	NLGN3					ENSBTAG00000049029			ENSBTAG00000015263	CPSF7
ENSBTAG00000051880			ENSBTAG00000021351	MED12					ENSBTAG00000002275	PTP4A1		ENSBTAG00000054320
ENSBTAG00000014088	MBNL3		ENSBTAG00000032209	CXHXorf65					ENSBTAG00000026716	IBTK		ENSBTAG00000051191
ENSBTAG00000049807	HS6ST2		ENSBTAG00000007871	SNX12					ENSBTAG00000053374	NUS1		ENSBTAG00000054514
ENSBTAG00000015196	PHF6		ENSBTAG00000033702	STARD8					ENSBTAG00000010760	REV3L		ENSBTAG00000000423	RBM4B
ENSBTAG00000001886	PABIR2		ENSBTAG00000002890	RBM10					ENSBTAG00000016584	RPF2		ENSBTAG00000018454	UFSP2
ENSBTAG00000044891			ENSBTAG00000016764	UBA1					ENSBTAG00000003342	AMD1		ENSBTAG00000042625
ENSBTAG00000013922	MOSPD1		ENSBTAG00000005039	ARAF					ENSBTAG00000005827	FIG4		ENSBTAG00000017831	ERLIN2
ENSBTAG00000048173	SMIM10		ENSBTAG00000015815	CFP					ENSBTAG00000012534	BEND3		ENSBTAG00000044712	bta-mir-2383
ENSBTAG00000047954			ENSBTAG00000039794	CSNK1B					ENSBTAG00000020174	HBS1L		ENSBTAG00000037566	ZNF500
ENSBTAG00000049802			ENSBTAG00000046774	ZNF182					ENSBTAG00000045898			ENSBTAG00000010198	ATF7IP2
ENSBTAG00000017850	ARHGEF6		ENSBTAG00000011854	SLC38A5					ENSBTAG00000049839			ENSBTAG00000018560	DH3
ENSBTAG00000052795			ENSBTAG00000009282	PORCN					ENSBTAG00000011179	PDCD2		ENSBTAG00000032223	COG7
ENSBTAG00000016484	ATP11C		ENSBTAG00000018060	WDR13					ENSBTAG00000051386			ENSBTAG00000047734	RUSF1
ENSBTAG00000011056	IDS		ENSBTAG00000046555	WAS					ENSBTAG00000001405	GLCE		ENSBTAG00000009840	OR2AE1
ENSBTAG00000014138	MTM1		ENSBTAG00000013244	HDAC6					ENSBTAG00000010666	KHNYN		ENSBTAG00000039512	ZSCAN25
ENSBTAG00000009657	MTMR1		ENSBTAG00000018498	PQBP1					ENSBTAG00000037679	PPP1R3E		ENSBTAG00000002474	MAD1L1
ENSBTAG00000009775	PRRG3		ENSBTAG00000004597	PIM2					ENSBTAG00000016658	ABHD4
ENSBTAG00000048506			ENSBTAG00000004600	OTUD5					ENSBTAG00000011396	HNRNPC
ENSBTAG00000049615	VAMP7		ENSBTAG00000009024	KCND1					ENSBTAG00000006613	METTL17
ENSBTAG00000010245			ENSBTAG00000008523	TFE3					ENSBTAG00000012317
ENSBTAG00000013046	MPP1		ENSBTAG00000002563	WDR45					ENSBTAG00000002745	APEX1
ENSBTAG00000051663			ENSBTAG00000002568	GPKOW					ENSBTAG00000001183	KLHL33
ENSBTAG00000020185			ENSBTAG00000013278	MAGIX					ENSBTAG00000009372	TTC5
ENSBTAG00000017430	PNCK		ENSBTAG00000016095	PRICKLE3					ENSBTAG00000025593	CCDC32
ENSBTAG00000001058	SRPK3		ENSBTAG00000016097	CAC1F					ENSBTAG00000008863	TMEM87A
ENSBTAG00000001059	IDH3G		ENSBTAG00000013277	CCDC22					ENSBTAG00000005661	SP23
ENSBTAG00000038379			ENSBTAG00000007493						ENSBTAG00000013031	TMEM62
ENSBTAG00000051850			ENSBTAG00000015860	FGD1					ENSBTAG00000007638	PIF1
ENSBTAG00000051720			ENSBTAG00000031564	GNL3L					ENSBTAG00000002014	SNX1
ENSBTAG00000006268	IKBKG		ENSBTAG00000039888	MAGED2					ENSBTAG00000040151	GCH1
ENSBTAG00000038815			ENSBTAG00000000172	PFKFB1					ENSBTAG00000012139	SIX1
ENSBTAG00000050709	DIAPH2		ENSBTAG00000002210	LAS1L					ENSBTAG00000004732	SPTB
ENSBTAG00000014169	PCDH19		ENSBTAG00000007211						ENSBTAG00000016311	EIF2S1
ENSBTAG00000046608	GPRASP3		ENSBTAG00000008839	AMER1					ENSBTAG00000018297	PLEKHH1
ENSBTAG00000050607			ENSBTAG00000001288	MAOB					ENSBTAG00000025372	RIOX1
ENSBTAG00000032852	GPRASP2		ENSBTAG00000045934	GPR82					ENSBTAG00000008083	SEL1L
ENSBTAG00000026139	ARMCX1		ENSBTAG00000011788	CXHXorf38					ENSBTAG00000030432	TTC8
ENSBTAG00000007499	HNRNPH2		ENSBTAG00000051797						ENSBTAG00000013136	EFCAB11
ENSBTAG00000019256	GLA		ENSBTAG00000045867	RPGR					ENSBTAG00000046664	TSC22D1
ENSBTAG00000019253			ENSBTAG00000014304	TMEM47					ENSBTAG00000020612	NEK3
ENSBTAG00000021254	CENPI		ENSBTAG00000008248						ENSBTAG00000005012	HSPH1
ENSBTAG00000003547	CSTF2		ENSBTAG00000016107	PCYT1B					ENSBTAG00000015614	LNX2
ENSBTAG00000054469	SLC25A53		ENSBTAG00000017832	PDK3					ENSBTAG00000012600	GTF3A
ENSBTAG00000004008			ENSBTAG00000014337	EIF2S3					ENSBTAG00000005318	RNF6
ENSBTAG00000022920	RNF128		ENSBTAG00000017363	SAT1					ENSBTAG00000014486	ATP12A
ENSBTAG00000046314	TBC1D8B		ENSBTAG00000011258	ACOT9					ENSBTAG00000018851	MYCBP2
ENSBTAG00000044115	RIPPLY1		ENSBTAG00000021962	BCLAF3					ENSBTAG00000020726	ARHGEF7
ENSBTAG00000055282	CLDN2		ENSBTAG00000003727	SH3KBP1					ENSBTAG00000044184	TUBGCP3
ENSBTAG00000045876			ENSBTAG00000019855	MAP3K15					ENSBTAG00000048756
ENSBTAG00000013721	PSMD10		ENSBTAG00000000576	ADGRG2					ENSBTAG00000020861	CHAMP1
ENSBTAG00000013724	ATG4A		ENSBTAG00000031261	REPS2					ENSBTAG00000023989	MSANTD4
ENSBTAG00000014575	COL4A5		ENSBTAG00000020419	ZRSR2					ENSBTAG00000015309	CFAP300
ENSBTAG00000022288	AMMECR1		ENSBTAG00000052635						ENSBTAG00000000277	IL18
ENSBTAG00000015670	PAK3		ENSBTAG00000020418	CA5B					ENSBTAG00000002323	USP28
ENSBTAG00000019591	DCX		ENSBTAG00000000377	BMX					ENSBTAG00000001233	MPZL3
ENSBTAG00000004586			ENSBTAG00000021684						ENSBTAG00000010322	HYOU1
ENSBTAG00000011613	PLS3		ENSBTAG00000038488	TMSB4X					ENSBTAG00000005371	DPAGT1
ENSBTAG00000009598	CHM		ENSBTAG00000000207	PUDP					ENSBTAG00000009749	USP2
ENSBTAG00000016230	BRWD3		ENSBTAG00000051224	ARSD					ENSBTAG00000013162	HSPA8
ENSBTAG00000000895	TAF9B		ENSBTAG00000046328	XG					ENSBTAG00000014855	MICAL2
ENSBTAG00000010018	ATP7A		ENSBTAG00000008114	CD99					ENSBTAG00000021483	OLFML1
ENSBTAG00000047768	COX7B		ENSBTAG00000003225	IMP4					ENSBTAG00000013109	STIM1
ENSBTAG00000038434	ATRX		ENSBTAG00000011658	PTPN18					ENSBTAG00000014167	RNF121
ENSBTAG00000051706			ENSBTAG00000015834	ARHGEF4					ENSBTAG00000010826	EMSY
ENSBTAG00000003609	PBDC1		ENSBTAG00000005987	WDR33					ENSBTAG00000012417	ARL14EP
ENSBTAG00000008047			ENSBTAG00000003950	PROC					ENSBTAG00000018257	APIP
ENSBTAG00000004549	UPRT		ENSBTAG00000020777	ERCC3					ENSBTAG00000012989	UBE2L6
ENSBTAG00000000300	NEXMIF		ENSBTAG00000038275	CYP27C1					ENSBTAG00000000686	NP
ENSBTAG00000015630			ENSBTAG00000026994						ENSBTAG00000005915	SFMBT2
ENSBTAG00000047376	PIN4		ENSBTAG00000018795	PMS1					ENSBTAG00000021951	RBM17
ENSBTAG00000006878			ENSBTAG00000050392	FAM171B					ENSBTAG00000002858
ENSBTAG00000004110			ENSBTAG00000020961	DUSP19					ENSBTAG00000001552	EPC1
ENSBTAG00000012152	NONO		ENSBTAG00000027875	CCDC141					ENSBTAG00000027444	SVIL
ENSBTAG00000011291	DLG3		ENSBTAG00000001096	PRKRA					ENSBTAG00000055169
ENSBTAG00000001977	YIPF6		ENSBTAG00000014405	OSBPL6					ENSBTAG00000052409
ENSBTAG00000055120	OPHN1		ENSBTAG00000006168	RBM45					ENSBTAG00000015438	RRBP1
ENSBTAG00000022255	AR		ENSBTAG00000039522	CYCT					ENSBTAG00000018295	SEC23B
ENSBTAG00000005496	RP2		ENSBTAG00000019255	NFE2L2					ENSBTAG00000008908	GZF1
ENSBTAG00000005124	JADE3		ENSBTAG00000006693	MTX2					ENSBTAG00000039356
ENSBTAG00000016769	CDK16		ENSBTAG00000004835	HOXD3					ENSBTAG00000017938
ENSBTAG00000016772	USP11		ENSBTAG00000008028	CHN1					ENSBTAG00000054273
ENSBTAG00000015817	ELK1		ENSBTAG00000006970	OLA1					ENSBTAG00000004075	IDI1
ENSBTAG00000015820	UXT		ENSBTAG00000050579						ENSBTAG00000047991	TAF4
ENSBTAG00000005866	ZNF81		ENSBTAG00000003458	CDCA7					ENSBTAG00000004402	PRELID3B
ENSBTAG00000009288	TBC1D25		ENSBTAG00000010118	HAT1					ENSBTAG00000013330	TBC1D20
ENSBTAG00000051063			ENSBTAG00000016762	SLC25A12					ENSBTAG00000013303	ACSS2
ENSBTAG00000025848	RBM3		ENSBTAG00000002646	DYNC1I2					ENSBTAG00000016864	LBP
ENSBTAG00000004706	SUV39H1		ENSBTAG00000007683	DCAF17					ENSBTAG00000017594	ZHX3
ENSBTAG00000012954	ERAS		ENSBTAG00000001093	KLHL23					ENSBTAG00000020371	ACOT8
ENSBTAG00000013250	PCSK1N		ENSBTAG00000001092	PHOSPHO2					ENSBTAG00000006616	PTPN1
ENSBTAG00000018496	TIMM17B		ENSBTAG00000010736	KLHL41					ENSBTAG00000007721	DPM1
ENSBTAG00000007788	GRIPAP1		ENSBTAG00000052016						ENSBTAG00000054117
ENSBTAG00000002561	CCDC120		ENSBTAG00000039091	CSRNP3					ENSBTAG00000020398	TRMT12
ENSBTAG00000002562	PRAF2		ENSBTAG00000021691	PSMD14					ENSBTAG00000008280	HNF4G
ENSBTAG00000001507	CLCN5		ENSBTAG00000038195	CD302					ENSBTAG00000032548	SYBU
ENSBTAG00000013311	GSPT2		ENSBTAG00000004177	TANC1					ENSBTAG00000026247	PKHD1L1
ENSBTAG00000008733	MAGED1		ENSBTAG00000012801	UPP2					ENSBTAG00000015333	TAF2
ENSBTAG00000017783	TSPYL2		ENSBTAG00000011909	ACVR1					ENSBTAG00000005379	SLC41A1
ENSBTAG00000014945	IQSEC2		ENSBTAG00000003650	NR4A2					ENSBTAG00000009876	C4BPA
ENSBTAG00000017761	SMC1A		ENSBTAG00000033143						ENSBTAG00000011785	WDR26
ENSBTAG00000006122	HUWE1		ENSBTAG00000026851	FMNL2					ENSBTAG00000000072	TFB2M
ENSBTAG00000003855	FAM120C		ENSBTAG00000032369	NMI					ENSBTAG00000007566	CEP170
ENSBTAG00000039090	MAGEH1		ENSBTAG00000019592	MBD5					ENSBTAG00000010169	SUCO
ENSBTAG00000012980	RRAGB		ENSBTAG00000053999						ENSBTAG00000003177	SLC25A33
ENSBTAG00000021843	UBQLN2		ENSBTAG00000014432	HNMT					ENSBTAG00000006609	ERRFI1
ENSBTAG00000013260	SPIN2		ENSBTAG00000026842	ZRANB3					ENSBTAG00000010732	MMP23
ENSBTAG00000035705	MTMR8		ENSBTAG00000021103	SLC35F5					ENSBTAG00000047755
ENSBTAG00000012729	ARHGEF9		ENSBTAG00000005235	DPP10					ENSBTAG00000037523	B3GALT6
ENSBTAG00000008911			ENSBTAG00000013619	SCTR					ENSBTAG00000005300	TMEM51
ENSBTAG00000003740	KDM6A		ENSBTAG00000009057						ENSBTAG00000018220	RGSL1
ENSBTAG00000020136	CASK		ENSBTAG00000049058	INHBB					ENSBTAG00000000795	NMT2
ENSBTAG00000035907	DDX3X		ENSBTAG00000019781	CLASP1					ENSBTAG00000002813	GAB1
ENSBTAG00000006242	USP9X		ENSBTAG00000019387	NIFK					ENSBTAG00000001356	USP38
ENSBTAG00000047339	BCOR		ENSBTAG00000006059	TSN					ENSBTAG00000049010	RNF150
ENSBTAG00000001488	OTC		ENSBTAG00000014863	GYPC					ENSBTAG00000007564	BBS12
ENSBTAG00000050233	PRRG1		ENSBTAG00000051479						ENSBTAG00000016680	PPID
ENSBTAG00000048159	TAB3		ENSBTAG00000011256	MYO1B					ENSBTAG00000019229	TMEM144
ENSBTAG00000008170	POLA1		ENSBTAG00000008915	SF3B1					ENSBTAG00000009755	GOLGA3
ENSBTAG00000007730	ZFX		ENSBTAG00000012586	HSPD1					ENSBTAG00000007047	FZD10
ENSBTAG00000020561	KLHL15		ENSBTAG00000016334	SATB2					ENSBTAG00000004179	PSMD9
ENSBTAG00000052700			ENSBTAG00000006049	BZW1					ENSBTAG00000018330	RAD9B
ENSBTAG00000008183	MBTPS2		ENSBTAG00000018282	NIF3L1					ENSBTAG00000031824	RBM19
ENSBTAG00000017639	RPS6KA3		ENSBTAG00000019298	STRADB					ENSBTAG00000011930	DDX54
ENSBTAG00000019852	PDHA1		ENSBTAG00000007395	ALS2					ENSBTAG00000024605	DYNLL1
ENSBTAG00000007428	CDKL5		ENSBTAG00000049402						ENSBTAG00000002591	GLTP
ENSBTAG00000002820	RBBP7		ENSBTAG00000016000	CARF					ENSBTAG00000019845	USP30
ENSBTAG00000001768	TXLNG		ENSBTAG00000021596	ICOS					ENSBTAG00000003557	CCDC117
ENSBTAG00000017017	CTPS2		ENSBTAG00000042507						ENSBTAG00000005970	XBP1
ENSBTAG00000049489			ENSBTAG00000007830	PLEKHM3					ENSBTAG00000006108	MMP11
ENSBTAG00000034402	ACE2		ENSBTAG00000020527	IDH1					ENSBTAG00000048123
ENSBTAG00000007646	PIGA		ENSBTAG00000010579	ACADL					ENSBTAG00000018534	ESS2
ENSBTAG00000001514	ASB11		ENSBTAG00000010722						ENSBTAG00000027983	GTF2H2
ENSBTAG00000018292	MOSPD2		ENSBTAG00000015066	LANCL1					ENSBTAG00000011046	CDK7
ENSBTAG00000004461	OFD1		ENSBTAG00000005239						ENSBTAG00000011812	DIMT1
ENSBTAG00000017945	TCEANC		ENSBTAG00000006821	PECR					ENSBTAG00000004066	PARP8
ENSBTAG00000047997	PRPS2		ENSBTAG00000003843	SMARCAL1					ENSBTAG00000033095	WDR70
ENSBTAG00000009278	MSL3		ENSBTAG00000003923	GPBAR1					ENSBTAG00000050782
ENSBTAG00000011121	CLCN4		ENSBTAG00000003927	AAMP					ENSBTAG00000014261	TARS1
ENSBTAG00000000211	SHROOM2		ENSBTAG00000003935	TMBIM1					ENSBTAG00000012278	MTMR12
ENSBTAG00000006472	GPR143		ENSBTAG00000003936	PNKD					ENSBTAG00000020126	MYO10
ENSBTAG00000001049			ENSBTAG00000008362	CTDSP1					ENSBTAG00000013391	ANKH
ENSBTAG00000049637			ENSBTAG00000026772	ZNF142					ENSBTAG00000003186	OTULIN
ENSBTAG00000047161	ARSH		ENSBTAG00000003813	BCS1L					ENSBTAG00000009400	FASTKD3
ENSBTAG00000014932	ARSL		ENSBTAG00000003817	RNF25					ENSBTAG00000048851	UBE2QL1
ENSBTAG00000049411	DHRSX		ENSBTAG00000003819	STK36					ENSBTAG00000008251	SNRPN
ENSBTAG00000013916	HERC2		ENSBTAG00000020606	ZFAND2B					ENSBTAG00000018007	NR2F2
ENSBTAG00000016895	NIPA2		ENSBTAG00000020608	ATG9A					ENSBTAG00000013689	MCTP2
ENSBTAG00000016894	CYFIP1		ENSBTAG00000020610	ANKZF1					ENSBTAG00000017632	AEN
ENSBTAG00000034978	FAM168B		ENSBTAG00000020611	GLB1L					ENSBTAG00000005174	GDPGP1
ENSBTAG00000005444	UGGT1		ENSBTAG00000030973	TUBA1D					ENSBTAG00000014505	NGRN
ENSBTAG00000050981			ENSBTAG00000013782	DJB2					ENSBTAG00000020301	BLM
ENSBTAG00000008089	AMMECR1L		ENSBTAG00000005353	DES					ENSBTAG00000001385	ZSCAN2
ENSBTAG00000006262	LIMS2		ENSBTAG00000046176	SPEG					ENSBTAG00000049620
ENSBTAG00000021172	IWS1		ENSBTAG00000002995	GMPPA					ENSBTAG00000009854	MPHOSPH10
ENSBTAG00000004216	MAP3K2		ENSBTAG00000038992	STK11IP					ENSBTAG00000009855	FAN1
ENSBTAG00000000266	B1		ENSBTAG00000014975	SLC4A3					ENSBTAG00000052725	bta-mir-11997
ENSBTAG00000015678	NEMP2		ENSBTAG00000027962						ENSBTAG00000006227	IDH3A
ENSBTAG00000007584	INPP1		ENSBTAG00000011514	MRPL44					ENSBTAG00000014479	TUBGCP4
ENSBTAG00000007787	HIBCH		ENSBTAG00000021310	COL4A4					ENSBTAG00000038361	SERPI11
ENSBTAG00000012561	ORMDL1		ENSBTAG00000021316	COL4A3					ENSBTAG00000026917
ENSBTAG00000000492	ASNSD1		ENSBTAG00000021322	TM4SF20					ENSBTAG00000003526	SYNE3
ENSBTAG00000010498	SLC40A1		ENSBTAG00000047133						ENSBTAG00000049326
ENSBTAG00000049919	TFPI		ENSBTAG00000018502	ARMC9					ENSBTAG00000048602
ENSBTAG00000008483	CALCRL		ENSBTAG00000001359	B3GNT7					ENSBTAG00000017636	AKT1
ENSBTAG00000019929	ITGAV		ENSBTAG00000003253	NPPC					ENSBTAG00000019810	AARS1
ENSBTAG00000021762	ZC3H15		ENSBTAG00000011964	DIS3L2					ENSBTAG00000050036
ENSBTAG00000033662	NCKAP1		ENSBTAG00000004603	PHC2					ENSBTAG00000009918	GSE1
ENSBTAG00000008390	DJC10		ENSBTAG00000018062	NHSL3					ENSBTAG00000003757	DJA2
ENSBTAG00000000937	ITPRID2		ENSBTAG00000005904	RBBP4					ENSBTAG00000010858	ABCC11
ENSBTAG00000001861	SESTD1		ENSBTAG00000020655	BSDC1					ENSBTAG00000003961	SNX20
ENSBTAG00000001098	PLEKHA3		ENSBTAG00000037902	FAM229A					ENSBTAG00000012499	RPGRIP1L
ENSBTAG00000033254	PJVK		ENSBTAG00000012698	HDAC1					ENSBTAG00000054808	MT1A
ENSBTAG00000009897	AGPS		ENSBTAG00000012695	LCK					ENSBTAG00000023659	MT2A
ENSBTAG00000021580	HNRNPA3		ENSBTAG00000002027	FAM167B					ENSBTAG00000016896
ENSBTAG00000048896			ENSBTAG00000014390	MTMR9L					ENSBTAG00000014144	CFAP263
ENSBTAG00000018061	LNPK		ENSBTAG00000014388	EIF3I					ENSBTAG00000009363	GINS3
ENSBTAG00000002295	ATF2		ENSBTAG00000015103	IQCC					ENSBTAG00000017560
ENSBTAG00000053120			ENSBTAG00000054661	bta-mir-2887-1					ENSBTAG00000050004
ENSBTAG00000021636	GPR155		ENSBTAG00000039121	PTP4A2					ENSBTAG00000052481	IRGQ
ENSBTAG00000012966	SCRN3		ENSBTAG00000015715	SPOCD1					ENSBTAG00000015313	CEACAM19
ENSBTAG00000038620	CIR1		ENSBTAG00000010050	COL16A1					ENSBTAG00000018834	PPP1R37
ENSBTAG00000000176	SP3		ENSBTAG00000010378	PEF1					ENSBTAG00000002676	SAE1
ENSBTAG00000001083	MAP3K20		ENSBTAG00000016817	SNRNP40					ENSBTAG00000021557
ENSBTAG00000048244			ENSBTAG00000018979	PUM1					ENSBTAG00000015115	ACP4
ENSBTAG00000007898	CYBRD1		ENSBTAG00000005477	LAPTM5					ENSBTAG00000050011
ENSBTAG00000049842			ENSBTAG00000012848	PTPRU					ENSBTAG00000000803	ZNF667
ENSBTAG00000006918	TLK1		ENSBTAG00000051464						ENSBTAG00000017613
ENSBTAG00000036258			ENSBTAG00000001160	GMEB1					ENSBTAG00000017275	COIL
ENSBTAG00000051169	ERICH2		ENSBTAG00000048228						ENSBTAG00000034396	PIGW
ENSBTAG00000003207	SP5		ENSBTAG00000042553	SNORD99					ENSBTAG00000010279	DUSP14
ENSBTAG00000020296	UBR3		ENSBTAG00000010393	TRU1AP					ENSBTAG00000010001	RHOT1
ENSBTAG00000026008	METTL5		ENSBTAG00000055165						ENSBTAG00000013099	ALDOC
ENSBTAG00000008716	SSB		ENSBTAG00000002727	PHACTR4					ENSBTAG00000009036	SUPT6H
ENSBTAG00000001090	CFAP210		ENSBTAG00000018385	DJC8					ENSBTAG00000047717	FAM222B
ENSBTAG00000027789	PPIG		ENSBTAG00000011784	FGR					ENSBTAG00000010073	FLOT2
ENSBTAG00000004555	LRP2		ENSBTAG00000010254	MAP3K6					ENSBTAG00000004225	TSR1
ENSBTAG00000026885	ABCB11		ENSBTAG00000010249	TMEM222					ENSBTAG00000011786	CLUH
ENSBTAG00000044179	CERS6		ENSBTAG00000008766	SLC9A1					ENSBTAG00000007430	MYBBP1A
ENSBTAG00000052783			ENSBTAG00000051814						ENSBTAG00000004680	SLC13A5
ENSBTAG00000016512	TTC21B		ENSBTAG00000018413	TENT5B					ENSBTAG00000020432	MIS12
ENSBTAG00000005501	COBLL1		ENSBTAG00000004416	NUDC					ENSBTAG00000031998	CXCL16
ENSBTAG00000049251			ENSBTAG00000014850						ENSBTAG00000014881	PHF23
ENSBTAG00000019291	GRB14		ENSBTAG00000046672	ZDHHC18					ENSBTAG00000031737	TMEM102
ENSBTAG00000048246	DPP4		ENSBTAG00000014447	RPS6KA1					ENSBTAG00000046765	POLR2A
ENSBTAG00000006654	TANK		ENSBTAG00000049812						ENSBTAG00000000132	EIF4A1
ENSBTAG00000008755	MARCHF7		ENSBTAG00000005629	CRYBG2					ENSBTAG00000004222	SAT2
ENSBTAG00000020654	BAZ2B		ENSBTAG00000009581	UBXN11					ENSBTAG00000008773	GUCY2D
ENSBTAG00000013773	PKP4		ENSBTAG00000009580	SH3BGRL3					ENSBTAG00000018416	CCDC42
ENSBTAG00000019337	ACVR1C		ENSBTAG00000009562	ZNF593					ENSBTAG00000048965
ENSBTAG00000009770	GPD2		ENSBTAG00000013131	FAM110D					ENSBTAG00000048984	SLC47A1
ENSBTAG00000006159	KCNJ3		ENSBTAG00000006349	EXTL1					ENSBTAG00000017090	SMCR8
ENSBTAG00000012816			ENSBTAG00000003069	MAN1C1					ENSBTAG00000017081	MIEF2
ENSBTAG00000048151	PRPF40A		ENSBTAG00000001050	LDLRAP1					ENSBTAG00000025046	ALKBH5
ENSBTAG00000001887	STAM2		ENSBTAG00000050474	RUNX3					ENSBTAG00000008744	PDK2
ENSBTAG00000002293	ARL5A		ENSBTAG00000001101	IFNLR1					ENSBTAG00000002282	EIF1
ENSBTAG00000021020	RIF1		ENSBTAG00000019371	CNR2					ENSBTAG00000021523	STAT3
ENSBTAG00000039731	RND3		ENSBTAG00000021832	HMGCL					ENSBTAG00000030347	TUBG2
ENSBTAG00000047426	LYPD6		ENSBTAG00000005002	GALE					ENSBTAG00000019918	PSME3
ENSBTAG00000018581	EPC2		ENSBTAG00000011625	LYPLA2					ENSBTAG00000001041
ENSBTAG00000054442			ENSBTAG00000016578	HNRNPR					ENSBTAG00000046022	PYY
ENSBTAG00000015291	ORC4		ENSBTAG00000011195						ENSBTAG00000016252	LSM12
ENSBTAG00000018114	ACVR2A		ENSBTAG00000018656	HP1BP3					ENSBTAG00000025165
ENSBTAG00000054595			ENSBTAG00000009156	CAMK2N1					ENSBTAG00000018420	POLG2
ENSBTAG00000048810			ENSBTAG00000013511	VWA5B1					ENSBTAG00000053910
ENSBTAG00000012615	ZEB2		ENSBTAG00000004554	CAPZB					ENSBTAG00000019105	NPLOC4
ENSBTAG00000001132	GTDC1		ENSBTAG00000013650	SLC66A1					ENSBTAG00000016776	BAHCC1
ENSBTAG00000032277	KYNU		ENSBTAG00000015240	UBR4					ENSBTAG00000015339	ENDOV
ENSBTAG00000013455	SPOPL		ENSBTAG00000008579	RCC2					ENSBTAG00000007121	TK1
ENSBTAG00000009949	DARS1		ENSBTAG00000008309	ATP13A2					ENSBTAG00000024909	H3-3B
ENSBTAG00000015172	MCM6		ENSBTAG00000003832	MFAP2					ENSBTAG00000006089	MTP1
ENSBTAG00000015169	UBXN4		ENSBTAG00000003822	CROCC					ENSBTAG00000004940	CELF4
ENSBTAG00000013449	RAB3GAP1		ENSBTAG00000013282	NECAP2					ENSBTAG00000018954	ELP2
ENSBTAG00000018753	TMEM163		ENSBTAG00000009251	SZRD1					ENSBTAG00000054149	ZSCAN30
ENSBTAG00000018744	MGAT5		ENSBTAG00000014221	CPLANE2					ENSBTAG00000007696	TRAPPC8
ENSBTAG00000005238	NCKAP5		ENSBTAG00000005670	ARHGEF19					ENSBTAG00000004257	TAF4B
ENSBTAG00000005234	LYPD1		ENSBTAG00000034680	FAM131C					ENSBTAG00000011531	SS18
ENSBTAG00000047036	GPR39		ENSBTAG00000002952	TBX19					ENSBTAG00000010042	RIOK3
ENSBTAG00000003401	ACTR3		ENSBTAG00000020969	DCAF6					ENSBTAG00000019585	MYOM1
ENSBTAG00000015077	DDX18		ENSBTAG00000014151	RCSD1					ENSBTAG00000032964	ARK2N
ENSBTAG00000010221	CCDC93		ENSBTAG00000012700	CD247					ENSBTAG00000007347	ST8SIA3
ENSBTAG00000002112	INSIG2		ENSBTAG00000010174	SPATA46					ENSBTAG00000019271	RS1
ENSBTAG00000010599	C2H2orf76		ENSBTAG00000034147	OLFML2B					ENSBTAG00000045832	PHLPP1
ENSBTAG00000020855	PTPN4		ENSBTAG00000054766						ENSBTAG00000003968	UBP1
ENSBTAG00000018236	EPB41L5		ENSBTAG00000015856	CFAP126					ENSBTAG00000039727	DCLK3
ENSBTAG00000026829	TMEM185B		ENSBTAG00000015853	SDHC					ENSBTAG00000050991
ENSBTAG00000007867	STAT1		ENSBTAG00000033835	MPZ					ENSBTAG00000034005	ZNF35
ENSBTAG00000046699	STAT4		ENSBTAG00000024503	FCER1G					ENSBTAG00000012142	RAD18
ENSBTAG00000051167			ENSBTAG00000002203	NDUFS2					ENSBTAG00000009863	BHLHE40
ENSBTAG00000018497	CAVIN2		ENSBTAG00000021897	B4GALT3					ENSBTAG00000019534	TRNT1
ENSBTAG00000017695	CCDC150		ENSBTAG00000020154	DEDD					ENSBTAG00000005436	SHQ1
ENSBTAG00000007779	GTF3C3		ENSBTAG00000017877	NECTIN4					ENSBTAG00000019989	PXK
ENSBTAG00000020416	PGAP1		ENSBTAG00000017873	USF1					ENSBTAG00000020802	DH12
ENSBTAG00000031696	ANKRD44		ENSBTAG00000002947	LY9					ENSBTAG00000013117	CAC2D3
ENSBTAG00000051056			ENSBTAG00000011238	CD48					ENSBTAG00000007850	ITIH4
ENSBTAG00000019116	MOB4		ENSBTAG00000007927	SLAMF1					ENSBTAG00000002960	WDR82
ENSBTAG00000002056	MARS2		ENSBTAG00000014368	SLAMF6					ENSBTAG00000006500	RBM15B
ENSBTAG00000009952	C2H2orf69		ENSBTAG00000004334	NCSTN					ENSBTAG00000031797
ENSBTAG00000019232	TYW5		ENSBTAG00000007537	PEX19					ENSBTAG00000010165	C22H3orf18
ENSBTAG00000019231	MAIP1		ENSBTAG00000010551	ATP1A2					ENSBTAG00000020047	MON1A
ENSBTAG00000009725	AOX1		ENSBTAG00000001481	IGSF9					ENSBTAG00000032026	GMPPB
ENSBTAG00000005408	CLK1		ENSBTAG00000018487	CFAP45					ENSBTAG00000006614	TMCC1
ENSBTAG00000005416	PPIL3		ENSBTAG00000016698	SLAMF8					ENSBTAG00000020260	SYN2
ENSBTAG00000021201	HYCC2		ENSBTAG00000017786	FCRL6					ENSBTAG00000014470	ALDH1L1
ENSBTAG00000010998	CFLAR		ENSBTAG00000003220	ACKR1					ENSBTAG00000021237	DST
ENSBTAG00000015718	CASP8		ENSBTAG00000026848	SKP1					ENSBTAG00000038888	ZBTB9
ENSBTAG00000014933	TRAK2		ENSBTAG00000039993	CD1D					ENSBTAG00000047502	FKBP5
ENSBTAG00000002283	FZD7		ENSBTAG00000024960						ENSBTAG00000020783	MAPK14
ENSBTAG00000045316			ENSBTAG00000039702	FCRL3					ENSBTAG00000040006
ENSBTAG00000006420	BMPR2		ENSBTAG00000053563						ENSBTAG00000008353	CDKN1A
ENSBTAG00000048876	FAM117B		ENSBTAG00000012405	PEAR1					ENSBTAG00000002919	UNC5CL
ENSBTAG00000015424	WDR12		ENSBTAG00000024470	SH2D2A					ENSBTAG00000053124
ENSBTAG00000019994			ENSBTAG00000001519	METTL25B					ENSBTAG00000014814	BICRAL
ENSBTAG00000014469	NBEAL1		ENSBTAG00000000406	GPATCH4					ENSBTAG00000006357	CRIP3
ENSBTAG00000000851	CYP20A1		ENSBTAG00000051284						ENSBTAG00000000778	HSP90AB1
ENSBTAG00000011017	ABI2		ENSBTAG00000012234	RHBG					ENSBTAG00000009978	TDRD6
ENSBTAG00000027201	RAPH1		ENSBTAG00000049722						ENSBTAG00000014421	PBX2
ENSBTAG00000040367			ENSBTAG00000009436	TMEM79					ENSBTAG00000004436	PPT2
ENSBTAG00000010293	PARD3B		ENSBTAG00000009434	PAQR6					ENSBTAG00000006864	C4A
ENSBTAG00000053833			ENSBTAG00000009433	BGLAP					ENSBTAG00000005630	VWA7
ENSBTAG00000014407	INO80D		ENSBTAG00000009432	PMF1					ENSBTAG00000013533	CLIC1
ENSBTAG00000054879			ENSBTAG00000009431	SLC25A44					ENSBTAG00000007643	TRIM39
ENSBTAG00000055132			ENSBTAG00000012228	SEMA4A					ENSBTAG00000052499	RNF39
ENSBTAG00000021976	NDUFS1		ENSBTAG00000053867						ENSBTAG00000008943	ZSCAN12
ENSBTAG00000017043			ENSBTAG00000000113	ARHGEF2					ENSBTAG00000010784	ABT1
ENSBTAG00000016192	MDH1B		ENSBTAG00000020356	GON4L					ENSBTAG00000015178	ECI2
ENSBTAG00000016193	FASTKD2		ENSBTAG00000026613	MSTO1					ENSBTAG00000053564
ENSBTAG00000044097	KLF7		ENSBTAG00000003948	FDPS					ENSBTAG00000010943	SLC22A23
ENSBTAG00000005474	CREB1		ENSBTAG00000014393	CLK2					ENSBTAG00000012079	MYLK4
ENSBTAG00000052083	METTL21A		ENSBTAG00000012094	SCAMP3					ENSBTAG00000020796	UBE2D1
ENSBTAG00000020957	FZD5		ENSBTAG00000014841	GBA1					ENSBTAG00000011748	SGMS1
ENSBTAG00000055312			ENSBTAG00000017104	MUC1					ENSBTAG00000005708	KIF20B
ENSBTAG00000002177	PIKFYVE		ENSBTAG00000020244	EF1					ENSBTAG00000011368	NOC3L
ENSBTAG00000054647	RPE		ENSBTAG00000010673	EF4					ENSBTAG00000007956
ENSBTAG00000021600	KANSL1L		ENSBTAG00000010663	ADAM15					ENSBTAG00000046701	FRAT2
ENSBTAG00000016662	CPS1		ENSBTAG00000019838	SHC1					ENSBTAG00000011137	MORN4
ENSBTAG00000033690	BARD1		ENSBTAG00000004552	PBXIP1					ENSBTAG00000018604	SEMA4G
ENSBTAG00000008300	FN1		ENSBTAG00000013025	HAX1					ENSBTAG00000014574	CFAP43
ENSBTAG00000013215	MREG		ENSBTAG00000033220	CFAP141					ENSBTAG00000013717	PRAP1
ENSBTAG00000054218			ENSBTAG00000014694	JTB					ENSBTAG00000013641	BAG3
ENSBTAG00000016572	USP37		ENSBTAG00000011284	SLC39A1					ENSBTAG00000005791	UROS
ENSBTAG00000013489	CYP27A1		ENSBTAG00000017942	CRTC2					ENSBTAG00000053116
ENSBTAG00000008452	IHH		ENSBTAG00000018711	DENND4B					ENSBTAG00000000451	TMEM126A
ENSBTAG00000031041	NHEJ1		ENSBTAG00000021862	SLC27A3					ENSBTAG00000007230	FANCF
ENSBTAG00000012618	SLC23A3		ENSBTAG00000006235	INTS3					ENSBTAG00000005160	GTF2H1
ENSBTAG00000012619	CNPPD1		ENSBTAG00000012471	ILF2					ENSBTAG00000014105	SRPRA
ENSBTAG00000020607	ABCB6		ENSBTAG00000005166	CHTOP					ENSBTAG00000020643
ENSBTAG00000030974	TUBA4A		ENSBTAG00000051765	S100A6					ENSBTAG00000053729
ENSBTAG00000013798	PTPRN		ENSBTAG00000015145						ENSBTAG00000014215	CCDC86
ENSBTAG00000020539	CHPF		ENSBTAG00000004772	THEM4					ENSBTAG00000000064	FEN1
ENSBTAG00000020540	TMEM198		ENSBTAG00000032733	RIIAD1					ENSBTAG00000002508	GNG3
ENSBTAG00000009972	INHA		ENSBTAG00000017564	CGN					ENSBTAG00000009490	STX5
ENSBTAG00000046649	SGPP2		ENSBTAG00000021289	POGZ					ENSBTAG00000015663	STIP1
ENSBTAG00000011649	FARSB		ENSBTAG00000017580	RFX5					ENSBTAG00000015499	VPS51
ENSBTAG00000000301			ENSBTAG00000006101	PSMD4					ENSBTAG00000005069	TM7SF2
ENSBTAG00000008431			ENSBTAG00000006099	PIP5K1A					ENSBTAG00000020186	EIF1AD
ENSBTAG00000017258	ACSL3		ENSBTAG00000018074	VPS72					ENSBTAG00000004342	CCDC87
ENSBTAG00000005315			ENSBTAG00000018071	TMOD4					ENSBTAG00000001225	RBM14
ENSBTAG00000011133	AP1S3		ENSBTAG00000018070	SCNM1					ENSBTAG00000022246	C29H11orf86
ENSBTAG00000016951	WDFY1		ENSBTAG00000020394	TNFAIP8L2					ENSBTAG00000016465	DHCR7
ENSBTAG00000021769	CUL3		ENSBTAG00000007281	SEMA6C					ENSBTAG00000047434	TSX
ENSBTAG00000021308	IRS1		ENSBTAG00000015349	C3H1orf56					ENSBTAG00000004517	TARBP1
ENSBTAG00000021323	AGFG1		ENSBTAG00000015304	ANXA9					ENSBTAG00000013068
ENSBTAG00000010338	FBXO36		ENSBTAG00000000098	SETDB1					ENSBTAG00000012878	BMS1
ENSBTAG00000009664	SP140L		ENSBTAG00000007123	ENSA					ENSBTAG00000008853	HNRNPF
ENSBTAG00000054636			ENSBTAG00000003604	ADAMTSL4					ENSBTAG00000051333	ARID5B
ENSBTAG00000037702			ENSBTAG00000003806	ECM1					ENSBTAG00000014029	HERC4
ENSBTAG00000040055	CAB39		ENSBTAG00000003799	TARS2					ENSBTAG00000002620	D2
ENSBTAG00000026710	C2H2orf72		ENSBTAG00000021485	C3H1orf54					ENSBTAG00000000224	TSPAN15
ENSBTAG00000005119	PSMD1		ENSBTAG00000021482	APH1A					ENSBTAG00000053094
ENSBTAG00000016174	NCL		ENSBTAG00000016730	ANP32E					ENSBTAG00000010002	IRF2
ENSBTAG00000019480	PDE6D		ENSBTAG00000004852	PLEKHO1					ENSBTAG00000004344	ACSL1
ENSBTAG00000014988			ENSBTAG00000020635	VPS45					ENSBTAG00000018864
ENSBTAG00000011390	CHRND		ENSBTAG00000012495	SF3B4					ENSBTAG00000042837
ENSBTAG00000012629	ZNF362		ENSBTAG00000008592	FCGR1A					ENSBTAG00000011257	ASAH1
ENSBTAG00000018067	S100PBP		ENSBTAG00000013910	POLR3GL					ENSBTAG00000009685	ERI1
ENSBTAG00000018199	ZBTB8A		ENSBTAG00000008369	RBM8A					ENSBTAG00000033504	MAK16
ENSBTAG00000009163	TMEM234		ENSBTAG00000008372	PEX11B					ENSBTAG00000019803	POLR3K
ENSBTAG00000015104	CCDC28B		ENSBTAG00000008373	ITGA10					ENSBTAG00000019008	FBXL16
ENSBTAG00000019486	CLDN12		ENSBTAG00000021637	POLR3C					ENSBTAG00000001614	ZNF174
ENSBTAG00000051364			ENSBTAG00000005809	GPR89A					ENSBTAG00000047316	C16orf96
ENSBTAG00000017253	MECR		ENSBTAG00000054541						ENSBTAG00000013305
ENSBTAG00000013309	SRSF4		ENSBTAG00000020831	CHD1L					ENSBTAG00000014826	ZC3H7A
ENSBTAG00000047524	TMEM200B		ENSBTAG00000039719	PHGDH					ENSBTAG00000021773	ERCC4
ENSBTAG00000006667	EPB41		ENSBTAG00000032187	ZNF697					ENSBTAG00000004801	PDXDC1
ENSBTAG00000015771	YTHDF2		ENSBTAG00000006769	HSD3B1					ENSBTAG00000017999	TNRC6A
ENSBTAG00000003788	RCC1		ENSBTAG00000015392	TTF2					ENSBTAG00000013081	PSPH
ENSBTAG00000002678	MED18		ENSBTAG00000017256	CD2					ENSBTAG00000008184	CCT6A
ENSBTAG00000002363	SESN2		ENSBTAG00000001246	ATP1A1					ENSBTAG00000017435	KCTD7
ENSBTAG00000054543			ENSBTAG00000007446	NGF					ENSBTAG00000006212	GTF2IRD1
ENSBTAG00000006225	RPA2		ENSBTAG00000032071	SYCP1					ENSBTAG00000052510	CCL26
ENSBTAG00000003866	PPP1R8		ENSBTAG00000046797	NRAS					ENSBTAG00000017082	POR
ENSBTAG00000001192	STX12		ENSBTAG00000016705	BCAS2					ENSBTAG00000012050	ORAI2
ENSBTAG00000019614	FAM76A		ENSBTAG00000011327	OLFML3					ENSBTAG00000012668
ENSBTAG00000037456	AHDC1		ENSBTAG00000048807						ENSBTAG00000047572	ZNF789
ENSBTAG00000018374	WASF2		ENSBTAG00000006081	PPM1J					ENSBTAG00000007118	SMURF1
ENSBTAG00000053588	WDTC1		ENSBTAG00000014294	ST7L					ENSBTAG00000007367	AIMP2
ENSBTAG00000019252	KDF1		ENSBTAG00000018717	DDX20					ENSBTAG00000026199	ACTB
ENSBTAG00000009796	PIGV		ENSBTAG00000022580	INKA2					ENSBTAG00000002626	ARHGAP6
ENSBTAG00000003235	DHDDS		ENSBTAG00000005973	OVGP1					ENSBTAG00000012113	HCCS
ENSBTAG00000009579	CEP85		ENSBTAG00000009888	DRAM2
ENSBTAG00000026638	CATSPER4		ENSBTAG00000001981	SLC6A17
ENSBTAG00000019399	CNKSR1		ENSBTAG00000000283	CSF1
ENSBTAG00000001513	PDIK1L		ENSBTAG00000013018	AMPD2
ENSBTAG00000005105	PAFAH2		ENSBTAG00000013016
ENSBTAG00000021781	MTFR1L		ENSBTAG00000014083	AMIGO1
ENSBTAG00000002988	MACO1		ENSBTAG00000009042	ATXN7L2
ENSBTAG00000001651	SYF2		ENSBTAG00000018806	PSRC1
ENSBTAG00000009470	CLIC4		ENSBTAG00000018804	CELSR2
ENSBTAG00000012604	NCMAP		ENSBTAG00000001135	CFAP276
ENSBTAG00000013048	NIPAL3		ENSBTAG00000045530	SCAR2
ENSBTAG00000030434	FUCA1		ENSBTAG00000038979	TMEM167B
ENSBTAG00000049982			ENSBTAG00000051792
ENSBTAG00000026585	ELOA		ENSBTAG00000007330	STXBP3
ENSBTAG00000012263	ASAP3		ENSBTAG00000008467	HENMT1
ENSBTAG00000038865	TCEA3		ENSBTAG00000014530	NTNG1
ENSBTAG00000002594	ZNF436		ENSBTAG00000049201
ENSBTAG00000051083	WNT4		ENSBTAG00000006320	DBT
ENSBTAG00000006940	USP48		ENSBTAG00000015776	MFSD14A
ENSBTAG00000008952	RAP1GAP		ENSBTAG00000031461	SNX7
ENSBTAG00000040215	EIF4G3		ENSBTAG00000031358	DPYD
ENSBTAG00000017108	OTUD3		ENSBTAG00000007101	F3
ENSBTAG00000007998	TMCO4		ENSBTAG00000009698	ABCD3
ENSBTAG00000007996	HTR6		ENSBTAG00000007842
ENSBTAG00000050219	MICOS10		ENSBTAG00000003245	BCAR3
ENSBTAG00000026758			ENSBTAG00000027321	CCDC18
ENSBTAG00000011950	EMC1		ENSBTAG00000055274
ENSBTAG00000015246	TAS1R2		ENSBTAG00000016723	GFI1
ENSBTAG00000000684	ARHGEF10L		ENSBTAG00000015060
ENSBTAG00000051080			ENSBTAG00000016326	C3H1orf52
ENSBTAG00000037819	SFT2D2		ENSBTAG00000003444	SYDE2
ENSBTAG00000005393	TIPRL		ENSBTAG00000031012	PIGK
ENSBTAG00000002823	MPZL1		ENSBTAG00000005196	TYW3
ENSBTAG00000024534	POU2F1		ENSBTAG00000029797	bta-mir-186
ENSBTAG00000010456	TADA1		ENSBTAG00000012957	SERBP1
ENSBTAG00000013801	PBX1		ENSBTAG00000014983	IL23R
ENSBTAG00000054238			ENSBTAG00000030749	DJC6
ENSBTAG00000004885	DDR2		ENSBTAG00000030710	ITGB3BP
ENSBTAG00000012694	UHMK1		ENSBTAG00000030706	ALG6
ENSBTAG00000050790			ENSBTAG00000010124	ATG4C
ENSBTAG00000010158	NOS1AP		ENSBTAG00000017161	TM2D1
ENSBTAG00000005227	ATF6		ENSBTAG00000009769
ENSBTAG00000048656			ENSBTAG00000051030	CYP2J30
ENSBTAG00000009215	NR1I3		ENSBTAG00000004037
ENSBTAG00000009213	TOMM40L		ENSBTAG00000003775	C8B
ENSBTAG00000021894	PPOX		ENSBTAG00000015931	TTC4
ENSBTAG00000021893	USP21		ENSBTAG00000009526	TMEM59
ENSBTAG00000020153	NIT1		ENSBTAG00000007112	IFT25
ENSBTAG00000020152	PFDN2		ENSBTAG00000017986	GLIS1
ENSBTAG00000004333	COPA		ENSBTAG00000000736	LRP8
ENSBTAG00000005793	PEA15		ENSBTAG00000014649	CPT2
ENSBTAG00000009982	IGSF8		ENSBTAG00000021174	NRDC
ENSBTAG00000002419	PIGM		ENSBTAG00000054545	RNF11
ENSBTAG00000004776	DUSP23		ENSBTAG00000014482	FAF1
ENSBTAG00000013907			ENSBTAG00000005029
ENSBTAG00000053777			ENSBTAG00000046812	TEX38
ENSBTAG00000052866			ENSBTAG00000042358
ENSBTAG00000008649	ETV3		ENSBTAG00000019901	RAD54L
ENSBTAG00000012361	ARHGEF11		ENSBTAG00000013322	POMGNT1
ENSBTAG00000039793	HDGF		ENSBTAG00000020444	MAST2
ENSBTAG00000021649			ENSBTAG00000008810	GPBP1L1
ENSBTAG00000046545	MEF2D		ENSBTAG00000015346	SP
ENSBTAG00000006370	CCT3		ENSBTAG00000003642	PRDX1
ENSBTAG00000018914	RAB25		ENSBTAG00000011243	TOE1
ENSBTAG00000042559			ENSBTAG00000011242	MUTYH
ENSBTAG00000000105	RIT1		ENSBTAG00000012648	ZSWIM5
ENSBTAG00000045596			ENSBTAG00000019013	HECTD3
ENSBTAG00000003954	ASH1L		ENSBTAG00000024137	PTCH2
ENSBTAG00000047731	ENTREP3		ENSBTAG00000006125	PLK3
ENSBTAG00000000057	THBS3		ENSBTAG00000012372	TMEM53
ENSBTAG00000010617	KRTCAP2		ENSBTAG00000012355
ENSBTAG00000003535	DPM3		ENSBTAG00000005912	DMAP1
ENSBTAG00000021512	ZBTB7B		ENSBTAG00000008690	SLC6A9
ENSBTAG00000000186	FLAD1		ENSBTAG00000011888	CCDC24
ENSBTAG00000007519	ADAR		ENSBTAG00000018889	ATP6V0B
ENSBTAG00000007515	UBE2Q1		ENSBTAG00000018887	IPO13
ENSBTAG00000020542	SHE		ENSBTAG00000017656	ST3GAL3
ENSBTAG00000018474	IL6R		ENSBTAG00000002078	KDM4A
ENSBTAG00000004987	NUP210L		ENSBTAG00000005580	SZT2
ENSBTAG00000018987			ENSBTAG00000016899	ELOVL1
ENSBTAG00000014692	CREB3L4		ENSBTAG00000021079	C3H1orf210
ENSBTAG00000006678	GATAD2B		ENSBTAG00000021082	TMEM125
ENSBTAG00000021378	S100A13		ENSBTAG00000021547	CFAP57
ENSBTAG00000021377	S100A14		ENSBTAG00000017388	SVBP
ENSBTAG00000008238	S100A7		ENSBTAG00000017382	P3H1
ENSBTAG00000032446			ENSBTAG00000004585	CCDC30
ENSBTAG00000015147			ENSBTAG00000052771
ENSBTAG00000017405	RORC		ENSBTAG00000012982	PPCS
ENSBTAG00000001942	SNX27		ENSBTAG00000001628	SLFNL1
ENSBTAG00000024407			ENSBTAG00000002644	KCNQ4
ENSBTAG00000008091	SELENBP1		ENSBTAG00000039287	ZFP69
ENSBTAG00000007320	PI4KB		ENSBTAG00000044178	ZMPSTE24
ENSBTAG00000007318	ZNF687		ENSBTAG00000019698	TMCO2
ENSBTAG00000020395	LYSMD1		ENSBTAG00000047314	PPIE
ENSBTAG00000015371	GABPB2		ENSBTAG00000017125	PABPC4
ENSBTAG00000015369	MLLT11		ENSBTAG00000030337	MYCBP
ENSBTAG00000015363	CDC42SE1		ENSBTAG00000007300	FHL3
ENSBTAG00000015345	BNIPL		ENSBTAG00000024107	INPP5B
ENSBTAG00000015329	MINDY1		ENSBTAG00000045776	C3H1orf122
ENSBTAG00000021037	ARNT		ENSBTAG00000003849	GNL2
ENSBTAG00000020357			ENSBTAG00000011316	ZC3H12A
ENSBTAG00000014984	RPRD2		ENSBTAG00000030301	MAP7D1
ENSBTAG00000001586	OTUD7B		ENSBTAG00000021715	ADPRS
ENSBTAG00000006050	BOLA1		ENSBTAG00000016328	SFPQ
ENSBTAG00000050122	H2AC20		ENSBTAG00000021948	ZMYM6
ENSBTAG00000037565	MGC152321		ENSBTAG00000014596	EFHD1
ENSBTAG00000048757			ENSBTAG00000020173	INPP5D
ENSBTAG00000038844	ANKRD35		ENSBTAG00000003928	ATG16L1
ENSBTAG00000021634	PIAS3		ENSBTAG00000021480	SAG
ENSBTAG00000021635	NUDT17		ENSBTAG00000000149	USP40
ENSBTAG00000008131	RNF115		ENSBTAG00000014652	TRPM8
ENSBTAG00000005810	PDZK1		ENSBTAG00000053153
ENSBTAG00000010841	FMO5		ENSBTAG00000013505	IQCA1
ENSBTAG00000014387			ENSBTAG00000000634	MLPH
ENSBTAG00000001564	PDE4DIP		ENSBTAG00000011534
ENSBTAG00000007712	SEC22B		ENSBTAG00000010164	ESPNL
ENSBTAG00000007909	NOTCH2		ENSBTAG00000010176	ILKAP
ENSBTAG00000032193	REG4		ENSBTAG00000052151
ENSBTAG00000003898	HMGCS2		ENSBTAG00000021444	TWIST2
ENSBTAG00000019937	WDR3		ENSBTAG00000045948	CSF2RA
ENSBTAG00000016387	GDAP2		ENSBTAG00000054242	AKAP17A
ENSBTAG00000046509			ENSBTAG00000049314
ENSBTAG00000003586	MAN1A2		ENSBTAG00000002809	CAPN10
ENSBTAG00000008022	PTGFRN		ENSBTAG00000030193	GPR35
ENSBTAG00000040131	CD58		ENSBTAG00000011538	KIF1A
ENSBTAG00000051199			ENSBTAG00000000785	PASK
ENSBTAG00000005788	VANGL1		ENSBTAG00000000789	PPP1R7
ENSBTAG00000015977	SIKE1		ENSBTAG00000002608	SEPTIN2
ENSBTAG00000000678	CSDE1		ENSBTAG00000013110	FARP2
ENSBTAG00000001499	TRIM33		ENSBTAG00000009676	STK25
ENSBTAG00000011322	HIPK1		ENSBTAG00000008711	BOK
ENSBTAG00000031940	RSBN1		ENSBTAG00000013253	THAP4
ENSBTAG00000008525	LRIG2		ENSBTAG00000015401	ATG4B
ENSBTAG00000049434			ENSBTAG00000009123
ENSBTAG00000014297	MOV10		ENSBTAG00000011543	PDCD1
ENSBTAG00000014970			ENSBTAG00000054385
ENSBTAG00000015380	SLC16A4		ENSBTAG00000027770
ENSBTAG00000012555			ENSBTAG00000037552
ENSBTAG00000013017	GT2		ENSBTAG00000018694	ACSS3
ENSBTAG00000016643	CYB561D1		ENSBTAG00000002888	TMTC2
ENSBTAG00000020641	PSMA5		ENSBTAG00000014765
ENSBTAG00000008849	SORT1		ENSBTAG00000005305	NTS
ENSBTAG00000049309			ENSBTAG00000004587	DUSP6
ENSBTAG00000020384	WDR47		ENSBTAG00000053941
ENSBTAG00000031575	VAV3		ENSBTAG00000004337	PDE1B
ENSBTAG00000019029			ENSBTAG00000019686	NCKAP1L
ENSBTAG00000019027	SLC30A7		ENSBTAG00000013745	ITGA5
ENSBTAG00000007773	VCAM1		ENSBTAG00000015604	ZNF385A
ENSBTAG00000012454	SLC35A3		ENSBTAG00000021974	SMUG1
ENSBTAG00000006491	AGL		ENSBTAG00000042298	U6
ENSBTAG00000003440	FRRS1		ENSBTAG00000020177	MYG1
ENSBTAG00000021537	RWDD3		ENSBTAG00000007592	RARG
ENSBTAG00000044125	TLCD4		ENSBTAG00000018993	ITGB7
ENSBTAG00000004190	ARHGAP29		ENSBTAG00000021467	IGFBP6
ENSBTAG00000047679	DNTTIP2		ENSBTAG00000006904	TNS2
ENSBTAG00000004383	FNBP1L		ENSBTAG00000000836	KRT8
ENSBTAG00000008737	DR1		ENSBTAG00000016165	KRT7
ENSBTAG00000020180	TMED5		ENSBTAG00000007204	KRT80
ENSBTAG00000001393	MTF2		ENSBTAG00000000510	ATG101
ENSBTAG00000002028	DIPK1A		ENSBTAG00000000507	NR4A1
ENSBTAG00000011363	EVI5		ENSBTAG00000021658	TAMALIN
ENSBTAG00000018737	GLMN		ENSBTAG00000013843	ACVRL1
ENSBTAG00000024269	TGFBR3		ENSBTAG00000017113	ANKRD33
ENSBTAG00000020958	LRRC8D		ENSBTAG00000002673	FIGNL2
ENSBTAG00000020214	LRRC8B		ENSBTAG00000017943	GALNT6
ENSBTAG00000000504	GTF2B		ENSBTAG00000008900	CELA1
ENSBTAG00000021900	PKN2		ENSBTAG00000008897	BIN2
ENSBTAG00000017595	HS2ST1		ENSBTAG00000001983	SMAGP
ENSBTAG00000031171	SH3GLB1		ENSBTAG00000004349	DAZAP2
ENSBTAG00000051311			ENSBTAG00000032899
ENSBTAG00000034776	DDAH1		ENSBTAG00000037935	SMARCD1
ENSBTAG00000011953	PRKACB		ENSBTAG00000018588	TMBIM6
ENSBTAG00000012305	ADGRL2		ENSBTAG00000016593	FMNL3
ENSBTAG00000021752	DJB4		ENSBTAG00000019281	MCRS1
ENSBTAG00000008926	FUBP1		ENSBTAG00000008499	TROAP
ENSBTAG00000017411	AK5		ENSBTAG00000051755	ARF3
ENSBTAG00000043447			ENSBTAG00000015825	CCDC65
ENSBTAG00000024240	ACADM		ENSBTAG00000002693	KANSL2
ENSBTAG00000003162	CRYZ		ENSBTAG00000002390	CCDC184
ENSBTAG00000002627	ZRANB2		ENSBTAG00000000289	ASB8
ENSBTAG00000015482	ANKRD13C		ENSBTAG00000026819	HDAC7
ENSBTAG00000008243	LRRC40		ENSBTAG00000006828	RAPGEF3
ENSBTAG00000054533			ENSBTAG00000012275	ENDOU
ENSBTAG00000005445	SLC35D1		ENSBTAG00000018690	RPAP3
ENSBTAG00000005443	MIER1		ENSBTAG00000011838	PCED1B
ENSBTAG00000005910	LEPR		ENSBTAG00000003749	KCNMB4
ENSBTAG00000005909	LEPROT		ENSBTAG00000014829	MYRFL
ENSBTAG00000050297			ENSBTAG00000010422	MDM2
ENSBTAG00000003147	JAK1		ENSBTAG00000006911	NUP107
ENSBTAG00000012312	ROR1		ENSBTAG00000015395
ENSBTAG00000019011	PGM1		ENSBTAG00000033726	GRIP1
ENSBTAG00000002600	EFCAB7		ENSBTAG00000052954
ENSBTAG00000019877	DOCK7		ENSBTAG00000002004
ENSBTAG00000021386	ANGPTL3		ENSBTAG00000016508
ENSBTAG00000020451	USP1		ENSBTAG00000029869	bta-mir-26a-2
ENSBTAG00000021975	PATJ		ENSBTAG00000016913	AVIL
ENSBTAG00000000074	NFIA		ENSBTAG00000016912	TSFM
ENSBTAG00000051542			ENSBTAG00000016910	EEF1AKMT3
ENSBTAG00000051904			ENSBTAG00000016908	METTL1
ENSBTAG00000030671	HOOK1		ENSBTAG00000007158	TSPAN31
ENSBTAG00000013961	MYSM1		ENSBTAG00000007156	AGAP2
ENSBTAG00000017326	OMA1		ENSBTAG00000007152	OS9
ENSBTAG00000013802	DAB1		ENSBTAG00000023289	SLC26A10
ENSBTAG00000018747	PRKAA2		ENSBTAG00000018003	ARHGEF25
ENSBTAG00000011640	PLPP3		ENSBTAG00000010624	DCTN2
ENSBTAG00000016990	USP24		ENSBTAG00000031544	DDIT3
ENSBTAG00000004688	DHCR24		ENSBTAG00000018405	MARS1
ENSBTAG00000040313			ENSBTAG00000018403	ARHGAP9
ENSBTAG00000039686	ACOT11		ENSBTAG00000018361	R3HDM2
ENSBTAG00000009527	TCEANC2		ENSBTAG00000043214	SNORA62
ENSBTAG00000019198	LRRC42		ENSBTAG00000014655	MYO1A
ENSBTAG00000006625	NDC1		ENSBTAG00000050051
ENSBTAG00000003484	CZIB		ENSBTAG00000001392	RDH16
ENSBTAG00000003746	SCP2		ENSBTAG00000013315	ATP5F1B
ENSBTAG00000019680	ZYG11B		ENSBTAG00000009281	SPRYD4
ENSBTAG00000002050			ENSBTAG00000004376	PAN2
ENSBTAG00000002721	TUT4		ENSBTAG00000052361
ENSBTAG00000002720	PRPF38A		ENSBTAG00000002798	BP2
ENSBTAG00000014289	ZFYVE9		ENSBTAG00000014129	RAB5B
ENSBTAG00000052338			ENSBTAG00000009051	MMP19
ENSBTAG00000049239			ENSBTAG00000012896	TMT1B
ENSBTAG00000050462			ENSBTAG00000005120	TESPA1
ENSBTAG00000005542	EPS15		ENSBTAG00000015792	CFAP54
ENSBTAG00000009209	BEND5		ENSBTAG00000004240	TMPO
ENSBTAG00000003128	SPATA6		ENSBTAG00000013859	SCYL2
ENSBTAG00000051070			ENSBTAG00000002490
ENSBTAG00000051575	FOXE3		ENSBTAG00000000022	NUP37
ENSBTAG00000013481	CYP4A22		ENSBTAG00000012794	PAH
ENSBTAG00000000097	EFCAB14		ENSBTAG00000000925	GLT8D2
ENSBTAG00000043349			ENSBTAG00000012999	PRDM4
ENSBTAG00000007507	FAAH		ENSBTAG00000049009
ENSBTAG00000015891	NSUN4		ENSBTAG00000050644
ENSBTAG00000045664	LRRC41		ENSBTAG00000018556	MGC137211
ENSBTAG00000011244	TESK2		ENSBTAG00000045785	TOM1
ENSBTAG00000040435			ENSBTAG00000052884
ENSBTAG00000033802			ENSBTAG00000038652
ENSBTAG00000006128	DYNLT4		ENSBTAG00000040244	APOL3
ENSBTAG00000015285	RPS8		ENSBTAG00000012192
ENSBTAG00000011822	ARMH1		ENSBTAG00000007531	NCF4
ENSBTAG00000015559	ERI3		ENSBTAG00000030646	KCTD17
ENSBTAG00000011879	B4GALT2		ENSBTAG00000016345	IL2RB
ENSBTAG00000018888	DPH2		ENSBTAG00000011043	RAC2
ENSBTAG00000000253	PTPRF		ENSBTAG00000014237	CYTH4
ENSBTAG00000005583	HYI		ENSBTAG00000015044	CARD10
ENSBTAG00000054737			ENSBTAG00000002651	PKP2
ENSBTAG00000017387	TMEM269		ENSBTAG00000054066
ENSBTAG00000004590	PPIH		ENSBTAG00000011096	ERGIC2
ENSBTAG00000015887	FOXJ3		ENSBTAG00000012448	CCDC91
ENSBTAG00000001629	SCMH1		ENSBTAG00000030622	MANSC4
ENSBTAG00000001626	CTPS1		ENSBTAG00000002972	DI7
ENSBTAG00000021943	NFYC		ENSBTAG00000019711	IRAG2
ENSBTAG00000018726	RIMS3		ENSBTAG00000013825	BCAT1
ENSBTAG00000021922	SMAP2		ENSBTAG00000001673	C2CD5
ENSBTAG00000010232	NDUFS5		ENSBTAG00000010136	CMAS
ENSBTAG00000004715	AKIRIN1		ENSBTAG00000022329
ENSBTAG00000009368	RRAGC		ENSBTAG00000019602	SLCO1C1
ENSBTAG00000014325	AIRIM		ENSBTAG00000010818	AEBP2
ENSBTAG00000010506	MEAF6		ENSBTAG00000020715	PIK3C2G
ENSBTAG00000054152			ENSBTAG00000030493	RERGL
ENSBTAG00000024097	MRPS15		ENSBTAG00000014175	STRAP
ENSBTAG00000014358	EVA1B		ENSBTAG00000006039
ENSBTAG00000038617	SH3D21		ENSBTAG00000006036	ERP27
ENSBTAG00000021714	TEKT2		ENSBTAG00000026610
ENSBTAG00000018324	AGO3		ENSBTAG00000014322	FAM234B
ENSBTAG00000012253	AGO1		ENSBTAG00000014605	ETV6
ENSBTAG00000015220	AGO4		ENSBTAG00000051472
ENSBTAG00000021023	ZMYM4		ENSBTAG00000015351	STYK1
ENSBTAG00000006555	ZMYM1		ENSBTAG00000052514
ENSBTAG00000013867	DLGAP3		ENSBTAG00000051183
ENSBTAG00000019555	ZSCAN20		ENSBTAG00000052658
ENSBTAG00000008942	NGEF		ENSBTAG00000004917	KLRK1
ENSBTAG00000044631			ENSBTAG00000011765	GABARAPL1
ENSBTAG00000020616	DGKD		ENSBTAG00000009537	CLEC9A
ENSBTAG00000054838			ENSBTAG00000012815	CLEC12A
ENSBTAG00000016504	AGAP1		ENSBTAG00000049580	bta-mir-12002a
ENSBTAG00000001538			ENSBTAG00000049487
ENSBTAG00000026114			ENSBTAG00000037534	KLRF1
ENSBTAG00000054800	HES6		ENSBTAG00000002135	CD69
ENSBTAG00000003376	ASB1		ENSBTAG00000039980	CLECL1
ENSBTAG00000017764	HDAC4		ENSBTAG00000053242
ENSBTAG00000010910	COPS9		ENSBTAG00000051330	WC-7
ENSBTAG00000051074			ENSBTAG00000048875
ENSBTAG00000050807			ENSBTAG00000052355
ENSBTAG00000049766	DUSP28		ENSBTAG00000024318
ENSBTAG00000005797	AGXT		ENSBTAG00000052511
ENSBTAG00000015408	DTYMK		ENSBTAG00000049861	CD163L1
ENSBTAG00000002847	D2HGDH		ENSBTAG00000050749
ENSBTAG00000012267	ZFC3H1		ENSBTAG00000051940
ENSBTAG00000052417	THAP2		ENSBTAG00000054245
ENSBTAG00000012272	TMEM19		ENSBTAG00000004840	C1S
ENSBTAG00000053598	RAB21		ENSBTAG00000013127	LPCAT3
ENSBTAG00000012828	TBC1D15		ENSBTAG00000045102
ENSBTAG00000035083	ATXN7L3B		ENSBTAG00000020294	PTPN6
ENSBTAG00000011591	KRR1		ENSBTAG00000018828	ATN1
ENSBTAG00000050623			ENSBTAG00000011274	ENO2
ENSBTAG00000050467			ENSBTAG00000019777	CDCA3
ENSBTAG00000004427	OSBPL8		ENSBTAG00000016043	GNB3
ENSBTAG00000021756	ZDHHC17		ENSBTAG00000003598	P3H3
ENSBTAG00000043949	PAWR		ENSBTAG00000034385	GPR162
ENSBTAG00000014609	PPP1R12A		ENSBTAG00000034295	LAG3
ENSBTAG00000011336	OTOGL		ENSBTAG00000017072	ZNF384
ENSBTAG00000008382	METTL25		ENSBTAG00000017064	ING4
ENSBTAG00000018743	RLIG1		ENSBTAG00000034246	ACRBP
ENSBTAG00000018745	CEP290		ENSBTAG00000004541	LPAR5
ENSBTAG00000051348			ENSBTAG00000014733	NOP2
ENSBTAG00000009023	TMTC3		ENSBTAG00000030369	IFFO1
ENSBTAG00000017549	KITLG		ENSBTAG00000014728	TAPBPL
ENSBTAG00000000687	POC1B		ENSBTAG00000014725	CD27
ENSBTAG00000000421	EEA1		ENSBTAG00000015312	LTBR
ENSBTAG00000007447	NUDT4		ENSBTAG00000002631	SCNN1A
ENSBTAG00000014030	FGD6		ENSBTAG00000010223	NTF3
ENSBTAG00000019944	METAP2		ENSBTAG00000040065	RAD51AP1
ENSBTAG00000023670			ENSBTAG00000053303	FERRY3
ENSBTAG00000015592	GPR84		ENSBTAG00000020699	TSPAN11
ENSBTAG00000006246			ENSBTAG00000049163	TSPAN9
ENSBTAG00000005863	ATF7		ENSBTAG00000015879	TULP3
ENSBTAG00000000435	TARBP2		ENSBTAG00000015875	FOXM1
ENSBTAG00000020758	MAP3K12		ENSBTAG00000007611	NRIP2
ENSBTAG00000003021	SP1		ENSBTAG00000007609	ITFG2
ENSBTAG00000020179	AAAS		ENSBTAG00000007093	DDX11
ENSBTAG00000008935	PFDN5		ENSBTAG00000011902	WASHC1
ENSBTAG00000008933	MFSD5		ENSBTAG00000005225	RAD52
ENSBTAG00000046481	ZNF740		ENSBTAG00000030285	DCP1B
ENSBTAG00000006883	EIF4B		ENSBTAG00000010660	CAC1C
ENSBTAG00000013555	ACVR1B		ENSBTAG00000016995	HDHD5
ENSBTAG00000023471			ENSBTAG00000017313	ADA2
ENSBTAG00000051039			ENSBTAG00000013988	BID
ENSBTAG00000018131	ATF1		ENSBTAG00000048271	MICAL3
ENSBTAG00000005246	DIP2B		ENSBTAG00000030258	CDC42EP1
ENSBTAG00000017164	LARP4		ENSBTAG00000006464	GGA1
ENSBTAG00000012342	LIMA1		ENSBTAG00000030257	SH3BP1
ENSBTAG00000000808			ENSBTAG00000015089	LGALS1
ENSBTAG00000004851	NCKAP5L		ENSBTAG00000051118
ENSBTAG00000016589	PRPF40B		ENSBTAG00000008857	GALR3
ENSBTAG00000019283	FAM186B		ENSBTAG00000010790	EIF3L
ENSBTAG00000004660	SPATS2		ENSBTAG00000037703	MICALL1
ENSBTAG00000044048	LMBR1L		ENSBTAG00000019563	C5H22orf23
ENSBTAG00000000124	DHH		ENSBTAG00000004822	SOX10
ENSBTAG00000006557	RHEBL1		ENSBTAG00000015268	PICK1
ENSBTAG00000015828	FKBP11		ENSBTAG00000015290	BAIAP2L2
ENSBTAG00000021808	CACNB3		ENSBTAG00000014015	PLA2G6
ENSBTAG00000005464	ADCY6		ENSBTAG00000049822	DL4
ENSBTAG00000005861	CCNT1		ENSBTAG00000007755	APOBEC3H
ENSBTAG00000016496	ZNF641		ENSBTAG00000055233
ENSBTAG00000012423	SENP1		ENSBTAG00000017462	ATF4
ENSBTAG00000000454	TMEM106C		ENSBTAG00000000077	ADSL
ENSBTAG00000014197	SLC38A4		ENSBTAG00000002630	MRTFA
ENSBTAG00000001810	SCAF11		ENSBTAG00000004048	MCHR1
ENSBTAG00000011087	ARID2		ENSBTAG00000049882
ENSBTAG00000002902	ANO6		ENSBTAG00000006202	ST13
ENSBTAG00000032150			ENSBTAG00000053583	RBX1
ENSBTAG00000020938	TWF1		ENSBTAG00000002782	ZC3H7B
ENSBTAG00000004718	PUS7L		ENSBTAG00000016580	TEF
ENSBTAG00000008595	PPHLN1		ENSBTAG00000015109	TOB2
ENSBTAG00000015024	GXYLT1		ENSBTAG00000006423	PHF5A
ENSBTAG00000016260	LRRK2		ENSBTAG00000006429	ACO2
ENSBTAG00000043962	SLC2A13		ENSBTAG00000005311	POLR3H
ENSBTAG00000004832	KIF21A		ENSBTAG00000044478
ENSBTAG00000020914	CPNE8		ENSBTAG00000016510	RRP7
ENSBTAG00000003748	CNOT2		ENSBTAG00000016511	POLDIP3
ENSBTAG00000050148			ENSBTAG00000037110	U12
ENSBTAG00000019157	LRRC10		ENSBTAG00000001057	ARFGAP3
ENSBTAG00000019156	CCT2		ENSBTAG00000012030	TTLL1
ENSBTAG00000019155	FRS2		ENSBTAG00000049724
ENSBTAG00000007323	CPSF6		ENSBTAG00000002413	MCAT
ENSBTAG00000051975			ENSBTAG00000021978	PARVB
ENSBTAG00000009939	CAND1		ENSBTAG00000008057	PARVG
ENSBTAG00000053419			ENSBTAG00000039784	PRR5
ENSBTAG00000007636	IRAK3		ENSBTAG00000008858	ARHGAP8
ENSBTAG00000044017	MSRB3		ENSBTAG00000010590	FAM118A
ENSBTAG00000039435	LEMD3		ENSBTAG00000009351	ATXN10
ENSBTAG00000000237			ENSBTAG00000050704
ENSBTAG00000017465	GNS		ENSBTAG00000045309	bta-mir-2443
ENSBTAG00000051013			ENSBTAG00000007102	GTSE1
ENSBTAG00000017401	TBK1		ENSBTAG00000005595	TRMU
ENSBTAG00000026962	XPOT		ENSBTAG00000021803	GRAMD4
ENSBTAG00000013486	KICS2		ENSBTAG00000046654	CERK
ENSBTAG00000011857	PPM1H		ENSBTAG00000012291	TBC1D22A
ENSBTAG00000011068	MON2		ENSBTAG00000048741
ENSBTAG00000021287	SLC16A7		ENSBTAG00000049889	ZBED4
ENSBTAG00000016904	MARCHF9		ENSBTAG00000046173	ALG12
ENSBTAG00000018002	DTX3		ENSBTAG00000045904	PIM3
ENSBTAG00000019084	INHBC		ENSBTAG00000021626	MLC1
ENSBTAG00000018358	STAC3		ENSBTAG00000000650	TUBGCP6
ENSBTAG00000010830	LRP1		ENSBTAG00000019574	MAPK12
ENSBTAG00000006335	STAT6		ENSBTAG00000030182	MAPK11
ENSBTAG00000014659	NEMP1		ENSBTAG00000014966	PLXNB2
ENSBTAG00000038498	ZBTB39		ENSBTAG00000018660	PPP6R2
ENSBTAG00000010701	CA		ENSBTAG00000021337	SBF1
ENSBTAG00000043048			ENSBTAG00000017925	LMF2
ENSBTAG00000017830	RBMS2		ENSBTAG00000012607	NCAPH2
ENSBTAG00000004378	IL23A		ENSBTAG00000012609
ENSBTAG00000004367	COQ10A		ENSBTAG00000026467	CIMAP1B
ENSBTAG00000011762	ANKRD52		ENSBTAG00000016050	CHKB
ENSBTAG00000002799	SLC39A5		ENSBTAG00000030179	MAPK8IP2
ENSBTAG00000026754	RNF41		ENSBTAG00000030180	SHANK3
ENSBTAG00000031217	MYL6B		ENSBTAG00000004876	RABL2B
ENSBTAG00000038896	RPS26		ENSBTAG00000023806	COBL
ENSBTAG00000012636	IKZF4		ENSBTAG00000017086	GRB10
ENSBTAG00000004018	DGKA		ENSBTAG00000034936	ANKIB1
ENSBTAG00000009049	TMEM198B		ENSBTAG00000012456	HEPACAM2
ENSBTAG00000020664	DJC14		ENSBTAG00000021282	SGCE
ENSBTAG00000011927	RDH5		ENSBTAG00000035660
ENSBTAG00000011918	BLOC1S1		ENSBTAG00000047004	UMAD1
ENSBTAG00000012897	ITGA7		ENSBTAG00000008533	GLCCI1
ENSBTAG00000016271	SNRPF		ENSBTAG00000000799	ICA1
ENSBTAG00000016415	LTA4H		ENSBTAG00000002869	ARL4A
ENSBTAG00000001510	CDK17		ENSBTAG00000003238	MEOX2
ENSBTAG00000001894	NEDD1		ENSBTAG00000024406	AGR2
ENSBTAG00000051712			ENSBTAG00000046922	TWIST1
ENSBTAG00000012890	SLC25A3		ENSBTAG00000013078	DH11
ENSBTAG00000021660	IKBIP		ENSBTAG00000053905
ENSBTAG00000021661	APAF1		ENSBTAG00000016010	KLHL7
ENSBTAG00000006040	BLTP3B		ENSBTAG00000054861
ENSBTAG00000011883	ARL1		ENSBTAG00000012622	TRA2A
ENSBTAG00000002492	SYCP3		ENSBTAG00000054504
ENSBTAG00000039709	PARPBP		ENSBTAG00000014220
ENSBTAG00000011082	IGF1		ENSBTAG00000022498
ENSBTAG00000048280	UQCC6		ENSBTAG00000033290	TMEM60
ENSBTAG00000021633	TDG		ENSBTAG00000048468
ENSBTAG00000020933	HCFC2		ENSBTAG00000003825	PTPN12
ENSBTAG00000030744	NFYB		ENSBTAG00000018430	GSAP
ENSBTAG00000021875	SLC41A2		ENSBTAG00000006876	PMPCB
ENSBTAG00000033735	WASHC4		ENSBTAG00000003784	DJC2
ENSBTAG00000050973			ENSBTAG00000053355	EFCAB10
ENSBTAG00000010457	NUAK1		ENSBTAG00000006589	CFTR
ENSBTAG00000011913	CKAP4		ENSBTAG00000010756	ST7
ENSBTAG00000053105	TMEM263		ENSBTAG00000017869
ENSBTAG00000010144	MTERF2		ENSBTAG00000051506
ENSBTAG00000010149	CRY1		ENSBTAG00000004398	IMMP2L
ENSBTAG00000011070	RTCB		ENSBTAG00000002011	MATCAP2
ENSBTAG00000020636	SYN3		ENSBTAG00000001182	SEPTIN7
ENSBTAG00000020638	TIMP3		ENSBTAG00000005785	DPY19L1
ENSBTAG00000010533	HMGXB4		ENSBTAG00000032598	RP9
ENSBTAG00000020125	RBFOX2		ENSBTAG00000009390	MINDY4
ENSBTAG00000010402	MYH9		ENSBTAG00000000260	ZNRF2
ENSBTAG00000000015	FOXRED2		ENSBTAG00000008139	HOXA3
ENSBTAG00000026657			ENSBTAG00000001063
ENSBTAG00000008137			ENSBTAG00000008138	HOXA2
ENSBTAG00000030652	CIMIP4		ENSBTAG00000052264
ENSBTAG00000030648	MPST		ENSBTAG00000005650	SKAP2
ENSBTAG00000030632	ALG10		ENSBTAG00000018064	FAM221A
ENSBTAG00000011399	YARS2		ENSBTAG00000010390	SRI
ENSBTAG00000005453	FGD4		ENSBTAG00000013226	HUS1
ENSBTAG00000004999	RESF1		ENSBTAG00000010504	TBRG4
ENSBTAG00000014156	AMN1		ENSBTAG00000051248
ENSBTAG00000000877	ETFBKMT		ENSBTAG00000008090	CCM2
ENSBTAG00000020315	DENND5B		ENSBTAG00000052466
ENSBTAG00000001161	SINHCAF		ENSBTAG00000006377	MYO1G
ENSBTAG00000019373	CAPRIN2		ENSBTAG00000046529	bta-mir-4657
ENSBTAG00000014106	IPO8		ENSBTAG00000011997	ZMIZ2
ENSBTAG00000005370	TMTC1		ENSBTAG00000010602	DDX56
ENSBTAG00000006372	KLHL42		ENSBTAG00000044146	NPC1L1
ENSBTAG00000006369	MRPS35		ENSBTAG00000012653	CAMK2B
ENSBTAG00000004283	PPFIBP1		ENSBTAG00000032288	GCK
ENSBTAG00000011798	STK38L		ENSBTAG00000012241	POLD2
ENSBTAG00000006985	TM7SF3		ENSBTAG00000012237	AEBP1
ENSBTAG00000004532	FGFR1OP2		ENSBTAG00000000990	PSMA2
ENSBTAG00000002313	ITPR2		ENSBTAG00000052436
ENSBTAG00000030575			ENSBTAG00000051408
ENSBTAG00000021980	RASSF8		ENSBTAG00000048508
ENSBTAG00000009778	KRAS		ENSBTAG00000031967	AMPH
ENSBTAG00000022360	SOX5		ENSBTAG00000000144
ENSBTAG00000005833	ETNK1		ENSBTAG00000031464
ENSBTAG00000019294	ABCC9		ENSBTAG00000004405	IQUB
ENSBTAG00000000379	GOLT1B		ENSBTAG00000002157	LMOD2
ENSBTAG00000021078	PYROXD1		ENSBTAG00000049382
ENSBTAG00000003282	SLCO1A2		ENSBTAG00000010692	SND1
ENSBTAG00000017260	PDE3A		ENSBTAG00000000296	IMPDH1
ENSBTAG00000017571	PLEKHA5		ENSBTAG00000009867	GARIN1B
ENSBTAG00000023487			ENSBTAG00000011002	CCDC136
ENSBTAG00000000369	EPS8		ENSBTAG00000045645	SPMIP1
ENSBTAG00000002174	RERG		ENSBTAG00000003449	KCP
ENSBTAG00000008352	ART4		ENSBTAG00000004989	IRF5
ENSBTAG00000014759	WBP11		ENSBTAG00000013287	SMO
ENSBTAG00000030503	H2AJ		ENSBTAG00000051697
ENSBTAG00000019722	GUCY2C		ENSBTAG00000011247	ZC3HC1
ENSBTAG00000003221	ATF7IP		ENSBTAG00000015588	TMEM209
ENSBTAG00000019608	DDX47		ENSBTAG00000007413	CEP41
ENSBTAG00000002362	APOLD1		ENSBTAG00000024723	CHCHD3
ENSBTAG00000011957	CREBL2		ENSBTAG00000052279
ENSBTAG00000010763	DUSP16		ENSBTAG00000017905	WDR91
ENSBTAG00000008721	MANSC1		ENSBTAG00000054978
ENSBTAG00000011761	LRP6		ENSBTAG00000003864	SLC13A4
ENSBTAG00000052681	SMIM10L1		ENSBTAG00000031458
ENSBTAG00000019235			ENSBTAG00000002317	PTN
ENSBTAG00000016876			ENSBTAG00000031265
ENSBTAG00000046324			ENSBTAG00000016373	IFT56
ENSBTAG00000012029	KLRB1		ENSBTAG00000038854	CLEC2L
ENSBTAG00000038461			ENSBTAG00000020225	TBXAS1
ENSBTAG00000049220			ENSBTAG00000012239	SLC37A3
ENSBTAG00000018207	M6PR		ENSBTAG00000004799	DENND2A
ENSBTAG00000018205	PHC1		ENSBTAG00000021759	NDUFB2
ENSBTAG00000019742	FOXJ2		ENSBTAG00000005285	MRPS33
ENSBTAG00000008129	CLSTN3		ENSBTAG00000019265	AGK
ENSBTAG00000016204	C1RL		ENSBTAG00000053109
ENSBTAG00000053346	SPSB2		ENSBTAG00000034609
ENSBTAG00000019782	TPI1		ENSBTAG00000027204
ENSBTAG00000014730	NCAPD2		ENSBTAG00000015510	EPHB6
ENSBTAG00000004208	PLEKHG6		ENSBTAG00000009182	CLCN1
ENSBTAG00000011758			ENSBTAG00000009426	EZH2
ENSBTAG00000016650	TIGAR		ENSBTAG00000014768	ZNF786
ENSBTAG00000018940	CRACR2A		ENSBTAG00000029237
ENSBTAG00000050785			ENSBTAG00000000389	ZNF212
ENSBTAG00000020472	KDM5A		ENSBTAG00000002810	ZNF777
ENSBTAG00000023274			ENSBTAG00000031106	ZNF746
ENSBTAG00000000049	CCDC77		ENSBTAG00000010219	KRBA1
ENSBTAG00000005221	WNK1		ENSBTAG00000019844	ZNF467
ENSBTAG00000013658	ERC1		ENSBTAG00000038241	REPIN1
ENSBTAG00000011826	PEX26		ENSBTAG00000053931
ENSBTAG00000021615	LGALS2		ENSBTAG00000049318
ENSBTAG00000006588	CBY1		ENSBTAG00000039588
ENSBTAG00000010324	GTPBP1		ENSBTAG00000001198
ENSBTAG00000046724	CBX6		ENSBTAG00000030940	GIMAP7
ENSBTAG00000017463	RPS19BP1		ENSBTAG00000040331
ENSBTAG00000021076	TNRC6B		ENSBTAG00000050052	GIMAP6
ENSBTAG00000009624	SGSM3		ENSBTAG00000008550
ENSBTAG00000006204	XPNPEP3		ENSBTAG00000037510	GIMAP1
ENSBTAG00000030222	L3MBTL2		ENSBTAG00000004894	GIMAP5
ENSBTAG00000004009	PMM1		ENSBTAG00000000715
ENSBTAG00000047942	DESI1		ENSBTAG00000004078	KCNH2
ENSBTAG00000006103	XRCC6		ENSBTAG00000017680	NOS3
ENSBTAG00000009508			ENSBTAG00000012031	ATG9B
ENSBTAG00000038146			ENSBTAG00000007759	ABCB8
ENSBTAG00000000662	TCF20		ENSBTAG00000011226	SLC4A2
ENSBTAG00000045575			ENSBTAG00000011229	TMUB1
ENSBTAG00000045957	SAMM50		ENSBTAG00000008468
ENSBTAG00000012425			ENSBTAG00000016752	ASB10
ENSBTAG00000017652	NUP50		ENSBTAG00000014372	SMARCD3
ENSBTAG00000006776	KIAA0930		ENSBTAG00000031861	RHEB
ENSBTAG00000008063			ENSBTAG00000021260	GALNT11
ENSBTAG00000008065	CDPF1		ENSBTAG00000024199	KMT2C
ENSBTAG00000001931	TRABD		ENSBTAG00000037649	VIPR2
ENSBTAG00000000647	SELENOO		ENSBTAG00000012658	TMA16
ENSBTAG00000011000	HDAC10		ENSBTAG00000002574	MYOZ2
ENSBTAG00000024756	DENND6B		ENSBTAG00000026936	ZGRF1
ENSBTAG00000051406			ENSBTAG00000015259	NEUROG2
ENSBTAG00000027319			ENSBTAG00000008332	ENPEP
ENSBTAG00000001571	LRRD1		ENSBTAG00000034501	CFI
ENSBTAG00000021996			ENSBTAG00000015230
ENSBTAG00000024431	PEX1		ENSBTAG00000006844	LEF1
ENSBTAG00000044023	CDK6		ENSBTAG00000006686	NPNT
ENSBTAG00000014255	VPS50		ENSBTAG00000013927	GSTCD
ENSBTAG00000015844	TFPI2		ENSBTAG00000017682	TET2
ENSBTAG00000000820	GNG11		ENSBTAG00000009673	SLC9B1
ENSBTAG00000009109	CASD1		ENSBTAG00000004428	H2AZ1
ENSBTAG00000024426	PPP1R9A		ENSBTAG00000007921	DAPP1
ENSBTAG00000008361	PON2		ENSBTAG00000015729	ADH7
ENSBTAG00000018185	ASB4		ENSBTAG00000034189
ENSBTAG00000052508	SEM1		ENSBTAG00000024578
ENSBTAG00000004995	C1GALT1		ENSBTAG00000010120	HERC3
ENSBTAG00000045937			ENSBTAG00000005989	LAP3
ENSBTAG00000011819			ENSBTAG00000021582	NCAPG
ENSBTAG00000053922			ENSBTAG00000011973
ENSBTAG00000019750	TMEM106B		ENSBTAG00000004653	ADGRA3
ENSBTAG00000015981	ETV1		ENSBTAG00000013980	SOD3
ENSBTAG00000034154	AGMO		ENSBTAG00000000646	APC4
ENSBTAG00000015073	CRPPA		ENSBTAG00000002299	SEL1L3
ENSBTAG00000010980	ANKMY2		ENSBTAG00000019353	STIM2
ENSBTAG00000007746	AHR		ENSBTAG00000013699	TBC1D1
ENSBTAG00000014074	SNX13		ENSBTAG00000014031	TLR6
ENSBTAG00000003808			ENSBTAG00000015649	TMEM156
ENSBTAG00000006721	POLR1F		ENSBTAG00000014512	WDR19
ENSBTAG00000014389	SP4		ENSBTAG00000020367	SLC30A9
ENSBTAG00000051150			ENSBTAG00000049215	SHISA3
ENSBTAG00000004575	HYCC1		ENSBTAG00000000287	GNPDA2
ENSBTAG00000049132			ENSBTAG00000000473	ATP10D
ENSBTAG00000016014	NUP42		ENSBTAG00000005055	TXK
ENSBTAG00000017664	HGF		ENSBTAG00000005062	TEC
ENSBTAG00000002714	GI1		ENSBTAG00000051457
ENSBTAG00000053714			ENSBTAG00000001600	DCUN1D4
ENSBTAG00000051262	MAGI2		ENSBTAG00000020647	RASL11B
ENSBTAG00000052433			ENSBTAG00000020653	FIP1L1
ENSBTAG00000043602			ENSBTAG00000054466	EIF4E2
ENSBTAG00000054348			ENSBTAG00000022199
ENSBTAG00000014879	FAM185A		ENSBTAG00000010571	PPAT
ENSBTAG00000024379	LRRC17		ENSBTAG00000019368	IGFBP7
ENSBTAG00000014171	PEPLD		ENSBTAG00000000962	STAP1
ENSBTAG00000003658	RELN		ENSBTAG00000048013
ENSBTAG00000002175	SRPK2		ENSBTAG00000039991	UGT2B10
ENSBTAG00000007743	PUS7		ENSBTAG00000049291
ENSBTAG00000019794	SYPL1		ENSBTAG00000003523
ENSBTAG00000053836	CCDC71L		ENSBTAG00000039647
ENSBTAG00000014958	PRKAR2B		ENSBTAG00000009310	UTP3
ENSBTAG00000005524	HBP1		ENSBTAG00000013718	GC
ENSBTAG00000005526	COG5		ENSBTAG00000017121	ALB
ENSBTAG00000052002			ENSBTAG00000047833	AFM
ENSBTAG00000018348	CBLL1		ENSBTAG00000051518
ENSBTAG00000001908	DLD		ENSBTAG00000052772
ENSBTAG00000006732	NRCAM		ENSBTAG00000037558	GRO1
ENSBTAG00000024387	PNPLA8		ENSBTAG00000004237	BTC
ENSBTAG00000015353	NME8		ENSBTAG00000019478	AA
ENSBTAG00000050348			ENSBTAG00000019633	SHROOM3
ENSBTAG00000038795	STARD3NL		ENSBTAG00000021768	CCNG2
ENSBTAG00000021469	CTTNBP2		ENSBTAG00000001126	BMP2K
ENSBTAG00000004072	CAPZA2		ENSBTAG00000022450	THAP9
ENSBTAG00000006161	MET		ENSBTAG00000048770
ENSBTAG00000049397			ENSBTAG00000054994
ENSBTAG00000021204	TES		ENSBTAG00000011170	JAKMIP1
ENSBTAG00000007608	BMT2		ENSBTAG00000004277	EVC2
ENSBTAG00000021967	TMEM168		ENSBTAG00000014680	ZBTB49
ENSBTAG00000021182	DOCK4		ENSBTAG00000003652	TMEM128
ENSBTAG00000046588	DJB9		ENSBTAG00000050234	ZNF518B
ENSBTAG00000021869	THAP5		ENSBTAG00000007449	HS3ST1
ENSBTAG00000019065	EEPD1		ENSBTAG00000021214	FBXL5
ENSBTAG00000015105	HERPUD2		ENSBTAG00000046936	MRFAP1L1
ENSBTAG00000017541	TBX20		ENSBTAG00000047810	CFAP184
ENSBTAG00000006528	BBS9		ENSBTAG00000012464	AFAP1
ENSBTAG00000016707	FKBP9		ENSBTAG00000047613	HTRA3
ENSBTAG00000003115	KBTBD2		ENSBTAG00000004797	TRMT44
ENSBTAG00000003114	AVL9		ENSBTAG00000003776	MSANTD1
ENSBTAG00000014381	CRHR2		ENSBTAG00000021130	MFSD10
ENSBTAG00000052317			ENSBTAG00000013996	SH3BP2
ENSBTAG00000000521	PLEKHA8		ENSBTAG00000015126	TNIP2
ENSBTAG00000045567	PRR15		ENSBTAG00000009744	FAM193A
ENSBTAG00000020931	CHN2		ENSBTAG00000006683	ZFYVE28
ENSBTAG00000024340	TRIL		ENSBTAG00000015209	MXD4
ENSBTAG00000019020	TAX1BP1		ENSBTAG00000031395	NICOL1
ENSBTAG00000001036	HIBADH		ENSBTAG00000017921	NELFA
ENSBTAG00000001822	SNX10		ENSBTAG00000007986	NSD2
ENSBTAG00000004136	NFE2L3		ENSBTAG00000011044	TACC3
ENSBTAG00000019342	OSBPL3		ENSBTAG00000012575	MAEA
ENSBTAG00000015303	PALS2		ENSBTAG00000018379	TMEM175
ENSBTAG00000010609	STK31		ENSBTAG00000019188	GAK
ENSBTAG00000007136	ADAM22		ENSBTAG00000031553	SLC49A3
ENSBTAG00000032166	GTPBP10		ENSBTAG00000001081	PALLD
ENSBTAG00000009655	TNS3		ENSBTAG00000022013	CBR4
ENSBTAG00000009520	ADCY1		ENSBTAG00000054021
ENSBTAG00000052945	PURB		ENSBTAG00000044123	HAND2
ENSBTAG00000010612	TMED4		ENSBTAG00000004769	NEIL2
ENSBTAG00000000274	YKT6		ENSBTAG00000005425	GATA4
ENSBTAG00000012968	COA1		ENSBTAG00000005049	BLK
ENSBTAG00000054524			ENSBTAG00000019066	FAM167A
ENSBTAG00000032121	SUGCT		ENSBTAG00000008845	INTS9
ENSBTAG00000007305	VPS41		ENSBTAG00000000534	PNOC
ENSBTAG00000012649			ENSBTAG00000016070
ENSBTAG00000002938	CPED1		ENSBTAG00000010059
ENSBTAG00000007976	FAM3C		ENSBTAG00000019568	IFT74
ENSBTAG00000012119	PTPRZ1		ENSBTAG00000034220	CDKN2A
ENSBTAG00000012128	AASS		ENSBTAG00000052859
ENSBTAG00000005110	CADPS2		ENSBTAG00000053413
ENSBTAG00000004643	WASL		ENSBTAG00000017741	HACD4
ENSBTAG00000013180	POT1		ENSBTAG00000027442	NFIB
ENSBTAG00000020004	ZNF800		ENSBTAG00000029932
ENSBTAG00000003102	GCC1		ENSBTAG00000014467
ENSBTAG00000009366	ARF5		ENSBTAG00000008062	DMRT2
ENSBTAG00000017001	RBM28		ENSBTAG00000021586	PABIR1
ENSBTAG00000016481	CALU		ENSBTAG00000008877	APBA1
ENSBTAG00000007572	ATP6V1F		ENSBTAG00000050253
ENSBTAG00000004992	TNPO3		ENSBTAG00000006831	C8H9orf85
ENSBTAG00000001754	AHCYL2		ENSBTAG00000019687	NMRK1
ENSBTAG00000047845			ENSBTAG00000050015
ENSBTAG00000000911	UBE2H		ENSBTAG00000018318	DJB5
ENSBTAG00000000548	KLHDC10		ENSBTAG00000015005	FANCG
ENSBTAG00000055228			ENSBTAG00000011397	UNC13B
ENSBTAG00000013476	CPA5		ENSBTAG00000011403	RUSC2
ENSBTAG00000017245	COPG2		ENSBTAG00000011406	TESK1
ENSBTAG00000049855			ENSBTAG00000011409	CD72
ENSBTAG00000051746			ENSBTAG00000011411	SIT1
ENSBTAG00000050548			ENSBTAG00000011416	ARHGEF39
ENSBTAG00000010437	MKLN1		ENSBTAG00000011420	CA9
ENSBTAG00000014112	EXOC4		ENSBTAG00000011424	TPM2
ENSBTAG00000003372	SLC35B4		ENSBTAG00000025868	TLN1
ENSBTAG00000008895	BPGM		ENSBTAG00000011429	CREB3
ENSBTAG00000052204			ENSBTAG00000011431	GBA2
ENSBTAG00000013953	CALD1		ENSBTAG00000011433	RGP1
ENSBTAG00000013976	AGBL3		ENSBTAG00000011445	TMEM8B
ENSBTAG00000001346	STRA8		ENSBTAG00000000078	GLIPR2
ENSBTAG00000049834			ENSBTAG00000001142	GNE
ENSBTAG00000047605			ENSBTAG00000054508
ENSBTAG00000052991			ENSBTAG00000012243	POLR1E
ENSBTAG00000047088			ENSBTAG00000012262	FBXO10
ENSBTAG00000007806	MTPN		ENSBTAG00000046574	FRMPD1
ENSBTAG00000015802	CREB3L2		ENSBTAG00000018925	EXOSC3
ENSBTAG00000043638			ENSBTAG00000014078	IGFBPL1
ENSBTAG00000001658	AKR1D1		ENSBTAG00000015378	CCDC180
ENSBTAG00000002431	TRIM24		ENSBTAG00000014719	TMOD1
ENSBTAG00000004263	ATP6V0A4		ENSBTAG00000019023	NS
ENSBTAG00000014250	ZC3HAV1L		ENSBTAG00000019550	TBC1D2
ENSBTAG00000021617	ZC3HAV1		ENSBTAG00000010082	COL15A1
ENSBTAG00000014021	UBN2		ENSBTAG00000047836
ENSBTAG00000053406			ENSBTAG00000035708
ENSBTAG00000017860	HIPK2		ENSBTAG00000003341	DOK2
ENSBTAG00000016546	PARP12		ENSBTAG00000012036	HR
ENSBTAG00000003495	KDM7A		ENSBTAG00000000917	BMP1
ENSBTAG00000012261	RAB19		ENSBTAG00000010036	POLR3D
ENSBTAG00000008306	MKRN1		ENSBTAG00000014401	SORBS3
ENSBTAG00000021761	BRAF		ENSBTAG00000005466	C8H8orf58
ENSBTAG00000051724	TMEM178B		ENSBTAG00000005469	CCAR2
ENSBTAG00000053379			ENSBTAG00000005470	BIN3
ENSBTAG00000016879	DENND11		ENSBTAG00000006768	ENTPD4
ENSBTAG00000009832	NOBOX		ENSBTAG00000038064
ENSBTAG00000017676	TPK1		ENSBTAG00000001125
ENSBTAG00000020448	ZNF282		ENSBTAG00000015513	DOCK5
ENSBTAG00000002445			ENSBTAG00000000164	GNRH1
ENSBTAG00000008542	SSPO		ENSBTAG00000012382	KCTD9
ENSBTAG00000039594	ZNF862		ENSBTAG00000005958	PTK2B
ENSBTAG00000009850	GIMAP7		ENSBTAG00000012385	NFX1
ENSBTAG00000007766	CDK5		ENSBTAG00000003323	NOL6
ENSBTAG00000011228	FASTK		ENSBTAG00000008539	ENHO
ENSBTAG00000048379	AGAP3		ENSBTAG00000015361	CNTFR
ENSBTAG00000048514			ENSBTAG00000016295	RPP25L
ENSBTAG00000004540	NUB1		ENSBTAG00000018883	DCTN3
ENSBTAG00000002917	PRKAG2		ENSBTAG00000014908	CCL27
ENSBTAG00000010243	RBM33		ENSBTAG00000012684	CCL19
ENSBTAG00000030817	LMBR1		ENSBTAG00000010161	CCL21
ENSBTAG00000008025	UBE3C		ENSBTAG00000020436	KIF27
ENSBTAG00000000771	DJB6		ENSBTAG00000006478	QNG1
ENSBTAG00000005483	ESYT2		ENSBTAG00000018280	SLC28A3
ENSBTAG00000024157	DYNC2I1		ENSBTAG00000001257	AGTPBP1
ENSBTAG00000008947	TKTL2		ENSBTAG00000053134
ENSBTAG00000004942	EXOSC9		ENSBTAG00000000738	DAPK1
ENSBTAG00000024888	PDE5A		ENSBTAG00000049470
ENSBTAG00000010350	USP53		ENSBTAG00000016867	HSD17B3
ENSBTAG00000003619	SEC24D		ENSBTAG00000006587
ENSBTAG00000014080	METTL14		ENSBTAG00000008836	ZNF782
ENSBTAG00000014463	CAMK2D		ENSBTAG00000017077	CTSV
ENSBTAG00000002392	ANK2		ENSBTAG00000031682	ZNF484
ENSBTAG00000049422	TIFA		ENSBTAG00000006939	FGD3
ENSBTAG00000003941	AP1AR		ENSBTAG00000000181	SUSD3
ENSBTAG00000010564	ELOVL6		ENSBTAG00000011202	CARD19
ENSBTAG00000038368			ENSBTAG00000008301	WNK2
ENSBTAG00000012995	MCUB		ENSBTAG00000029853	bta-let-7d
ENSBTAG00000010945	SEC24B		ENSBTAG00000002220	SPTLC1
ENSBTAG00000010284	ETNPPL		ENSBTAG00000047649	AUH
ENSBTAG00000014226	RPL34		ENSBTAG00000004767	SYK
ENSBTAG00000012972	CYP2U1		ENSBTAG00000003033	GADD45G
ENSBTAG00000004230	AIMP1		ENSBTAG00000003044	SPIN1
ENSBTAG00000004227	TBCK		ENSBTAG00000025756
ENSBTAG00000008797	ARHGEF38		ENSBTAG00000006901	NIPSP3A
ENSBTAG00000027630	CISD2		ENSBTAG00000020355	KLF4
ENSBTAG00000048761	UBE2D3		ENSBTAG00000038335
ENSBTAG00000019761	MANBA		ENSBTAG00000031295	HSDL2
ENSBTAG00000005668	SLC39A8		ENSBTAG00000019275	INIP
ENSBTAG00000016005	PPP3CA		ENSBTAG00000051753
ENSBTAG00000054325			ENSBTAG00000018481
ENSBTAG00000004426	DJB14		ENSBTAG00000021678	SLC31A1
ENSBTAG00000011944	MTTP		ENSBTAG00000004571	PRPF4
ENSBTAG00000000197	TRMT10A		ENSBTAG00000005884	WDR31
ENSBTAG00000009522	EIF4E		ENSBTAG00000055315
ENSBTAG00000049465	STPG2		ENSBTAG00000000252	POLE3
ENSBTAG00000012818	PDLIM5		ENSBTAG00000004499	RGS3
ENSBTAG00000045966	GPRIN3		ENSBTAG00000019807	COL27A1
ENSBTAG00000005754	PPM1K		ENSBTAG00000017306	AK
ENSBTAG00000017704	ABCG2		ENSBTAG00000000204	TMEM268
ENSBTAG00000020031	PKD2		ENSBTAG00000006240	TLR4
ENSBTAG00000019441			ENSBTAG00000006532	CDK5RAP2
ENSBTAG00000046561	LCORL		ENSBTAG00000038486	B3GALT9
ENSBTAG00000020363	GBA3		ENSBTAG00000003012	TRAF1
ENSBTAG00000008896	DHX15		ENSBTAG00000011417	CNTRL
ENSBTAG00000014616	SEPSECS		ENSBTAG00000019915	GSN
ENSBTAG00000006492	PI4K2B		ENSBTAG00000050986	PXDN
ENSBTAG00000003897	SMIM20		ENSBTAG00000020495	SH3YL1
ENSBTAG00000003602	RBPJ		ENSBTAG00000002215	GFPT2
ENSBTAG00000033214	TBC1D19		ENSBTAG00000015611	TBC1D9B
ENSBTAG00000006643	C6H4orf19		ENSBTAG00000015591	SQSTM1
ENSBTAG00000005773			ENSBTAG00000009738	MGAT4B
ENSBTAG00000017488	KLF3		ENSBTAG00000034973
ENSBTAG00000033160	FAM114A1		ENSBTAG00000004262	ZNF454
ENSBTAG00000055220			ENSBTAG00000007122	ZFP2
ENSBTAG00000006044	KLHL5		ENSBTAG00000050595
ENSBTAG00000014517	KLB		ENSBTAG00000007820
ENSBTAG00000014521	UGDH		ENSBTAG00000040028
ENSBTAG00000014522	SMIM14		ENSBTAG00000014775	GUK1
ENSBTAG00000020175	UBE2K		ENSBTAG00000020720	C7H1orf35
ENSBTAG00000017809	PDS5A		ENSBTAG00000017123	ZNF354B
ENSBTAG00000000175	N4BP2		ENSBTAG00000007128	ATP13A1
ENSBTAG00000049669			ENSBTAG00000015144	GMIP
ENSBTAG00000002356	RBM47		ENSBTAG00000009975	PBX4
ENSBTAG00000010677	LIMCH1		ENSBTAG00000006124	MAU2
ENSBTAG00000043958	TMEM33		ENSBTAG00000006116	SUGP1
ENSBTAG00000051279			ENSBTAG00000001763	NR2C2AP
ENSBTAG00000000285	GUF1		ENSBTAG00000001762	RFXANK
ENSBTAG00000001348	COMMD8		ENSBTAG00000025817	BORCS8
ENSBTAG00000002201	NFXL1		ENSBTAG00000001818	MEF2B
ENSBTAG00000009423	NIPAL1		ENSBTAG00000013291	ARMC6
ENSBTAG00000021963	SLAIN2		ENSBTAG00000000813	HOMER3
ENSBTAG00000000137	FRYL		ENSBTAG00000000811	DDX49
ENSBTAG00000003443	USP46		ENSBTAG00000037729	CERS1
ENSBTAG00000020648	SCFD2		ENSBTAG00000020923
ENSBTAG00000032660	CHIC2		ENSBTAG00000010379	CRTC1
ENSBTAG00000044044	CLOCK		ENSBTAG00000014114	KLHL26
ENSBTAG00000032637	EXOC1		ENSBTAG00000007739	REX1BD
ENSBTAG00000010593	SRP72		ENSBTAG00000010545	KXD1
ENSBTAG00000011789	RESTB		ENSBTAG00000017482	ISY1
ENSBTAG00000019362	NOA1A		ENSBTAG00000003947	SSBP4
ENSBTAG00000054580			ENSBTAG00000002566
ENSBTAG00000001323	CENPC		ENSBTAG00000052791	JUND
ENSBTAG00000006837	UBA6		ENSBTAG00000010652	PDE4C
ENSBTAG00000015572	YTHDC1		ENSBTAG00000018349	IFI30
ENSBTAG00000051713			ENSBTAG00000002347	MAST3
ENSBTAG00000054846			ENSBTAG00000011481	IL12RB1
ENSBTAG00000053068			ENSBTAG00000039335	ARRDC2
ENSBTAG00000055078			ENSBTAG00000043512
ENSBTAG00000053282	MGC152010		ENSBTAG00000020904	JAK3
ENSBTAG00000004040	UGT2A1		ENSBTAG00000025775	INSL3
ENSBTAG00000001249	SULT1B1		ENSBTAG00000046750	B3GNT3
ENSBTAG00000016795	RUFY3		ENSBTAG00000002136	FCHO1
ENSBTAG00000008577	GRSF1		ENSBTAG00000012678	COLGALT1
ENSBTAG00000012397	DCK		ENSBTAG00000018946	NIBAN3
ENSBTAG00000002348	SLC4A4		ENSBTAG00000016775	SLC27A1
ENSBTAG00000049290			ENSBTAG00000003914	MVB12A
ENSBTAG00000006507	ADAMTS3		ENSBTAG00000053424	CCDC194
ENSBTAG00000005394	COX18		ENSBTAG00000004200	GTPBP3
ENSBTAG00000010273	EREG		ENSBTAG00000012592	ANKLE1
ENSBTAG00000007190	THAP6		ENSBTAG00000012587	BABAM1
ENSBTAG00000014038	CDKL2		ENSBTAG00000015108	USHBP1
ENSBTAG00000014041	G3BP2		ENSBTAG00000011134	USE1
ENSBTAG00000017028	USO1		ENSBTAG00000011125	MYO9B
ENSBTAG00000010956	SCARB2		ENSBTAG00000007366	HAUS8
ENSBTAG00000053885	FAM47E		ENSBTAG00000009330	SIN3B
ENSBTAG00000010389	STBD1		ENSBTAG00000005312	MED26
ENSBTAG00000012157	CCDC158		ENSBTAG00000005289	CHERP
ENSBTAG00000038148	SOWAHB		ENSBTAG00000009990	EPS15L1
ENSBTAG00000021372	SEPTIN11		ENSBTAG00000052504	KLF2
ENSBTAG00000049571	CNOT6L		ENSBTAG00000011602	RASAL3
ENSBTAG00000014324	ANTXR2		ENSBTAG00000010439	AKAP8L
ENSBTAG00000013952	HNRNPD		ENSBTAG00000054865
ENSBTAG00000014805	ENOPH1		ENSBTAG00000052986
ENSBTAG00000018155	MRPS18C		ENSBTAG00000048788
ENSBTAG00000002455	KLHL8		ENSBTAG00000017037	PKN1
ENSBTAG00000031679	HSD17B13		ENSBTAG00000003675	ADGRL1
ENSBTAG00000052418			ENSBTAG00000006642	PRKACA
ENSBTAG00000011354	NUDT9		ENSBTAG00000016937	C7H19orf67
ENSBTAG00000004094	SPARCL1		ENSBTAG00000046744	PALM3
ENSBTAG00000039197	SLC2A9		ENSBTAG00000016933	IL27RA
ENSBTAG00000013607	WDR1		ENSBTAG00000008854	RFX1
ENSBTAG00000003218	RAB28		ENSBTAG00000008841	DCAF15
ENSBTAG00000019847	CPEB2		ENSBTAG00000006073	PODNL1
ENSBTAG00000018638	CC2D2A		ENSBTAG00000006068	CC2D1A
ENSBTAG00000055011			ENSBTAG00000002527	ZSWIM4
ENSBTAG00000019451	TAPT1		ENSBTAG00000002525
ENSBTAG00000010185	TADA2B		ENSBTAG00000002516	YJU2B
ENSBTAG00000010181	GRPEL1		ENSBTAG00000016354	IER2
ENSBTAG00000047876	SH3TC1		ENSBTAG00000019325	TRMT1
ENSBTAG00000000073	LRPAP1		ENSBTAG00000021374	FARSA
ENSBTAG00000001505	GRK4		ENSBTAG00000006082	DSE2
ENSBTAG00000001504	NOP14		ENSBTAG00000006080	MAST1
ENSBTAG00000027453	RNF4		ENSBTAG00000008654	HOOK2
ENSBTAG00000054376	CFAP99		ENSBTAG00000011825	TRIR
ENSBTAG00000024787	HAUS3		ENSBTAG00000006247	DHPS
ENSBTAG00000020108	LETM1		ENSBTAG00000006245	WDR83
ENSBTAG00000051271			ENSBTAG00000016988	PIN1
ENSBTAG00000001328	SLBP		ENSBTAG00000007550	OLFM2
ENSBTAG00000012577	UVSSA		ENSBTAG00000015557
ENSBTAG00000055098			ENSBTAG00000015636	SHFL
ENSBTAG00000049230			ENSBTAG00000012745	PPAN
ENSBTAG00000008480	CTBP1		ENSBTAG00000002736	DNMT1
ENSBTAG00000004261	SPON2		ENSBTAG00000010303	ICAM1
ENSBTAG00000007002	IDUA		ENSBTAG00000010316	ICAM5
ENSBTAG00000017240	DGKQ		ENSBTAG00000011698	TYK2
ENSBTAG00000017496	ATP5ME		ENSBTAG00000012032	PDE4A
ENSBTAG00000005964	PIGG		ENSBTAG00000010727	ATG4D
ENSBTAG00000003124	MFSD14B		ENSBTAG00000010729	KRI1
ENSBTAG00000053235			ENSBTAG00000010731	CDKN2D
ENSBTAG00000026915	NEK1		ENSBTAG00000037941	QTRT1
ENSBTAG00000020130	CLCN3		ENSBTAG00000013362	DNM2
ENSBTAG00000019539	MFAP3L		ENSBTAG00000004224	C7H19orf38
ENSBTAG00000050967	AADAT		ENSBTAG00000045893	TIMM29
ENSBTAG00000016845	GALNT7		ENSBTAG00000019220	SMARCA4
ENSBTAG00000006715	FBXO8		ENSBTAG00000006185	SPC24
ENSBTAG00000020055	CEP44		ENSBTAG00000009569	DOCK6
ENSBTAG00000017232	KIF13B		ENSBTAG00000009570	ANGPTL8
ENSBTAG00000010819	HMBOX1		ENSBTAG00000008192	PLPPR2
ENSBTAG00000008844	EXTL3		ENSBTAG00000008198	RGL3
ENSBTAG00000035084	FZD3		ENSBTAG00000008201
ENSBTAG00000002730	ELP3		ENSBTAG00000014415	ZNF653
ENSBTAG00000019636	SCARA5		ENSBTAG00000015049	ECSIT
ENSBTAG00000006547	CCDC25		ENSBTAG00000011207	CNN1
ENSBTAG00000034560			ENSBTAG00000038151	ELOF1
ENSBTAG00000000555	ACO1		ENSBTAG00000004826	ACP5
ENSBTAG00000043983			ENSBTAG00000038680
ENSBTAG00000013011	PLAA		ENSBTAG00000040507	ARHGEF18
ENSBTAG00000046348	ELAVL2		ENSBTAG00000018894	PEX11G
ENSBTAG00000025929	MTAP		ENSBTAG00000002629	SAXO5
ENSBTAG00000012375	KLHL9		ENSBTAG00000046837	ZNF358
ENSBTAG00000038181	FOCAD		ENSBTAG00000005592	MCOLN1
ENSBTAG00000014124	MLLT3		ENSBTAG00000032137	PNPLA6
ENSBTAG00000010821	ACER2		ENSBTAG00000011356	CAMSAP3
ENSBTAG00000003097	DENND4C		ENSBTAG00000011360	XAB2
ENSBTAG00000007872	PSIP1		ENSBTAG00000004716	RETN
ENSBTAG00000003943	TTC39B		ENSBTAG00000004714	MCEMP1
ENSBTAG00000006197	ZDHHC21		ENSBTAG00000004270	FCER2
ENSBTAG00000043961	MPDZ		ENSBTAG00000004294	EVI5L
ENSBTAG00000015963	DMAC1		ENSBTAG00000049668
ENSBTAG00000043987	KDM4C		ENSBTAG00000014926	SPC2
ENSBTAG00000012168			ENSBTAG00000005581	CCL25
ENSBTAG00000047550	BRD10		ENSBTAG00000003434	CERS4
ENSBTAG00000015607	ERMP1		ENSBTAG00000002469	KANK3
ENSBTAG00000001283	RIC1		ENSBTAG00000021036	MARCHF2
ENSBTAG00000012047	JAK2		ENSBTAG00000021041	PRAM1
ENSBTAG00000018667	RCL1		ENSBTAG00000007660	ZNF414
ENSBTAG00000017147			ENSBTAG00000007661	MYO1F
ENSBTAG00000017137	CDC37L1		ENSBTAG00000014207	ADAMTS10
ENSBTAG00000011048	SPATA6L		ENSBTAG00000047424	TRIP10
ENSBTAG00000046486			ENSBTAG00000017291	GPR108
ENSBTAG00000011050	PLPP6		ENSBTAG00000009752	CD70
ENSBTAG00000000819	RFX3		ENSBTAG00000054505
ENSBTAG00000010976	KANK1		ENSBTAG00000031809	DENND1C
ENSBTAG00000011770	TJP2		ENSBTAG00000051530
ENSBTAG00000005826	PTAR1		ENSBTAG00000021016	GTF2F1
ENSBTAG00000017369	MAMDC2		ENSBTAG00000002277	MLLT1
ENSBTAG00000018437	SMC5		ENSBTAG00000006070	RANBP3
ENSBTAG00000016229	KLF9		ENSBTAG00000006069	CAPS
ENSBTAG00000007778	TRPM3		ENSBTAG00000000414
ENSBTAG00000006816	ABHD17B		ENSBTAG00000000413	NRTN
ENSBTAG00000011545	GDA		ENSBTAG00000011842	DUS3L
ENSBTAG00000054894			ENSBTAG00000025550	PRR22
ENSBTAG00000008103	ALDH1A1		ENSBTAG00000001793	HSD11B1L
ENSBTAG00000008204	CARNMT1		ENSBTAG00000007875	SAFB
ENSBTAG00000008101	PCSK5		ENSBTAG00000001790	SAFB2
ENSBTAG00000053347			ENSBTAG00000018052	PTPRS
ENSBTAG00000012991	PRUNE2		ENSBTAG00000031673	ARRDC5
ENSBTAG00000051821			ENSBTAG00000054796
ENSBTAG00000017734	VPS13A		ENSBTAG00000021134	DPP9
ENSBTAG00000021127	G14		ENSBTAG00000054824
ENSBTAG00000009789	GQ		ENSBTAG00000038464	PLIN5
ENSBTAG00000013960	PSAT1		ENSBTAG00000013251	HDGFL2
ENSBTAG00000015000	VCP		ENSBTAG00000006005	MPND
ENSBTAG00000011394	ATOSB		ENSBTAG00000004936	TMIGD2
ENSBTAG00000032509	CIMIP2B		ENSBTAG00000039696	SHD
ENSBTAG00000042458	Rse_MRP		ENSBTAG00000012829	EBI3
ENSBTAG00000011413	CCDC107		ENSBTAG00000054046
ENSBTAG00000011434	NPR2		ENSBTAG00000019909	SIRT6
ENSBTAG00000011442	SPAG8		ENSBTAG00000024450	MAP2K2
ENSBTAG00000011444	HINT2		ENSBTAG00000045914
ENSBTAG00000000076	RECK		ENSBTAG00000004258	EEF2
ENSBTAG00000005519	RNF38		ENSBTAG00000000755	ZFR2
ENSBTAG00000018922	TRMT10B		ENSBTAG00000006619	MATK
ENSBTAG00000014934	DCAF10		ENSBTAG00000008395	APBA3
ENSBTAG00000014936	SLC25A51		ENSBTAG00000000710	PIP5K1C
ENSBTAG00000020385	ALDH1B1		ENSBTAG00000010373	CACTIN
ENSBTAG00000040034			ENSBTAG00000053812
ENSBTAG00000009732	NCBP1		ENSBTAG00000008789	HMG20B
ENSBTAG00000007659	CORO2A		ENSBTAG00000031387	FZR1
ENSBTAG00000013810	GABBR2		ENSBTAG00000031383	SMIM24
ENSBTAG00000005133	ANKS6		ENSBTAG00000008520	NFIC
ENSBTAG00000018035	TGFBR1		ENSBTAG00000051439
ENSBTAG00000009806	INVS		ENSBTAG00000020759	NCLN
ENSBTAG00000044003	TEX10		ENSBTAG00000019988	G15
ENSBTAG00000018646	ATP6V1B2		ENSBTAG00000001153	TLE2
ENSBTAG00000047628	XPO7		ENSBTAG00000015090	SGTA
ENSBTAG00000014361	FHIP2B		ENSBTAG00000004524	SPPL2B
ENSBTAG00000019225	SLC39A14		ENSBTAG00000004521	LSM7
ENSBTAG00000052118			ENSBTAG00000025452	SF3A2
ENSBTAG00000054318			ENSBTAG00000014955
ENSBTAG00000025830	R3HCC1		ENSBTAG00000009034	AP3D1
ENSBTAG00000019099	SLC25A37		ENSBTAG00000014526
ENSBTAG00000018373	DPYSL2		ENSBTAG00000008609	SEPTIN8
ENSBTAG00000031632	ADRA1A		ENSBTAG00000031209	SLC22A4
ENSBTAG00000009958	TRIM35		ENSBTAG00000015426	PDLIM4
ENSBTAG00000013947	APTX		ENSBTAG00000010961	LYRM7
ENSBTAG00000016265	DJA1		ENSBTAG00000015307	FBN2
ENSBTAG00000019564	SMU1		ENSBTAG00000009646	ALDH7A1
ENSBTAG00000015249	B4GALT1		ENSBTAG00000020578	PRDM6
ENSBTAG00000051334			ENSBTAG00000049671
ENSBTAG00000054773	UBE2R2		ENSBTAG00000003086
ENSBTAG00000021573	DCAF12		ENSBTAG00000003047	FAM170A
ENSBTAG00000031793	NUDT2		ENSBTAG00000014551	TNFAIP8
ENSBTAG00000005495			ENSBTAG00000019071	COMMD10
ENSBTAG00000014907	IL11RA		ENSBTAG00000009803	SNCB
ENSBTAG00000049217			ENSBTAG00000014898	HK3
ENSBTAG00000005247	FRMD3		ENSBTAG00000001707	UIMC1
ENSBTAG00000014827	UBQLN1		ENSBTAG00000025425	RAB24
ENSBTAG00000021131	HNRNPK		ENSBTAG00000005009	PRELID1
ENSBTAG00000001016	A35		ENSBTAG00000011398	PRR7
ENSBTAG00000031569	GOLM1		ENSBTAG00000011400	DBN1
ENSBTAG00000001737	TUT7		ENSBTAG00000025401	DOK3
ENSBTAG00000046803			ENSBTAG00000015187	DDX41
ENSBTAG00000009733	FBP1		ENSBTAG00000015192	FAM193B
ENSBTAG00000000699	AOPEP		ENSBTAG00000048931
ENSBTAG00000020626	ERCC6L2		ENSBTAG00000001767	B4GALT7
ENSBTAG00000011589	CDC14B		ENSBTAG00000006371	RMND5B
ENSBTAG00000011836	OMD		ENSBTAG00000006374	NHP2
ENSBTAG00000011847	ASPN		ENSBTAG00000013628	PHYKPL
ENSBTAG00000024081	ECM2		ENSBTAG00000006428	ZNF354A
ENSBTAG00000008696	FAM120A		ENSBTAG00000047420	BTNL9
ENSBTAG00000012922	PHF2		ENSBTAG00000042936	SNORD96
ENSBTAG00000005017	ZNF169		ENSBTAG00000004815
ENSBTAG00000031359			ENSBTAG00000015727	IFI47
ENSBTAG00000001939	SECISBP2		ENSBTAG00000049098	ZNF496
ENSBTAG00000015171	CDK20		ENSBTAG00000046984	ZNF672
ENSBTAG00000021992	CAVIN4		ENSBTAG00000021115	ZNF692
ENSBTAG00000015348	ZNF189		ENSBTAG00000019767	MIER2
ENSBTAG00000015358	ALDOB		ENSBTAG00000048393
ENSBTAG00000009516	RNF20		ENSBTAG00000039355	MADCAM1
ENSBTAG00000018445	GRIN3A		ENSBTAG00000010772	TPGS1
ENSBTAG00000008772	SMC2		ENSBTAG00000002100	GZMM
ENSBTAG00000007163	SLC44A1		ENSBTAG00000015050	HCN2
ENSBTAG00000010247	FKTN		ENSBTAG00000014349	RNF126
ENSBTAG00000046079			ENSBTAG00000003018	FSTL3
ENSBTAG00000034867	TMEM38B		ENSBTAG00000021616	PRSS57
ENSBTAG00000019187	ZNF462		ENSBTAG00000019771	PALM
ENSBTAG00000004991	ELP1		ENSBTAG00000048122	CFD
ENSBTAG00000051855			ENSBTAG00000047217	MED16
ENSBTAG00000038794	TMEM245		ENSBTAG00000046406	R3HDM4
ENSBTAG00000018841	PTPN3		ENSBTAG00000002434	WDR18
ENSBTAG00000014471	PALM2		ENSBTAG00000011351	TMEM259
ENSBTAG00000030960	DJC25		ENSBTAG00000020766	ABCA7
ENSBTAG00000009087	GNG10		ENSBTAG00000020772	ARHGAP45
ENSBTAG00000016073	UGCG		ENSBTAG00000053003	GPX4
ENSBTAG00000016750	PTBP3		ENSBTAG00000020780	SBNO2
ENSBTAG00000016259	KIAA1958		ENSBTAG00000025233	CBARP
ENSBTAG00000044070	SNX30		ENSBTAG00000000550	ATP5F1D
ENSBTAG00000000251	ALAD		ENSBTAG00000012172	MIDN
ENSBTAG00000009596	C8H9orf43		ENSBTAG00000046542
ENSBTAG00000010107	WHRN		ENSBTAG00000038221	EF2
ENSBTAG00000000203	ATP6V1G1		ENSBTAG00000030839	PWWP3A
ENSBTAG00000018069	TNFSF15		ENSBTAG00000019714	DAZAP1
ENSBTAG00000013706	MEGF9		ENSBTAG00000002305	PCSK4
ENSBTAG00000000712	FBXW2		ENSBTAG00000046263	ADAMTSL5
ENSBTAG00000038375	STOM		ENSBTAG00000040334	MEX3D
ENSBTAG00000016224	RPS7		ENSBTAG00000038409	MBD3
ENSBTAG00000020498	ACP1		ENSBTAG00000008695	TCF3
ENSBTAG00000051168	FAM110C		ENSBTAG00000025277	ABHD17A
ENSBTAG00000017362	CNOT6		ENSBTAG00000016797	CSNK1G2
ENSBTAG00000004709	MAPK9		ENSBTAG00000049433	bta-mir-6120
ENSBTAG00000050347	MAML1		ENSBTAG00000016108	BTBD2
ENSBTAG00000048107	CANX		ENSBTAG00000013112	C7H5orf15
ENSBTAG00000014916	GJC2		ENSBTAG00000013113	VDAC1
ENSBTAG00000004188	SP47		ENSBTAG00000001002	TCF7
ENSBTAG00000004191	JMJD4		ENSBTAG00000025191	SKP1
ENSBTAG00000014969	CILP2		ENSBTAG00000021687	JADE2
ENSBTAG00000051217			ENSBTAG00000006694	CXCL14
ENSBTAG00000016042	TM6SF2		ENSBTAG00000008752	NME5
ENSBTAG00000001817	TMEM161A		ENSBTAG00000008753	BRD8
ENSBTAG00000007737	UBA52		ENSBTAG00000014182	CTN1
ENSBTAG00000016264	FKBP8		ENSBTAG00000030518	ECSCR
ENSBTAG00000053097	H3-5		ENSBTAG00000002296	STING1
ENSBTAG00000033886	CIST1		ENSBTAG00000010689	NRG2
ENSBTAG00000015831	RPL18A		ENSBTAG00000008881
ENSBTAG00000016783	PGLS		ENSBTAG00000052310
ENSBTAG00000017074	ANO8		ENSBTAG00000001449	SRA1
ENSBTAG00000025809	ABHD8		ENSBTAG00000001450	APBB3
ENSBTAG00000013614	TMEM38A		ENSBTAG00000030584	SLC35A4
ENSBTAG00000005295	SLC35E1		ENSBTAG00000030589	TMCO6
ENSBTAG00000015186	ILVBL		ENSBTAG00000015042	WDR55
ENSBTAG00000049961			ENSBTAG00000018847	HARS1
ENSBTAG00000012634	NDUFB7		ENSBTAG00000025212	HARS2
ENSBTAG00000000764	GIPC1		ENSBTAG00000005441	ZMAT2
ENSBTAG00000014828	CAC1A		ENSBTAG00000048933
ENSBTAG00000016352	STX10		ENSBTAG00000017371	RELL2
ENSBTAG00000019329	LYL1		ENSBTAG00000049248
ENSBTAG00000018229	NFIX		ENSBTAG00000015938	ARAP3
ENSBTAG00000015117	GADD45GIP1		ENSBTAG00000007865	GNPDA1
ENSBTAG00000016213	SYCE2		ENSBTAG00000047747	NDFIP1
ENSBTAG00000006083	KLF1		ENSBTAG00000054037
ENSBTAG00000009661	RSEH2A		ENSBTAG00000006762	SH3RF2
ENSBTAG00000012062	PRDX2		ENSBTAG00000010837	HTR4
ENSBTAG00000020924	FBXW9		ENSBTAG00000019950	GRPEL2
ENSBTAG00000049339			ENSBTAG00000019951	PCYOX1L
ENSBTAG00000016077			ENSBTAG00000010578	IL17B
ENSBTAG00000046808			ENSBTAG00000012768	HMGXB3
ENSBTAG00000025148	FBXL12		ENSBTAG00000000910	SLC6A7
ENSBTAG00000001419	MRPL4		ENSBTAG00000015224	TCOF1
ENSBTAG00000010318	FDX2		ENSBTAG00000015228	CD74
ENSBTAG00000012048	CARM1		ENSBTAG00000025136	MYOZ3
ENSBTAG00000008196	SWSAP1		ENSBTAG00000010487	SMIM3
ENSBTAG00000008197	EPOR		ENSBTAG00000012086	CNOT8
ENSBTAG00000030929	ZNF558		ENSBTAG00000050594
ENSBTAG00000012687	INSR		ENSBTAG00000030297
ENSBTAG00000048824			ENSBTAG00000050263	MED7
ENSBTAG00000004268	TRAPPC5		ENSBTAG00000000306	ITK
ENSBTAG00000044018			ENSBTAG00000016199	CLINT1
ENSBTAG00000010639	MAP2K7		ENSBTAG00000004741	IL12B
ENSBTAG00000052280	NDUFA7		ENSBTAG00000010341	PWWP2A
ENSBTAG00000002468	RPS28		ENSBTAG00000030282	FAM200C
ENSBTAG00000021039	HNRNPM		ENSBTAG00000014772
ENSBTAG00000013857	SH2D3A		ENSBTAG00000012350	MAT2B
ENSBTAG00000003491	SLC25A23		ENSBTAG00000030274
ENSBTAG00000014712	CLPP		ENSBTAG00000004657
ENSBTAG00000001796	CATSPERD		ENSBTAG00000007681	DHFR
ENSBTAG00000001794			ENSBTAG00000001003	CKMT2
ENSBTAG00000001792	MICOS13		ENSBTAG00000011110	ACOT12
ENSBTAG00000051794			ENSBTAG00000013856	SSBP2
ENSBTAG00000019966	TICAM1		ENSBTAG00000044033	EDIL3
ENSBTAG00000012830	YJU2		ENSBTAG00000009566	CCNH
ENSBTAG00000020117	ZBTB7A		ENSBTAG00000050008
ENSBTAG00000008396	MRPL54		ENSBTAG00000014373	CETN3
ENSBTAG00000018342	TJP3		ENSBTAG00000050772
ENSBTAG00000012181	G11		ENSBTAG00000020178	ARSK
ENSBTAG00000012868			ENSBTAG00000036242	RFESD
ENSBTAG00000008397	ZNF555		ENSBTAG00000004413	RHOBTB3
ENSBTAG00000025448	IZUMO4		ENSBTAG00000021471	GIN1
ENSBTAG00000025477	KIF3A		ENSBTAG00000055286	MACIR
ENSBTAG00000048899			ENSBTAG00000051121
ENSBTAG00000025443	FNIP1		ENSBTAG00000045886	STARD4
ENSBTAG00000000682	RAPGEF6		ENSBTAG00000054306
ENSBTAG00000005961	CDC42SE2		ENSBTAG00000021181	BUB1
ENSBTAG00000004860	SLC27A6		ENSBTAG00000007675	NPHP1
ENSBTAG00000021977	PRRC1		ENSBTAG00000024091	MALL
ENSBTAG00000002882	LMNB1		ENSBTAG00000034586	MAL
ENSBTAG00000014974	GRAMD2B		ENSBTAG00000008241	MRPS5
ENSBTAG00000025358	SNX2		ENSBTAG00000011558	GPAT2
ENSBTAG00000012994	LOX		ENSBTAG00000020350	DUSP2
ENSBTAG00000014320	SRFBP1		ENSBTAG00000015667	TMEM127
ENSBTAG00000006978	HSD17B4		ENSBTAG00000012925	NCAPH
ENSBTAG00000006748	DMXL1		ENSBTAG00000014090	ARID5A
ENSBTAG00000002143	DTWD2		ENSBTAG00000010846	CNNM3
ENSBTAG00000010735			ENSBTAG00000010849	ANKRD23
ENSBTAG00000010740	CLTB		ENSBTAG00000035244	ANKRD39
ENSBTAG00000017744	FAF2		ENSBTAG00000021920	SEMA4C
ENSBTAG00000025340	CDHR2		ENSBTAG00000006019
ENSBTAG00000044035	GPRIN1		ENSBTAG00000048041	ACTR1B
ENSBTAG00000014897	UNC5A		ENSBTAG00000005892	ZAP70
ENSBTAG00000005010	MXD3		ENSBTAG00000054062	CNGA3
ENSBTAG00000053311			ENSBTAG00000004814	INPP4A
ENSBTAG00000020351	SLC34A1		ENSBTAG00000054686	CRACDL
ENSBTAG00000019414	CLK4		ENSBTAG00000018991	TSGA10
ENSBTAG00000001546	MGAT1		ENSBTAG00000003965
ENSBTAG00000020954	TRIM7		ENSBTAG00000038949	MRPL30
ENSBTAG00000030735	COX7B		ENSBTAG00000034255	EIF5B
ENSBTAG00000002645	SH3BP5L		ENSBTAG00000004328	CHST10
ENSBTAG00000000717	PLPP2		ENSBTAG00000025898	TBC1D8
ENSBTAG00000002098	CDC34		ENSBTAG00000033748	IL18RAP
ENSBTAG00000046188	ELANE		ENSBTAG00000021731	TGFBRAP1
ENSBTAG00000008607	ARID3A		ENSBTAG00000001086	FHL2
ENSBTAG00000011639	STK11		ENSBTAG00000006989	SEMA4F
ENSBTAG00000007480			ENSBTAG00000018578	LOXL3
ENSBTAG00000004112	GAMT		ENSBTAG00000020124	HTRA2
ENSBTAG00000019718	RPS15		ENSBTAG00000020123	AUP1
ENSBTAG00000051357	C7H19orf25		ENSBTAG00000016606	PCGF1
ENSBTAG00000002311	REEP6		ENSBTAG00000000490	RTKN
ENSBTAG00000054601			ENSBTAG00000000489	WDR54
ENSBTAG00000008692	UQCR11		ENSBTAG00000037856
ENSBTAG00000020229	ATP8B3		ENSBTAG00000004887	DCTN1
ENSBTAG00000045762	SCAMP4		ENSBTAG00000049783
ENSBTAG00000014676	SHROOM1		ENSBTAG00000022381	TET3
ENSBTAG00000009479	UQCRQ		ENSBTAG00000015441	ACTG2
ENSBTAG00000009482	AFF4		ENSBTAG00000011172	ALMS1
ENSBTAG00000030616	ZCCHC10		ENSBTAG00000008765	PRADC1
ENSBTAG00000010982	UBE2B		ENSBTAG00000008764	SMYD5
ENSBTAG00000050332			ENSBTAG00000013290	DYSF
ENSBTAG00000021226	SAR1B		ENSBTAG00000048791
ENSBTAG00000018322	SEC24A		ENSBTAG00000010620	ATP6V1B1
ENSBTAG00000021519	CAMLG		ENSBTAG00000012519	XDH
ENSBTAG00000021520	DDX46		ENSBTAG00000007734	MEMO1
ENSBTAG00000012762	C7H5orf24		ENSBTAG00000021694	SPAST
ENSBTAG00000016105	MACROH2A1		ENSBTAG00000014310	HEATR5B
ENSBTAG00000018287	SLC25A48		ENSBTAG00000001113	NDUFAF7
ENSBTAG00000055062	SMAD5		ENSBTAG00000016167	ATL2
ENSBTAG00000016929			ENSBTAG00000014679	DHX57
ENSBTAG00000007785	PKD2L2		ENSBTAG00000017318	TMEM178A
ENSBTAG00000020041	FAM13B		ENSBTAG00000004722	THUMPD2
ENSBTAG00000054560			ENSBTAG00000019382	PKDCC
ENSBTAG00000005288	GFRA3		ENSBTAG00000010935	EML4
ENSBTAG00000010063	KDM3B		ENSBTAG00000003553	ZFP36L2
ENSBTAG00000010068	REEP2		ENSBTAG00000032519	CAMKMT
ENSBTAG00000011415	ETF1		ENSBTAG00000007508	SRBD1
ENSBTAG00000011419	HSPA9		ENSBTAG00000013734	ATP6V1E2
ENSBTAG00000006756	MATR3		ENSBTAG00000015719	PIGF
ENSBTAG00000010798	SLC23A1		ENSBTAG00000008987	SOCS5
ENSBTAG00000025226			ENSBTAG00000049698	STPG4
ENSBTAG00000054857			ENSBTAG00000006474	EPCAM
ENSBTAG00000053546	PCDHAC2		ENSBTAG00000002742	MSH2
ENSBTAG00000050840			ENSBTAG00000027015
ENSBTAG00000030499	DIAPH1		ENSBTAG00000008068	ERLEC1
ENSBTAG00000017360	HDAC3		ENSBTAG00000006852	ACYP2
ENSBTAG00000005249	RNF14		ENSBTAG00000017460
ENSBTAG00000008250	SPRY4		ENSBTAG00000005870	FANCL
ENSBTAG00000049273			ENSBTAG00000022461	SEPTIN10
ENSBTAG00000049532			ENSBTAG00000019628	EDAR
ENSBTAG00000019472	NR3C1		ENSBTAG00000000157	CCDC138
ENSBTAG00000006765	LARS1		ENSBTAG00000032051
ENSBTAG00000011642	RBM27		ENSBTAG00000012637	ECRG4
ENSBTAG00000005326	CSNK1A1		ENSBTAG00000015205	NCK2
ENSBTAG00000015419	ARHGEF37		ENSBTAG00000052525	CHCHD5
ENSBTAG00000014615	SLC26A2		ENSBTAG00000001321	IL1B
ENSBTAG00000001692	NDST1		ENSBTAG00000019072	PSD4
ENSBTAG00000052241			ENSBTAG00000021141	CD8A
ENSBTAG00000012671	TNIP1		ENSBTAG00000052021
ENSBTAG00000014809	ANXA6		ENSBTAG00000006482	PTCD3
ENSBTAG00000016094	SLC36A1		ENSBTAG00000018289	TMEM150A
ENSBTAG00000020309	G3BP1		ENSBTAG00000048587
ENSBTAG00000017078	FAM114A2		ENSBTAG00000005654	TMSB10
ENSBTAG00000043023	U6		ENSBTAG00000052823
ENSBTAG00000017079	MFAP3		ENSBTAG00000039218
ENSBTAG00000048033			ENSBTAG00000009290	FAM161A
ENSBTAG00000034113	GALNT10		ENSBTAG00000049111
ENSBTAG00000012095	GEMIN5		ENSBTAG00000018046	B3GNT2
ENSBTAG00000010359	THG1L		ENSBTAG00000019295	MDH1
ENSBTAG00000010363	LSM11		ENSBTAG00000049341	SERTAD2
ENSBTAG00000053260			ENSBTAG00000016720	RAB1A
ENSBTAG00000008457	SLU7		ENSBTAG00000009761	ACTR2
ENSBTAG00000006607	CCNG1		ENSBTAG00000019456	SPRED2
ENSBTAG00000013880	WWC1		ENSBTAG00000008448	MEIS1
ENSBTAG00000021577	ZFYVE16		ENSBTAG00000011727	ETAA1
ENSBTAG00000038117	ATG10		ENSBTAG00000001408	CNRIP1
ENSBTAG00000050733			ENSBTAG00000023976	ARHGAP25
ENSBTAG00000053609			ENSBTAG00000008985	PCBP1
ENSBTAG00000024275	XRCC4		ENSBTAG00000016939	C11H2orf42
ENSBTAG00000039555	COX7C		ENSBTAG00000053210	SNRPG
ENSBTAG00000009565	RASA1		ENSBTAG00000053233	TRMT61B
ENSBTAG00000013612	MBLAC2		ENSBTAG00000018669	PLB1
ENSBTAG00000044077	POLR3G		ENSBTAG00000031335	BABAM2
ENSBTAG00000027713	LYSMD3		ENSBTAG00000049389	CCDC121
ENSBTAG00000017599	NR2F1		ENSBTAG00000018156	KRTCAP3
ENSBTAG00000050195	ARB2A		ENSBTAG00000019518	ZNF513
ENSBTAG00000009131	SKIC3		ENSBTAG00000019510	EIF2B4
ENSBTAG00000000874	CAST		ENSBTAG00000017894	CAD
ENSBTAG00000013557	ERAP1		ENSBTAG00000011325	KHK
ENSBTAG00000039275	ERAP2		ENSBTAG00000017423	TMEM214
ENSBTAG00000019900	LNPEP		ENSBTAG00000008884	MAPRE3
ENSBTAG00000020860	CHD1		ENSBTAG00000023938	CENPA
ENSBTAG00000016359	SLCO4C1		ENSBTAG00000009649	DRC1
ENSBTAG00000012387	PAM		ENSBTAG00000010083	HADHB
ENSBTAG00000054049			ENSBTAG00000015037	GAREM2
ENSBTAG00000027728	NUDT12		ENSBTAG00000000985	RAB10
ENSBTAG00000054662	FBXL17		ENSBTAG00000025335
ENSBTAG00000003051	FER		ENSBTAG00000021143	DNMT3A
ENSBTAG00000021675	PJA2		ENSBTAG00000007897	POMC
ENSBTAG00000025029	MAN2A1		ENSBTAG00000018705	ADCY3
ENSBTAG00000030198	TMEM232		ENSBTAG00000015014	CENPO
ENSBTAG00000009667	SLC25A46		ENSBTAG00000021969	KLHL29
ENSBTAG00000048456			ENSBTAG00000015490	HS1BP3
ENSBTAG00000053476	WDR36		ENSBTAG00000011154	SDC1
ENSBTAG00000035662	CAMK4		ENSBTAG00000020894	LAPTM4A
ENSBTAG00000026909			ENSBTAG00000008113	OSR1
ENSBTAG00000012099	TMEM87B		ENSBTAG00000001744	BET1L
ENSBTAG00000024105	BCL2L11		ENSBTAG00000002046	COX8B
ENSBTAG00000001947	ZNF514		ENSBTAG00000004948	LRATD1
ENSBTAG00000017955	KCNIP3		ENSBTAG00000019284
ENSBTAG00000002965	NEURL3		ENSBTAG00000020297	SLC66A3
ENSBTAG00000019213	CNNM4		ENSBTAG00000001903	C11H2orf50
ENSBTAG00000048909			ENSBTAG00000004259	HPCAL1
ENSBTAG00000006744	TMEM131		ENSBTAG00000046218	KLF11
ENSBTAG00000003970	MITD1		ENSBTAG00000007543	TAF1B
ENSBTAG00000019697	NPAS2		ENSBTAG00000002108	YWHAQ
ENSBTAG00000008269			ENSBTAG00000002329	ASAP2
ENSBTAG00000054755			ENSBTAG00000008232	DAB2IP
ENSBTAG00000013023	MAP4K4		ENSBTAG00000010990	LHX2
ENSBTAG00000006150	MRPS9		ENSBTAG00000039223	WDR38
ENSBTAG00000051550	TLX2		ENSBTAG00000015278	ARPC5L
ENSBTAG00000001843	WBP1		ENSBTAG00000050426	MVB12B
ENSBTAG00000040226	C11H2orf81		ENSBTAG00000049695	LMX1B
ENSBTAG00000050345			ENSBTAG00000012844	LRSAM1
ENSBTAG00000006259	MOB1A		ENSBTAG00000012736	PTRH1
ENSBTAG00000050675	BOLA3		ENSBTAG00000015375	SH2D3C
ENSBTAG00000009600	STAMBP		ENSBTAG00000004695	CDK9
ENSBTAG00000033255	DUSP11		ENSBTAG00000008994	FPGS
ENSBTAG00000011176	TPRKB		ENSBTAG00000006305	AK1
ENSBTAG00000012756	CCT7		ENSBTAG00000046548	ST6GALC4
ENSBTAG00000001866	EMX1		ENSBTAG00000012156	IF1
ENSBTAG00000020799	EXOC6B		ENSBTAG00000016218	PTGES2
ENSBTAG00000009242	ZNF638		ENSBTAG00000014150	BBLN
ENSBTAG00000054656	PAIP2B		ENSBTAG00000012274	CIZ1
ENSBTAG00000014668	GK		ENSBTAG00000011307	DNM1
ENSBTAG00000000783	TGFA		ENSBTAG00000004663	TRUB2
ENSBTAG00000009246	DPY30		ENSBTAG00000025612	URM1
ENSBTAG00000010898	SLC30A6		ENSBTAG00000038139	CERCAM
ENSBTAG00000033041	YIPF4		ENSBTAG00000030567	ODF2
ENSBTAG00000033010	TTC27		ENSBTAG00000015343	DYNC2I2
ENSBTAG00000008548	FAM98A		ENSBTAG00000020959	SET
ENSBTAG00000009020	CRIM1		ENSBTAG00000010195	PKN3
ENSBTAG00000018590	STRN		ENSBTAG00000013030	LRRC8A
ENSBTAG00000008703	EIF2AK2		ENSBTAG00000010613	NUP188
ENSBTAG00000048620	CEBPZOS		ENSBTAG00000010626	SH3GLB2
ENSBTAG00000001114	PRKD3		ENSBTAG00000010653	MIGA2
ENSBTAG00000032905	RMDN2		ENSBTAG00000030521	IER5L
ENSBTAG00000053391			ENSBTAG00000054738
ENSBTAG00000010531	CYP1B1		ENSBTAG00000015437	NTMT1
ENSBTAG00000020567	HNRNPLL		ENSBTAG00000008973	ASB6
ENSBTAG00000021102	GALM		ENSBTAG00000002936	PRRX2
ENSBTAG00000014891	SRSF7		ENSBTAG00000002837	TOR1B
ENSBTAG00000011643	SOS1		ENSBTAG00000020305	TOR1A
ENSBTAG00000032775			ENSBTAG00000002319	HMCN2
ENSBTAG00000043391	U6		ENSBTAG00000017976	ABL1
ENSBTAG00000051513			ENSBTAG00000004542	FAM78A
ENSBTAG00000049348			ENSBTAG00000010805	POMT1
ENSBTAG00000003555	THADA		ENSBTAG00000020791	RAPGEF1
ENSBTAG00000016368	LRPPRC		ENSBTAG00000007235	NTNG2
ENSBTAG00000000223	PPM1B		ENSBTAG00000018710	TTF1
ENSBTAG00000017421	SLC3A1		ENSBTAG00000021373	GTF3C5
ENSBTAG00000017429	PREPL		ENSBTAG00000030319	GBGT1
ENSBTAG00000050580			ENSBTAG00000018975	KCNT1
ENSBTAG00000003711	EPAS1		ENSBTAG00000006008	CAMSAP1
ENSBTAG00000003358	MCFD2		ENSBTAG00000039851	UBAC1
ENSBTAG00000001424	MSH6		ENSBTAG00000046939	TMEM250
ENSBTAG00000015151	FOXN2		ENSBTAG00000011129	QSOX2
ENSBTAG00000004168	STON1		ENSBTAG00000018799	GPSM1
ENSBTAG00000046199	NRXN1		ENSBTAG00000006572	CARD9
ENSBTAG00000024021			ENSBTAG00000000054	SPC4
ENSBTAG00000019458	ASB3		ENSBTAG00000001352	ENTR1
ENSBTAG00000019459	CHAC2		ENSBTAG00000022799	NOTCH1
ENSBTAG00000000102	GPR75		ENSBTAG00000030278	EGFL7
ENSBTAG00000020262	PSME4		ENSBTAG00000012525	ABO
ENSBTAG00000006995	SPTBN1		ENSBTAG00000011556	MED22
ENSBTAG00000011104	RTN4		ENSBTAG00000043341	SNORD36
ENSBTAG00000000295	CLHC1		ENSBTAG00000000046	SURF2
ENSBTAG00000015481	MTIF2		ENSBTAG00000004140	STKLD1
ENSBTAG00000017469	CCDC88A		ENSBTAG00000019721	REXO4
ENSBTAG00000000542	CFAP36		ENSBTAG00000051781
ENSBTAG00000000545	PPP4R3B		ENSBTAG00000015097	CACFD1
ENSBTAG00000007414	PAPOLG		ENSBTAG00000001824	SLC2A6
ENSBTAG00000015386	REL		ENSBTAG00000013242	MYMK
ENSBTAG00000009694	PUS10		ENSBTAG00000007492	ADAMTSL2
ENSBTAG00000005257	PEX13		ENSBTAG00000047031	WDR5
ENSBTAG00000008048	GCFC2		ENSBTAG00000052127
ENSBTAG00000049228			ENSBTAG00000005688	MRPS2
ENSBTAG00000000152	RANBP2		ENSBTAG00000000933	CCDC183
ENSBTAG00000010971	LIMS1		ENSBTAG00000039573	RABL6
ENSBTAG00000016038	GCC2		ENSBTAG00000039708	AJM1
ENSBTAG00000005614	UXS1		ENSBTAG00000021550	MAMDC4
ENSBTAG00000014159	TTL		ENSBTAG00000010497	TRAF2
ENSBTAG00000002866	RPIA		ENSBTAG00000010515	FBXW5
ENSBTAG00000004364	THNSL2		ENSBTAG00000052909
ENSBTAG00000021140	RMND5A		ENSBTAG00000015074	PTGDS
ENSBTAG00000013589	CHMP3		ENSBTAG00000047254	ABCA2
ENSBTAG00000003307	IMMT		ENSBTAG00000046140	NPDC1
ENSBTAG00000024000	ATOH8		ENSBTAG00000048125	ENTPD2
ENSBTAG00000010691	USP39		ENSBTAG00000047807	SAPCD2
ENSBTAG00000018285	VAMP5		ENSBTAG00000047958	DPP7
ENSBTAG00000023997	VAMP8		ENSBTAG00000053827
ENSBTAG00000021935	ELMOD3		ENSBTAG00000046223	APC2
ENSBTAG00000021934	RETSAT		ENSBTAG00000046415	SS1
ENSBTAG00000038116			ENSBTAG00000047715	TPRN
ENSBTAG00000020630	KCMF1		ENSBTAG00000053425
ENSBTAG00000013254	XPO1		ENSBTAG00000047061	NDOR1
ENSBTAG00000019867	COMMD1		ENSBTAG00000046379	SLC34A3
ENSBTAG00000000899	TMEM17		ENSBTAG00000021861	NELFB
ENSBTAG00000044173	EHBP1		ENSBTAG00000023787	TOR4A
ENSBTAG00000000111	UGP2		ENSBTAG00000012121	NOXA1
ENSBTAG00000000115	VPS54		ENSBTAG00000030247	NSMF
ENSBTAG00000009299	AFTPH		ENSBTAG00000038691	DPH7
ENSBTAG00000050435			ENSBTAG00000012144	ZMYND19
ENSBTAG00000007763	SLC1A4		ENSBTAG00000012147	ARRDC1
ENSBTAG00000016717	CEP68		ENSBTAG00000012148	EHMT1
ENSBTAG00000010604	PNO1		ENSBTAG00000016164	LMBRD1
ENSBTAG00000010619	PPP3R1		ENSBTAG00000014534	EEF1A1
ENSBTAG00000047772	FBXO48		ENSBTAG00000005096	COX7A2
ENSBTAG00000000992	BMP10		ENSBTAG00000034662
ENSBTAG00000007808	ANTXR1		ENSBTAG00000020825	IRAK1BP1
ENSBTAG00000017626	GFPT1		ENSBTAG00000055014	SH3BGRL2
ENSBTAG00000009343	AAK1		ENSBTAG00000015498	ELOVL4
ENSBTAG00000001105	ANXA4		ENSBTAG00000000995	TENT5A
ENSBTAG00000001108	GMCL1		ENSBTAG00000000676	DOP1A
ENSBTAG00000001042	MXD1		ENSBTAG00000003887	ECHDC1
ENSBTAG00000002783	PCYOX1		ENSBTAG00000034531	RNF146
ENSBTAG00000054158	LCLAT1		ENSBTAG00000052109
ENSBTAG00000007378	CLIP4		ENSBTAG00000001957	TRMT11
ENSBTAG00000031347	SPDYA		ENSBTAG00000001956	HINT3
ENSBTAG00000012447	PPP1CB		ENSBTAG00000000019	SERINC1
ENSBTAG00000023929	FOSL2		ENSBTAG00000011849	HDAC2
ENSBTAG00000018680	SLC4A1AP		ENSBTAG00000011851	FYN
ENSBTAG00000003906	SUPT7L		ENSBTAG00000008147	MICAL1
ENSBTAG00000003902	ZNF512		ENSBTAG00000008145	SMPD2
ENSBTAG00000052307			ENSBTAG00000019410	CEP57L1
ENSBTAG00000018153	NRBP1		ENSBTAG00000021859	PDSS2
ENSBTAG00000017283	GTF3C2		ENSBTAG00000017554	RTN4IP1
ENSBTAG00000018269	MPV17		ENSBTAG00000005400	ATG5
ENSBTAG00000013403	AGBL5		ENSBTAG00000019729	COQ3
ENSBTAG00000051160			ENSBTAG00000018438	RRAGD
ENSBTAG00000018576	DPYSL5		ENSBTAG00000003764	AKIRIN2
ENSBTAG00000005041	CIB4		ENSBTAG00000016969	ORC3
ENSBTAG00000007837	SELENOI		ENSBTAG00000016967	RARS2
ENSBTAG00000017330			ENSBTAG00000017879	C9H6orf163
ENSBTAG00000015038	HADHA		ENSBTAG00000026580	HTR1E
ENSBTAG00000054613			ENSBTAG00000050319
ENSBTAG00000019983	ASXL2		ENSBTAG00000048655	NT5E
ENSBTAG00000021072	DTNB		ENSBTAG00000054952
ENSBTAG00000015007	NCOA1		ENSBTAG00000017393	L3MBTL3
ENSBTAG00000023172	ITSN2		ENSBTAG00000021361	SAMD3
ENSBTAG00000030864	FAM228B		ENSBTAG00000019460	MOXD1
ENSBTAG00000016987	WDCP		ENSBTAG00000017139	STX7
ENSBTAG00000002033	UBXN2A		ENSBTAG00000015242	SLC18B1
ENSBTAG00000017255	ATAD2B		ENSBTAG00000042833
ENSBTAG00000051889	TDRD15		ENSBTAG00000012074	MYB
ENSBTAG00000008505	APOB		ENSBTAG00000016791	PEX7
ENSBTAG00000031014	LDAH		ENSBTAG00000000436	TNFAIP3
ENSBTAG00000011155	PUM2		ENSBTAG00000001446	ABRACL
ENSBTAG00000023928	RDH14		ENSBTAG00000052619
ENSBTAG00000020059	GEN1		ENSBTAG00000008159	ZC2HC1B
ENSBTAG00000018256	SMC6		ENSBTAG00000011236	STX11
ENSBTAG00000014081	NBAS		ENSBTAG00000015181	EPM2A
ENSBTAG00000002042			ENSBTAG00000010196	NUP43
ENSBTAG00000002045			ENSBTAG00000032007	LRP11
ENSBTAG00000016722			ENSBTAG00000024751
ENSBTAG00000020575	IFITM5		ENSBTAG00000015935	IYD
ENSBTAG00000048286	E2F6		ENSBTAG00000014790	ZBTB2
ENSBTAG00000005847	ROCK2		ENSBTAG00000009362	SYNE1
ENSBTAG00000002716	NOL10		ENSBTAG00000054309
ENSBTAG00000052669	CYS1		ENSBTAG00000052173
ENSBTAG00000001141	ADAM17		ENSBTAG00000003489	IPCEF1
ENSBTAG00000001140	IAH1		ENSBTAG00000048759
ENSBTAG00000008160	MBOAT2		ENSBTAG00000010334	SYTL3
ENSBTAG00000007963	KIDINS220		ENSBTAG00000031701	TAGAP
ENSBTAG00000044064	RNF144A		ENSBTAG00000007668	AGPAT4
ENSBTAG00000019979	CMPK2		ENSBTAG00000014495	CEP43
ENSBTAG00000004295	NDUFA8		ENSBTAG00000053924
ENSBTAG00000005525	LHX6		ENSBTAG00000014498	UNC93A
ENSBTAG00000016367	RBM18		ENSBTAG00000052029
ENSBTAG00000030675	PDCL		ENSBTAG00000007694	KIF25
ENSBTAG00000023867	RC3H2		ENSBTAG00000031532	DACT2
ENSBTAG00000039815	ZBTB6		ENSBTAG00000009620	WDR27
ENSBTAG00000039172	RABGAP1		ENSBTAG00000000918	ERMARD
ENSBTAG00000021921	STRBP		ENSBTAG00000031476	DLL1
ENSBTAG00000040585	NR6A1		ENSBTAG00000007686	TBP
ENSBTAG00000004848	OLFML2A		ENSBTAG00000012803	SRP19
ENSBTAG00000015553	SCAI		ENSBTAG00000014750	EPB41L4A
ENSBTAG00000008033	PPP6C		ENSBTAG00000001898	CCDC112
ENSBTAG00000015098	RABEPK		ENSBTAG00000002357	TICAM2
ENSBTAG00000003438	ZBTB43		ENSBTAG00000049135
ENSBTAG00000039343	ZBTB34		ENSBTAG00000016644	LVRN
ENSBTAG00000023843	RALGPS1		ENSBTAG00000044071	HRH2
ENSBTAG00000011810	ANGPTL2		ENSBTAG00000050091	GCNT4
ENSBTAG00000006963	RPL12		ENSBTAG00000007114	POC5
ENSBTAG00000012847	NIBAN2		ENSBTAG00000038234	BHMT2
ENSBTAG00000023851	EEIG1		ENSBTAG00000012352	PARP16
ENSBTAG00000010208	ZER1		ENSBTAG00000014807	DPP8
ENSBTAG00000036099			ENSBTAG00000025826	SLC24A1
ENSBTAG00000038831	PHYHD1		ENSBTAG00000018959
ENSBTAG00000001932	CRAT		ENSBTAG00000000371	DIS3L
ENSBTAG00000019513	C11H9orf50		ENSBTAG00000000372	TIPIN
ENSBTAG00000020307	C11H9orf78		ENSBTAG00000050356
[truncated: 2,772 more rows]

## Sheet: Tab6
Tab 6- Hub genes for the significant WGCNA modules
Turquoise Hub genes				Blue Hub genes				Red Hub genes				Purple Hub genes				Tan Hub genes				Cyan Hub genes
ID	MMturquoise	external_gene_me		ID	MMblue	external_gene_me		ID	MMred	external_gene_me		ID	MMpurple	external_gene_me		ID	MMtan	external_gene_name		ID	MMcyan	external_gene_me
ENSBTAG00000001320	0.982687	VPS16		ENSBTAG00000001810	0.983233	SCAF11		ENSBTAG00000000072	0.881225	TFB2M		ENSBTAG00000000423	0.873172	RBM4B		ENSBTAG00000001745	0.918727	LUM		ENSBTAG00000000604	0.835354	GPNMB
ENSBTAG00000014769	0.977955	GMEB2		ENSBTAG00000015946	0.981145	RBBP5		ENSBTAG00000000607	0.811144	ABCF2		ENSBTAG00000003447	0.831987			ENSBTAG00000002278	0.816961	FBN1		ENSBTAG00000001060	0.82791	CXCR4
ENSBTAG00000001996	0.977861			ENSBTAG00000014474	0.979853	API5		ENSBTAG00000001311	0.907719	MORF4L2		ENSBTAG00000005240	0.881188			ENSBTAG00000011766	0.852641	C7		ENSBTAG00000001197	0.948968	SLAMF7
ENSBTAG00000000650	0.977683	TUBGCP6		ENSBTAG00000001977	0.979422	YIPF6		ENSBTAG00000001518	0.833308	ISG20L2		ENSBTAG00000009887	0.837723	DDX17		ENSBTAG00000011802	0.833441	COL6A1		ENSBTAG00000001231	0.823733	CDHR1
ENSBTAG00000015192	0.97499	FAM193B		ENSBTAG00000008403	0.978753	ROCK1		ENSBTAG00000004402	0.872418	PRELID3B		ENSBTAG00000012797	0.806861	DCUN1D1		ENSBTAG00000013103	0.836973	COL1A1		ENSBTAG00000002326	0.820337	LGALS3
ENSBTAG00000007961	0.97427	TADA3		ENSBTAG00000005100	0.977037	TMEM30A		ENSBTAG00000004531	0.807308	CCT4		ENSBTAG00000017770	0.836291	LUC7L2		ENSBTAG00000013472	0.892182	COL1A2		ENSBTAG00000002596	0.854872	VSTM1
ENSBTAG00000012607	0.974163	NCAPH2		ENSBTAG00000009279	0.976726	TNKS2		ENSBTAG00000005273	0.869633	IL1R1		ENSBTAG00000019091	0.928339	RNPC3		ENSBTAG00000013744	0.855481	SYNPO		ENSBTAG00000003014	0.958012	TRPV2
ENSBTAG00000002878	0.974105	CHRD		ENSBTAG00000011155	0.975388	PUM2		ENSBTAG00000005970	0.918054	XBP1		ENSBTAG00000019182	0.839829	TIA1		ENSBTAG00000014835	0.85527	SPARC		ENSBTAG00000003956	0.895911	SGCA
ENSBTAG00000018622	0.973907	PCBP4		ENSBTAG00000005326	0.975015	CSNK1A1		ENSBTAG00000007696	0.831527	TRAPPC8		ENSBTAG00000019730	0.897984	PNISR		ENSBTAG00000019267	0.893294	MMP2		ENSBTAG00000004557	0.840573	DHRS9
ENSBTAG00000018912	0.973473	ARHGEF1		ENSBTAG00000027722	0.974957	IPO7		ENSBTAG00000008184	0.892542	CCT6A		ENSBTAG00000020748	0.854931	FAM76B		ENSBTAG00000019269	0.879867	COL6A2		ENSBTAG00000004941	0.843837	TEX35
ENSBTAG00000011064	0.972847	ADCK5		ENSBTAG00000014752	0.97435	AKAP11		ENSBTAG00000008280	0.854947	HNF4G		ENSBTAG00000020878	0.801554	DMTF1		ENSBTAG00000020243	0.871452	SVEP1		ENSBTAG00000005018	0.901005	NFAM1
ENSBTAG00000009961	0.972553	E4F1		ENSBTAG00000017992	0.971776	CD164		ENSBTAG00000010451	0.82813	PA2G4		ENSBTAG00000033523	0.846962			ENSBTAG00000021466	0.921135	COL3A1		ENSBTAG00000005104	0.94049	MGAT5B
ENSBTAG00000001134	0.972494	SRRT		ENSBTAG00000000545	0.969027	PPP4R3B		ENSBTAG00000010784	0.806042	ABT1		ENSBTAG00000039512	0.819572	ZSCAN25		ENSBTAG00000027020	0.854291	COL5A2		ENSBTAG00000005115	0.862325	SLC31A2
ENSBTAG00000009856	0.972217	ACAP3		ENSBTAG00000000308	0.968335	ITCH		ENSBTAG00000011368	0.805998	NOC3L		ENSBTAG00000045086	0.817879							ENSBTAG00000005163	0.805448	S100A1
ENSBTAG00000002130	0.971976	SMPD4		ENSBTAG00000015385	0.968275	CTDSPL2		ENSBTAG00000011951	0.815607	MRTO4		ENSBTAG00000048800	0.856094	SNRNP70						ENSBTAG00000005432	0.96404	CAPG
ENSBTAG00000013523	0.971799	OSBPL7		ENSBTAG00000016744	0.967368	CAPRIN1		ENSBTAG00000013627	0.921	HNRNPAB		ENSBTAG00000048982	0.809174							ENSBTAG00000005716	0.830658	CRABP2
ENSBTAG00000015798	0.971705	UCKL1		ENSBTAG00000010593	0.966449	SRP72		ENSBTAG00000014233	0.893934	CCT8		ENSBTAG00000051191	0.808384							ENSBTAG00000006870	0.869983	RASGEF1A
ENSBTAG00000039601	0.97121	SAP25		ENSBTAG00000003546	0.965857	TFAM		ENSBTAG00000014626	0.844234	RARS1		ENSBTAG00000051948	0.853761							ENSBTAG00000007374	0.926006	LHFPL2
ENSBTAG00000012747	0.971194	FAM3A		ENSBTAG00000020378	0.965854	DLG1		ENSBTAG00000015154	0.851613	MCL1										ENSBTAG00000007878	0.838685	ARHGAP22
ENSBTAG00000005753	0.970767	PARP6		ENSBTAG00000012585	0.965654	RAB3GAP2		ENSBTAG00000015614	0.878435	LNX2										ENSBTAG00000008004	0.924372	NCF2
ENSBTAG00000019869	0.970604	DGCR8		ENSBTAG00000003708	0.965544	SEC23A		ENSBTAG00000016311	0.885952	EIF2S1										ENSBTAG00000009331	0.897661	CPAMD8
ENSBTAG00000012753	0.970148	BRF1		ENSBTAG00000011333	0.965231	CLASP2		ENSBTAG00000016584	0.818543	RPF2										ENSBTAG00000010179	0.865624	COL5A3
ENSBTAG00000008841	0.969948	DCAF15		ENSBTAG00000005964	0.965031	PIGG		ENSBTAG00000017375	0.811323	FAM241A										ENSBTAG00000010366	0.803899	HCRTR1
ENSBTAG00000010532	0.969708	KCTD11		ENSBTAG00000016703	0.964995	CDC73		ENSBTAG00000017594	0.833034	ZHX3										ENSBTAG00000012348	0.905523	LRRC71
ENSBTAG00000009099	0.969279	PRR14		ENSBTAG00000020308	0.964927	EIF4G2		ENSBTAG00000018295	0.908578	SEC23B										ENSBTAG00000012774	0.828307	RAB7B
ENSBTAG00000012990	0.969274	PUS1		ENSBTAG00000002147	0.96486	PPP4R2		ENSBTAG00000018402	0.805969	TSC22D2										ENSBTAG00000013527	0.873078	PGD
ENSBTAG00000000918	0.968985	ERMARD		ENSBTAG00000054773	0.96477	UBE2R2		ENSBTAG00000019105	0.809131	NPLOC4										ENSBTAG00000015821	0.807826	AMPD3
ENSBTAG00000016568	0.968954	LUC7L		ENSBTAG00000000081	0.964678	CERT1		ENSBTAG00000019345	0.815824	RFK										ENSBTAG00000016072	0.849252	SHC2
ENSBTAG00000005225	0.968842	RAD52		ENSBTAG00000015910	0.964184	ITGB1		ENSBTAG00000019918	0.849839	PSME3										ENSBTAG00000016982	0.928394	MCOLN3
ENSBTAG00000007334	0.968468	NFKBID		ENSBTAG00000009805	0.964166			ENSBTAG00000021523	0.927545	STAT3										ENSBTAG00000017500	0.81407	KCNK12
ENSBTAG00000021456	0.968194	MUS81		ENSBTAG00000014874	0.963549	FYTTD1		ENSBTAG00000021535	0.816142	CROT										ENSBTAG00000018189	0.9455
ENSBTAG00000021115	0.968191	ZNF692		ENSBTAG00000019155	0.963452	FRS2		ENSBTAG00000022613	0.831269											ENSBTAG00000018463	0.812731	VIM
ENSBTAG00000013697	0.968171	CLASRP		ENSBTAG00000010255	0.963017			ENSBTAG00000032558	0.817301	TTC7A										ENSBTAG00000020087	0.886776	CAMK2A
ENSBTAG00000017037	0.968073	PKN1		ENSBTAG00000000201	0.962676	LTN1		ENSBTAG00000039770	0.856536	CEBPZ										ENSBTAG00000021497	0.905983	CDH23
ENSBTAG00000006960	0.967966	DHX16		ENSBTAG00000005694	0.962292	TMED10		ENSBTAG00000040076	0.825181	ILF3										ENSBTAG00000024492	0.893406
ENSBTAG00000004041	0.967903	ANKRD10		ENSBTAG00000006833	0.962291	LMAN1		ENSBTAG00000048965	0.893911											ENSBTAG00000026489	0.840992	TNFRSF13C
ENSBTAG00000016827	0.967825	RGL2		ENSBTAG00000019872	0.961908	PIK3AP1		ENSBTAG00000053374	0.910257	NUS1										ENSBTAG00000026779	0.814742	LYZ
ENSBTAG00000039794	0.967744	CSNK1B		ENSBTAG00000035323	0.961735	TMX4														ENSBTAG00000033248	0.914928	CDH3
ENSBTAG00000053372	0.967696	TOP3B		ENSBTAG00000012099	0.961629	TMEM87B														ENSBTAG00000038124	0.848081	FCGR2A
ENSBTAG00000017382	0.967462	P3H1		ENSBTAG00000013454	0.961361	TAB2														ENSBTAG00000039086	0.839828
ENSBTAG00000030933	0.967299	ZNF576		ENSBTAG00000049233	0.96117	TMEM123														ENSBTAG00000040161	0.870367	TM4SF19
ENSBTAG00000021884	0.967124	CXXC1		ENSBTAG00000008457	0.961115	SLU7														ENSBTAG00000043369	0.825071	U6
ENSBTAG00000030247	0.96692	NSMF		ENSBTAG00000020505	0.961087	SBNO1														ENSBTAG00000044083	0.835708	LIMK1
ENSBTAG00000021248	0.964748	INTS15		ENSBTAG00000003399	0.961083	SMARCA5														ENSBTAG00000046409	0.904433	EGR2
ENSBTAG00000007304	0.964662	CLK3		ENSBTAG00000000290	0.960776	ATP11B														ENSBTAG00000047330	0.812347	FABP5
ENSBTAG00000010513	0.964624	GPS2		ENSBTAG00000013204	0.960612	ATP13A3														ENSBTAG00000048171	0.881455
ENSBTAG00000006087	0.964586	COG1		ENSBTAG00000000176	0.960602	SP3														ENSBTAG00000048710	0.843349
ENSBTAG00000050925	0.964563			ENSBTAG00000006259	0.960576	MOB1A														ENSBTAG00000050650	0.836806
ENSBTAG00000016050	0.964507	CHKB		ENSBTAG00000020296	0.960522	UBR3														ENSBTAG00000052111	0.835129
ENSBTAG00000006277	0.964288	ENGASE		ENSBTAG00000017809	0.960357	PDS5A														ENSBTAG00000053557	0.826135	DEFB4A
ENSBTAG00000003967	0.963888	OTUB1		ENSBTAG00000008285	0.960187	OXR1
ENSBTAG00000001906	0.963405	FANCA		ENSBTAG00000007272	0.960108
ENSBTAG00000005572	0.963337	ZNF205		ENSBTAG00000046553	0.96003	SECISBP2L
ENSBTAG00000019871	0.962931	TRMT2A		ENSBTAG00000047834	0.959966	EFR3A
ENSBTAG00000021096	0.962823	RTEL1		ENSBTAG00000015536	0.959909	CPNE3
ENSBTAG00000007875	0.962628	SAFB		ENSBTAG00000010898	0.959833	SLC30A6
ENSBTAG00000012575	0.962492	MAEA		ENSBTAG00000012250	0.959623	BLOC1S6
ENSBTAG00000019073	0.962457	TRAF7		ENSBTAG00000017128	0.959389	NUP153
ENSBTAG00000001741	0.96225	DLGAP4		ENSBTAG00000054662	0.959375	FBXL17
ENSBTAG00000011429	0.961881	CREB3		ENSBTAG00000012741	0.959169	CCPG1
ENSBTAG00000027676	0.961787	IL18BP		ENSBTAG00000033662	0.959143	NCKAP1
ENSBTAG00000011571	0.961324	ACIN1		ENSBTAG00000007806	0.959128	MTPN
ENSBTAG00000052532	0.961112			ENSBTAG00000009897	0.959102	AGPS
ENSBTAG00000004294	0.961071	EVI5L		ENSBTAG00000021140	0.959031	RMND5A
ENSBTAG00000017942	0.960943	CRTC2		ENSBTAG00000000088	0.958936	ALCAM
ENSBTAG00000009079	0.960611	RAB4B		ENSBTAG00000039172	0.958899	RABGAP1
ENSBTAG00000047567	0.960544	VEGFB		ENSBTAG00000006672	0.958678	SYNCRIP
ENSBTAG00000010519	0.9604	NEURL4		ENSBTAG00000008414	0.958514	ZFR
ENSBTAG00000049731	0.960391	ZKSCAN5		ENSBTAG00000004003	0.958408	F9
ENSBTAG00000009676	0.960058	STK25		ENSBTAG00000032477	0.95825	HECTD1
ENSBTAG00000011872	0.960015	EML3		ENSBTAG00000006177	0.958234	ZDHHC20
ENSBTAG00000011292	0.959963	LZTR1		ENSBTAG00000009023	0.957828	TMTC3
ENSBTAG00000003514	0.95996	HSF4		ENSBTAG00000024387	0.957803	PNPLA8
ENSBTAG00000010720	0.959459	MIB2		ENSBTAG00000007467	0.957664	MIB1
ENSBTAG00000014453	0.959189	PLK1		ENSBTAG00000017811	0.957605	SLC39A9
ENSBTAG00000020015	0.959189	DFFB		ENSBTAG00000019852	0.957503	PDHA1
ENSBTAG00000015278	0.958853	ARPC5L		ENSBTAG00000010518	0.957214	MTREX
ENSBTAG00000014393	0.958805	CLK2		ENSBTAG00000006695	0.957117	VCPIP1
ENSBTAG00000007498	0.958578	ZGPAT		ENSBTAG00000004953	0.956886	ELK4
ENSBTAG00000021725	0.958376	PCID2		ENSBTAG00000002520	0.955545	CELF1
ENSBTAG00000025550	0.958365	PRR22		ENSBTAG00000007979	0.95543	TNPO1
ENSBTAG00000017072	0.958219	ZNF384		ENSBTAG00000011642	0.955315	RBM27
ENSBTAG00000015833	0.958142	DHX30		ENSBTAG00000002280	0.955305	KIF5B
ENSBTAG00000030403	0.95791	FIZ1		ENSBTAG00000010988	0.955285	MORF4L1
ENSBTAG00000010509	0.957896	CDK3		ENSBTAG00000021900	0.955238	PKN2
ENSBTAG00000007966	0.95788	TTLL3		ENSBTAG00000001499	0.955161	TRIM33
ENSBTAG00000001834	0.9578	PNKP		ENSBTAG00000000236	0.954789	YWHAZ
ENSBTAG00000009410	0.957549	TBRG1		ENSBTAG00000018469	0.954489	ALDH6A1
ENSBTAG00000012704	0.95749	MMS19		ENSBTAG00000015076	0.954039	LATS1
ENSBTAG00000021121	0.957234	PPIL2		ENSBTAG00000052795	0.954027
ENSBTAG00000014450	0.957048	NOSIP		ENSBTAG00000003062	0.953972	FHIP2A
ENSBTAG00000005588	0.957033	DXO		ENSBTAG00000012762	0.953882	C7H5orf24
ENSBTAG00000010176	0.956901	ILKAP		ENSBTAG00000002504	0.953707	IREB2
ENSBTAG00000010534	0.956855	MPRIP		ENSBTAG00000023172	0.953676	ITSN2
ENSBTAG00000003570	0.956787	DDX19A		ENSBTAG00000015155	0.953676	HACD3
ENSBTAG00000008695	0.956758	TCF3		ENSBTAG00000014927	0.953644	OXSR1
ENSBTAG00000019183	0.9565	FUZ		ENSBTAG00000016243	0.95357	RBL2
ENSBTAG00000025425	0.956462	RAB24		ENSBTAG00000012882	0.953498	CUL5
ENSBTAG00000046346	0.956443	PACS2		ENSBTAG00000002586	0.953491	TCF12
ENSBTAG00000004970	0.956437	LRRC24		ENSBTAG00000009877	0.953212	MCMBP
ENSBTAG00000021036	0.956167	MARCHF2		ENSBTAG00000011885	0.953108	NNT
ENSBTAG00000012107	0.956053	SLC25A28		ENSBTAG00000021131	0.953063	HNRNPK
ENSBTAG00000000411	0.955944	HGS		ENSBTAG00000015225	0.952565	NUP58
ENSBTAG00000030369	0.955806	IFFO1		ENSBTAG00000007323	0.952562	CPSF6
ENSBTAG00000014002	0.955803	CEP95		ENSBTAG00000009210	0.952508	ZBTB44
ENSBTAG00000014415	0.955623	ZNF653		ENSBTAG00000020233	0.952447	CCDC186
ENSBTAG00000016684	0.95555	ZNF202		ENSBTAG00000019794	0.952302	SYPL1
ENSBTAG00000000056	0.955511	STRADA		ENSBTAG00000007441	0.952085	SEC23IP
ENSBTAG00000018175	0.955283	HEXD		ENSBTAG00000020312	0.952042	NCOA2
ENSBTAG00000014458	0.955017	MROH1		ENSBTAG00000005257	0.95176	PEX13
ENSBTAG00000013436	0.954982	HAUS5		ENSBTAG00000004540	0.951167	NUB1
ENSBTAG00000003126	0.954757	PEX16		ENSBTAG00000044160	0.950987	MCCC2
ENSBTAG00000012609	0.954654			ENSBTAG00000013953	0.950907	CALD1
ENSBTAG00000012147	0.9546	ARRDC1		ENSBTAG00000012712	0.950691	AQR
ENSBTAG00000012353	0.954549	ZNF34		ENSBTAG00000038116	0.950676
ENSBTAG00000014339	0.954337	PUS3		ENSBTAG00000000092	0.950492	HIF1AN
ENSBTAG00000031590	0.954298	SSH3		ENSBTAG00000009470	0.95028	CLIC4
ENSBTAG00000013244	0.953969	HDAC6		ENSBTAG00000040350	0.950265	XIAP
ENSBTAG00000009175	0.95383	RPS6KB2		ENSBTAG00000006420	0.950177	BMPR2
ENSBTAG00000018060	0.953537	WDR13		ENSBTAG00000031014	0.950157	LDAH
ENSBTAG00000047827	0.953354	RENBP		ENSBTAG00000001939	0.949905	SECISBP2
ENSBTAG00000046406	0.953179	R3HDM4		ENSBTAG00000012152	0.949627	NONO
ENSBTAG00000011619	0.952438	RASIP1		ENSBTAG00000006142	0.949548	DHX36
ENSBTAG00000018711	0.952362	DENND4B		ENSBTAG00000011831	0.949347	SPPL2A
ENSBTAG00000021789	0.951643	ZNF574		ENSBTAG00000013812	0.94923	RO60
ENSBTAG00000005830	0.951317	STRN4		ENSBTAG00000009299	0.949056	AFTPH
ENSBTAG00000020040	0.951105	LPCAT4		ENSBTAG00000018313	0.948813	MBNL2
ENSBTAG00000026356	0.95094	DGAT1		ENSBTAG00000002187	0.948638	SERINC3
ENSBTAG00000002479	0.950521	PANK4		ENSBTAG00000004964	0.948487	PCGF5
ENSBTAG00000050035	0.950329	ZNF226		ENSBTAG00000011419	0.948406	HSPA9
ENSBTAG00000018315	0.949958	PELP1		ENSBTAG00000010312	0.948369	MAPK1
ENSBTAG00000008860	0.949935	RIPOR1		ENSBTAG00000035437	0.948307	STAG1
ENSBTAG00000015375	0.949815	SH2D3C		ENSBTAG00000027024	0.94811	ARHGAP5
ENSBTAG00000011431	0.949614	GBA2		ENSBTAG00000007833	0.94771	PIAS2
ENSBTAG00000015938	0.949598	ARAP3		ENSBTAG00000013999	0.947655	FAM20B
ENSBTAG00000020304	0.949289	MTG1		ENSBTAG00000002896	0.947469	KP6
ENSBTAG00000048692	0.949154			ENSBTAG00000002510	0.947311	HNRNPUL2
ENSBTAG00000021157	0.949134	PPP6R1		ENSBTAG00000023054	0.947215	SLC25A16
ENSBTAG00000032598	0.94912	RP9		ENSBTAG00000000678	0.946521	CSDE1
ENSBTAG00000015187	0.949024	DDX41		ENSBTAG00000002293	0.946494	ARL5A
ENSBTAG00000001904	0.948991	ZNF276		ENSBTAG00000006690	0.946164	ARCN1
ENSBTAG00000014779	0.948883	NISCH		ENSBTAG00000001523	0.946034	YES1
ENSBTAG00000006116	0.948766	SUGP1		ENSBTAG00000001141	0.945969	ADAM17
ENSBTAG00000011479	0.948662	INPP5K		ENSBTAG00000010207	0.945513	NUDT21
ENSBTAG00000055095	0.948403			ENSBTAG00000005627	0.945468	PAFAH1B2
ENSBTAG00000037941	0.948204	QTRT1		ENSBTAG00000008926	0.945244	FUBP1
ENSBTAG00000018238	0.947987	ABTB1		ENSBTAG00000018590	0.945145	STRN
ENSBTAG00000018498	0.947734	PQBP1		ENSBTAG00000005136	0.945095	ABI1
ENSBTAG00000018900	0.947602	CARMIL2		ENSBTAG00000021226	0.945031	SAR1B
ENSBTAG00000004551	0.947588	RHOT2		ENSBTAG00000002709	0.944629	TM9SF1
ENSBTAG00000052771	0.947538			ENSBTAG00000010514	0.944548	ASB7
ENSBTAG00000001922	0.947502	AKIP1		ENSBTAG00000014609	0.944228	PPP1R12A
ENSBTAG00000001420	0.947498	ABHD12		ENSBTAG00000003330	0.943791	ATL3
ENSBTAG00000009309	0.947015	PEX10		ENSBTAG00000014112	0.943421	EXOC4
ENSBTAG00000006328	0.946844	RBM6		ENSBTAG00000020421	0.943402	SUPT16H
ENSBTAG00000007117	0.946772	CTC1		ENSBTAG00000009939	0.943371	CAND1
ENSBTAG00000030285	0.946688	DCP1B		ENSBTAG00000004961	0.943101	GOSR1
ENSBTAG00000022598	0.946639	NRADD		ENSBTAG00000002291	0.942937	ZBTB41
ENSBTAG00000002764	0.9466	IGFLR1		ENSBTAG00000020041	0.942702	FAM13B
ENSBTAG00000003148	0.946488	MCM3AP		ENSBTAG00000015824	0.942599	RNF141
ENSBTAG00000003822	0.946432	CROCC		ENSBTAG00000033735	0.942547	WASHC4
ENSBTAG00000013159	0.946356	PHF11		ENSBTAG00000007577	0.942516	UBXN7
ENSBTAG00000002890	0.946258	RBM10		ENSBTAG00000018616	0.942347	IPO11
ENSBTAG00000011585	0.946194	MST1		ENSBTAG00000011143	0.94219	KP1
ENSBTAG00000000658	0.94606			ENSBTAG00000019486	0.942167	CLDN12
ENSBTAG00000006371	0.945973	RMND5B		ENSBTAG00000000074	0.942148	NFIA
ENSBTAG00000020751	0.945901	HSF1		ENSBTAG00000000115	0.942019	VPS54
ENSBTAG00000020123	0.945627	AUP1		ENSBTAG00000013425	0.94173	COPS2
ENSBTAG00000003759	0.945595	PCNX3		ENSBTAG00000033339	0.94172	ANKLE2
ENSBTAG00000000857	0.945476	SLC52A2		ENSBTAG00000007802	0.941554	BCLAF1
ENSBTAG00000027557	0.945353	ZNF408		ENSBTAG00000018035	0.941474	TGFBR1
ENSBTAG00000016735	0.945328	ZBTB48		ENSBTAG00000021087	0.94142	UBR1
ENSBTAG00000030278	0.945236	EGFL7		ENSBTAG00000012818	0.941372	PDLIM5
ENSBTAG00000004755	0.945216	SHKBP1		ENSBTAG00000016420	0.94134	CTNNB1
ENSBTAG00000012274	0.944853	CIZ1		ENSBTAG00000004383	0.941289	FNBP1L
ENSBTAG00000014420	0.944698	AGER		ENSBTAG00000050549	0.941237	KLHL11
ENSBTAG00000021145	0.944684	MAP4K1		ENSBTAG00000004991	0.941111	ELP1
ENSBTAG00000046295	0.944539	CCER2		ENSBTAG00000015716	0.941092	ERO1A
ENSBTAG00000017905	0.944147	WDR91		ENSBTAG00000012077	0.940831	SLF2
ENSBTAG00000010497	0.943958	TRAF2		ENSBTAG00000010763	0.940712	DUSP16
ENSBTAG00000019188	0.943911	GAK		ENSBTAG00000002528	0.940643	EIF3A
ENSBTAG00000005589	0.943418	STK19		ENSBTAG00000010227	0.940347	CPSF2
ENSBTAG00000018999	0.943368	MGRN1		ENSBTAG00000014399	0.940297	QSER1
ENSBTAG00000017002	0.943302	RBCK1		ENSBTAG00000013769	0.940247	NECTIN3
ENSBTAG00000011242	0.943235	MUTYH		ENSBTAG00000013180	0.939952	POT1
ENSBTAG00000003863	0.943222	PCED1A		ENSBTAG00000014041	0.939875	G3BP2
ENSBTAG00000013884	0.943121	SIPA1		ENSBTAG00000005833	0.939856	ETNK1
ENSBTAG00000018321	0.94275	PAOX		ENSBTAG00000020130	0.939838	CLCN3
ENSBTAG00000011715	0.942513	RECQL5		ENSBTAG00000008446	0.93971	TYW1
ENSBTAG00000052310	0.942489			ENSBTAG00000035230	0.939664	TOR1AIP2
ENSBTAG00000017996	0.942466	EGLN2		ENSBTAG00000019784	0.939519	PPP2R5E
ENSBTAG00000001123	0.942394	SNRNP48		ENSBTAG00000014792	0.939387	MAP4K5
ENSBTAG00000008713	0.942322			ENSBTAG00000004072	0.939296	CAPZA2
ENSBTAG00000019696	0.942295	RCE1		ENSBTAG00000020180	0.939115	TMED5
ENSBTAG00000009974	0.942262	TSRE1		ENSBTAG00000009121	0.938971	STAG2
ENSBTAG00000001160	0.942179	GMEB1		ENSBTAG00000006547	0.938899	CCDC25
ENSBTAG00000038992	0.942008	STK11IP		ENSBTAG00000046485	0.938787	RAB1B
ENSBTAG00000026772	0.941959	ZNF142		ENSBTAG00000049615	0.938537	VAMP7
ENSBTAG00000018918	0.941958	NDUFAF3		ENSBTAG00000002295	0.938512	ATF2
ENSBTAG00000002305	0.94187	PCSK4		ENSBTAG00000039435	0.938444	LEMD3
ENSBTAG00000017932	0.941828	CETAC		ENSBTAG00000018546	0.938411	LRBA
ENSBTAG00000037925	0.941511			ENSBTAG00000006586	0.938297	KPNB1
ENSBTAG00000009236	0.941447	DAGLB		ENSBTAG00000014827	0.938229	UBQLN1
ENSBTAG00000018421	0.941435	WWP2		ENSBTAG00000001908	0.938202	DLD
ENSBTAG00000020419	0.941377	ZRSR2		ENSBTAG00000007593	0.937882	AIDA
ENSBTAG00000051230	0.941369	SLC43A1		ENSBTAG00000012272	0.937678	TMEM19
ENSBTAG00000008753	0.94133	BRD8		ENSBTAG00000017761	0.937655	SMC1A
ENSBTAG00000007749	0.941324	TONSL		ENSBTAG00000011626	0.937491	ATP2C1
ENSBTAG00000012928	0.941187	PPP4C		ENSBTAG00000005443	0.937459	MIER1
ENSBTAG00000006542	0.940935	RABEP2		ENSBTAG00000013858	0.937339	HAPSTR1
ENSBTAG00000015635	0.940909	TNFRSF4		ENSBTAG00000005376	0.937234	FBXO30
ENSBTAG00000018730	0.940739	ZBTB17		ENSBTAG00000021910	0.937161	TBL1XR1
ENSBTAG00000002211	0.940649	MAPK8IP3		ENSBTAG00000006242	0.937158	USP9X
ENSBTAG00000005469	0.940611	CCAR2		ENSBTAG00000006724	0.937105
ENSBTAG00000018329	0.940573	EXOSC7		ENSBTAG00000005542	0.937087	EPS15
ENSBTAG00000018625	0.940444	ZNF263		ENSBTAG00000037819	0.936984	SFT2D2
ENSBTAG00000021861	0.940406	NELFB		ENSBTAG00000016557	0.936677	MTMR2
ENSBTAG00000002774	0.940335	PTPN23		ENSBTAG00000012391	0.936449	MINDY2
ENSBTAG00000053755	0.940229	TMA7		ENSBTAG00000007335	0.93643	TPD52
ENSBTAG00000010698	0.940154	VARS2		ENSBTAG00000013455	0.936424	SPOPL
ENSBTAG00000003465	0.940124	ZNF329		ENSBTAG00000021020	0.936386	RIF1
ENSBTAG00000021337	0.939944	SBF1		ENSBTAG00000003536	0.936331	MARCHF6
ENSBTAG00000054315	0.939932	GTPBP6		ENSBTAG00000004532	0.936084	FGFR1OP2
ENSBTAG00000014719	0.939762	TMOD1		ENSBTAG00000020012	0.93594	CDC5L
ENSBTAG00000011815	0.939543	SMG9		ENSBTAG00000021569	0.935333	DDB1
ENSBTAG00000021671	0.939418	METTL18		ENSBTAG00000001887	0.93533	STAM2
ENSBTAG00000022575	0.939333	TPRA1		ENSBTAG00000019202	0.935099	EAF1
ENSBTAG00000002321	0.939089	AMT		ENSBTAG00000005227	0.93487	ATF6
ENSBTAG00000005166	0.939083	CHTOP		ENSBTAG00000002048	0.934664	PTPN11
ENSBTAG00000008468	0.938805			ENSBTAG00000045703	0.934662	COX15
ENSBTAG00000007847	0.938791	EED		ENSBTAG00000019043	0.934657	GABPA
ENSBTAG00000019767	0.938767	MIER2		ENSBTAG00000012371	0.934478	CPD
ENSBTAG00000011134	0.938721	USE1		ENSBTAG00000004922	0.934277	AGPAT5
ENSBTAG00000019634	0.938669	PIDD1		ENSBTAG00000014074	0.934137	SNX13
ENSBTAG00000016797	0.938655	CSNK1G2		ENSBTAG00000021756	0.933988	ZDHHC17
ENSBTAG00000007753	0.938606	KIFC2		ENSBTAG00000021195	0.933921	A1CF
ENSBTAG00000050825	0.93859	TMEM265		ENSBTAG00000012902	0.933838	ARL8B
ENSBTAG00000018913	0.938587	DALRD3		ENSBTAG00000008022	0.933756	PTGFRN
ENSBTAG00000018379	0.938506	TMEM175		ENSBTAG00000018897	0.933699	PSMD11
ENSBTAG00000000389	0.938469	ZNF212		ENSBTAG00000003081	0.933685	RWDD4
ENSBTAG00000017921	0.938402	NELFA		ENSBTAG00000003419	0.933614	EAPP
ENSBTAG00000020107	0.938306	DSE1		ENSBTAG00000014205	0.933318	PRKAR2A
ENSBTAG00000006422	0.938235	TRIM28		ENSBTAG00000009789	0.933251	GQ
ENSBTAG00000007099	0.938151	AP1G2		ENSBTAG00000003021	0.933192	SP1
ENSBTAG00000019369	0.938106	TSPAN4		ENSBTAG00000010945	0.933036	SEC24B
ENSBTAG00000018594	0.937966	LIN37		ENSBTAG00000012010	0.932758	PANX1
ENSBTAG00000001131	0.937808	SLC12A9		ENSBTAG00000002690	0.932211	BLZF1
ENSBTAG00000011083	0.937655	POLD1		ENSBTAG00000004079	0.932086	ZNF106
ENSBTAG00000000054	0.937557	SPC4		ENSBTAG00000020142	0.932015	LMBRD2
ENSBTAG00000000429	0.937434	DGCR2		ENSBTAG00000048903	0.932
ENSBTAG00000009174	0.937412	HSD17B14		ENSBTAG00000005362	0.931934	RAB23
ENSBTAG00000034689	0.9373	ZNRF1		ENSBTAG00000009131	0.931848	SKIC3
ENSBTAG00000013666	0.937262	SLC25A29		ENSBTAG00000019412	0.931561	VPS35L
ENSBTAG00000010249	0.93719	TMEM222		ENSBTAG00000003098	0.931543	MTDH
ENSBTAG00000009357	0.937092	IL34		ENSBTAG00000012293	0.931441	SPAG9
ENSBTAG00000047713	0.936916	LMNTD2		ENSBTAG00000006625	0.931342	NDC1
ENSBTAG00000018772	0.936864	TAF1C		ENSBTAG00000014248	0.93122	MIER3
ENSBTAG00000051079	0.936822			ENSBTAG00000007120	0.931064	ARFGEF2
ENSBTAG00000005973	0.936277	OVGP1		ENSBTAG00000006678	0.930999	GATAD2B
ENSBTAG00000016561	0.936141	NUBP2		ENSBTAG00000003282	0.930892	SLCO1A2
ENSBTAG00000019556	0.935811	MIIP		ENSBTAG00000003690	0.93089
ENSBTAG00000001519	0.935562	METTL25B		ENSBTAG00000009778	0.930772	KRAS
ENSBTAG00000051917	0.935239	ZNF579		ENSBTAG00000006995	0.930703	SPTBN1
ENSBTAG00000011360	0.935026	XAB2		ENSBTAG00000016813	0.930648	SH3D19
ENSBTAG00000005761	0.934929	DEDD2		ENSBTAG00000021067	0.930556	ACTR1A
ENSBTAG00000001634	0.934879	PHF1		ENSBTAG00000017734	0.930445	VPS13A
ENSBTAG00000001224	0.934793	ATP9B		ENSBTAG00000016046	0.93041	GOPC
ENSBTAG00000054865	0.934773			ENSBTAG00000021975	0.930406	PATJ
ENSBTAG00000038134	0.93464	ZDHHC1		ENSBTAG00000016943	0.930376	NEK7
ENSBTAG00000011491	0.934635	WDR81		ENSBTAG00000004243	0.930356	LYPLA1
ENSBTAG00000011041	0.934167	ZFYVE1		ENSBTAG00000015839	0.930255	MAP4
ENSBTAG00000009899	0.934154	CHID1		ENSBTAG00000020410	0.930243	UFL1
ENSBTAG00000014750	0.934061	EPB41L4A		ENSBTAG00000040368	0.930216	AAGAB
ENSBTAG00000000439	0.933953	SFSWAP		ENSBTAG00000001017	0.930139	SLK
ENSBTAG00000002516	0.93379	YJU2B		ENSBTAG00000016932	0.929997	SENP7
ENSBTAG00000008550	0.933333			ENSBTAG00000015977	0.929579	SIKE1
ENSBTAG00000015011	0.933195	TRAPPC14		ENSBTAG00000013899	0.929474	LARP4B
ENSBTAG00000000710	0.93317	PIP5K1C		ENSBTAG00000007163	0.92933	SLC44A1
ENSBTAG00000021144	0.933056	PSTPIP1		ENSBTAG00000016368	0.929175	LRPPRC
ENSBTAG00000001762	0.933034	RFXANK		ENSBTAG00000011070	0.929011	RTCB
ENSBTAG00000017123	0.932945	ZNF354B		ENSBTAG00000003586	0.928921	MAN1A2
ENSBTAG00000000039	0.932881	SIRT7		ENSBTAG00000020441	0.928902	HMG20A
ENSBTAG00000006250	0.932729	CASC3		ENSBTAG00000016562	0.928558	SEC63
ENSBTAG00000011795	0.932651	TXNRD3		ENSBTAG00000003855	0.928512	FAM120C
ENSBTAG00000018015	0.932553	IL27		ENSBTAG00000038434	0.928484	ATRX
ENSBTAG00000004916	0.932273	ARFGAP1		ENSBTAG00000005847	0.928452	ROCK2
ENSBTAG00000006612	0.932193	SCAF1		ENSBTAG00000048151	0.928292	PRPF40A
ENSBTAG00000021373	0.932056	GTF3C5		ENSBTAG00000014884	0.928276	HIPK3
ENSBTAG00000017847	0.932014	PPP1R12C		ENSBTAG00000011789	0.928239	RESTB
ENSBTAG00000018156	0.931678	KRTCAP3		ENSBTAG00000046314	0.927958	TBC1D8B
ENSBTAG00000013722	0.931633	AARS2		ENSBTAG00000012341	0.927783	CSNK2A1
ENSBTAG00000031402	0.931433	ASXL1		ENSBTAG00000033322	0.927707	SRP9
ENSBTAG00000003817	0.931352	RNF25		ENSBTAG00000017416	0.92768	KP4
ENSBTAG00000008406	0.931197	TREX1		ENSBTAG00000007288	0.927582
ENSBTAG00000009042	0.931188	ATXN7L2		ENSBTAG00000047856	0.927566	PAK2
ENSBTAG00000018048	0.931098	MED15		ENSBTAG00000002625	0.927413	MAP3K7
ENSBTAG00000007614	0.931096	BBS4		ENSBTAG00000013043	0.927152	AP5M1
ENSBTAG00000004873	0.931077	CCNL2		ENSBTAG00000019755	0.927092	REEP3
ENSBTAG00000003639	0.93103	ELMO2		ENSBTAG00000011597	0.927063	PDS5B
ENSBTAG00000018071	0.930987	TMOD4		ENSBTAG00000019256	0.926774	GLA
ENSBTAG00000009488	0.93097	NXF1		ENSBTAG00000021976	0.926764	NDUFS1
ENSBTAG00000001449	0.930619	SRA1		ENSBTAG00000009894	0.926696	SERPI10
ENSBTAG00000020404	0.930602	FTCD		ENSBTAG00000016662	0.926621	CPS1
ENSBTAG00000001071	0.930572	WRAP53		ENSBTAG00000016979	0.926606	PCYT1A
ENSBTAG00000001035	0.930407	SF1		ENSBTAG00000011354	0.926456	NUDT9
ENSBTAG00000007813	0.930207	CMC4		ENSBTAG00000008112	0.926426	SHPRH
ENSBTAG00000002036	0.930147	CACNB1		ENSBTAG00000009109	0.926107	CASD1
ENSBTAG00000014511	0.930144	C16H1orf159		ENSBTAG00000006765	0.925868	LARS1
ENSBTAG00000015005	0.930143	FANCG		ENSBTAG00000006936	0.925835	MRPS18B
ENSBTAG00000020766	0.930102	ABCA7		ENSBTAG00000004575	0.925508	HYCC1
ENSBTAG00000008145	0.929845	SMPD2		ENSBTAG00000023867	0.925488	RC3H2
ENSBTAG00000012622	0.929678	TRA2A		ENSBTAG00000003178	0.925408	ATE1
ENSBTAG00000007456	0.929502	TAFAZZIN		ENSBTAG00000026290	0.925366	PIK3C3
ENSBTAG00000016558	0.929447	SPSB3		ENSBTAG00000015554	0.925338	TMF1
ENSBTAG00000019219	0.929435	SH2B1		ENSBTAG00000048246	0.925314	DPP4
ENSBTAG00000006330	0.929388	RBM5		ENSBTAG00000050482	0.925212	ZNF148
ENSBTAG00000008355	0.929022	CPSF1		ENSBTAG00000014289	0.925144	ZFYVE9
ENSBTAG00000011248	0.928779	MSANTD2		ENSBTAG00000008204	0.924666	CARNMT1
ENSBTAG00000052909	0.928777			ENSBTAG00000000363	0.924651	BDP1
ENSBTAG00000001286	0.928687	ELMO3		ENSBTAG00000006748	0.924623	DMXL1
ENSBTAG00000015198	0.928627	DZIP1L		ENSBTAG00000008338	0.924554	PLCB1
ENSBTAG00000001790	0.928534	SAFB2		ENSBTAG00000011628	0.924429	EGFR
ENSBTAG00000021165	0.928496	VPS9D1		ENSBTAG00000021343	0.924295	ARHGEF12
ENSBTAG00000009744	0.928389	FAM193A		ENSBTAG00000012463	0.924158
ENSBTAG00000009024	0.928325	KCND1		ENSBTAG00000011087	0.924049	ARID2
ENSBTAG00000015268	0.928197	PICK1		ENSBTAG00000018879	0.923889	ZNF451
ENSBTAG00000035254	0.928057	CYHR1		ENSBTAG00000012170	0.923693	UBL3
ENSBTAG00000008756	0.927885	ELF3		ENSBTAG00000021037	0.923631	ARNT
ENSBTAG00000005819	0.927614	CCDC61		ENSBTAG00000020309	0.923585	G3BP1
ENSBTAG00000020414	0.927344	DHX37		ENSBTAG00000020938	0.923507	TWF1
ENSBTAG00000014314	0.927207	HPS1		ENSBTAG00000004869	0.923075	CXADR
ENSBTAG00000049866	0.927203			ENSBTAG00000001283	0.923051	RIC1
ENSBTAG00000015379	0.927172	UBOX5		ENSBTAG00000009154	0.923034	U2SURP
ENSBTAG00000016937	0.927152	C7H19orf67		ENSBTAG00000019214	0.922913	USP14
ENSBTAG00000026243	0.927135	PPP1R35		ENSBTAG00000014448	0.922818	VKORC1L1
ENSBTAG00000010195	0.926879	PKN3		ENSBTAG00000009482	0.922773	AFF4
ENSBTAG00000016331	0.926868	ROGDI		ENSBTAG00000010998	0.922533	CFLAR
ENSBTAG00000017689	0.926846	BRMS1		ENSBTAG00000009711	0.922531	RPA1
ENSBTAG00000014550	0.926534	GLT8D1		ENSBTAG00000019538	0.922471	FBXO28
ENSBTAG00000019972	0.926522	TEPSIN		ENSBTAG00000015887	0.9223	FOXJ3
ENSBTAG00000019908	0.926457	CUL9		ENSBTAG00000007567	0.922291	TMX3
ENSBTAG00000001818	0.926438	MEF2B		ENSBTAG00000003325	0.922235	SNRK
ENSBTAG00000009078	0.926405	MIA		ENSBTAG00000004139	0.922223	BACH1
ENSBTAG00000014490	0.926174	DDX39B		ENSBTAG00000016858	0.922127	SAR1A
ENSBTAG00000011126	0.926166	STK38		ENSBTAG00000004008	0.921879
ENSBTAG00000054911	0.926159	ANO9		ENSBTAG00000054533	0.921871
ENSBTAG00000014117	0.925989	CCDC9		ENSBTAG00000016525	0.921629	ITGA1
ENSBTAG00000019375	0.925835	SCARF2		ENSBTAG00000000421	0.921557	EEA1
ENSBTAG00000014742	0.925783	LRWD1		ENSBTAG00000017745	0.921499	IL6ST
ENSBTAG00000021424	0.925318	CSK		ENSBTAG00000054986	0.921443	ACAP2
ENSBTAG00000020610	0.925262	ANKZF1		ENSBTAG00000002783	0.921389	PCYOX1
ENSBTAG00000016675	0.925232	APC7		ENSBTAG00000016229	0.921314	KLF9
ENSBTAG00000010439	0.925049	AKAP8L		ENSBTAG00000005025	0.921242	FAM91A1
ENSBTAG00000020124	0.925023	HTRA2		ENSBTAG00000043983	0.921214
ENSBTAG00000000875	0.925011	CEP131		ENSBTAG00000008649	0.92116	ETV3
ENSBTAG00000008915	0.924726	SF3B1		ENSBTAG00000014357	0.921067	SDC2
ENSBTAG00000003381	0.924695	TENT4A		ENSBTAG00000021556	0.921041	RANBP9
ENSBTAG00000013150	0.924693	THOC5		ENSBTAG00000006883	0.920581	EIF4B
ENSBTAG00000048486	0.924458	IQANK1		ENSBTAG00000011068	0.920574	MON2
ENSBTAG00000009293	0.924431	EVL		ENSBTAG00000015022	0.920294	KIF2A
ENSBTAG00000031688	0.924138	RBM4		ENSBTAG00000030671	0.920245	HOOK1
ENSBTAG00000045817	0.924004	BAP1		ENSBTAG00000052708	0.920224	RC3H1
ENSBTAG00000048468	0.923988			ENSBTAG00000044053	0.920112	SLC17A5
ENSBTAG00000013413	0.923755	CCDC51		ENSBTAG00000032719	0.920076	TFRC
ENSBTAG00000019510	0.923616	EIF2B4		ENSBTAG00000033170	0.91997	LRRC58
ENSBTAG00000008419	0.923382	PDE2A		ENSBTAG00000006556	0.919908	COPB1
ENSBTAG00000003928	0.923378	ATG16L1		ENSBTAG00000032674	0.91989	SENP5
ENSBTAG00000017941	0.923315	NSUN5		ENSBTAG00000011823	0.919767	CLSTN1
ENSBTAG00000005581	0.923074	CCL25		ENSBTAG00000011322	0.919706	HIPK1
ENSBTAG00000030258	0.923012	CDC42EP1		ENSBTAG00000014616	0.919698	SEPSECS
ENSBTAG00000007910	0.922999	EXOC7		ENSBTAG00000025029	0.91967	MAN2A1
ENSBTAG00000019081	0.922995	COL7A1		ENSBTAG00000000827	0.919469	TAOK1
ENSBTAG00000007620	0.922983	INTS11		ENSBTAG00000013142	0.919464	MYNN
ENSBTAG00000039784	0.922844	PRR5		ENSBTAG00000016101	0.919283
ENSBTAG00000016606	0.922783	PCGF1		ENSBTAG00000020014	0.919208	CEP104
ENSBTAG00000017812	0.922764	ALS2CL		ENSBTAG00000030817	0.919206	LMBR1
ENSBTAG00000015319	0.922741	C14H8orf76		ENSBTAG00000005773	0.91905
ENSBTAG00000009097	0.922678	FANCI		ENSBTAG00000007942	0.918743	TENT4B
ENSBTAG00000016555	0.922374	TRPT1		ENSBTAG00000013621	0.918609	DPY19L4
ENSBTAG00000016043	0.922337	GNB3		ENSBTAG00000025443	0.918282	FNIP1
ENSBTAG00000019161	0.922312	NPRL2		ENSBTAG00000021923	0.918131	DSG2
ENSBTAG00000017873	0.922179	USF1		ENSBTAG00000050195	0.91796	ARB2A
ENSBTAG00000014118	0.921893	GNPTG		ENSBTAG00000020089	0.917945	USP32
ENSBTAG00000018884	0.921792	RING1		ENSBTAG00000016666	0.917524	RELCH
ENSBTAG00000009484	0.92179	TAF6L		ENSBTAG00000002033	0.91746	UBXN2A
ENSBTAG00000019518	0.921593	ZNF513		ENSBTAG00000021617	0.917427	ZC3HAV1
ENSBTAG00000019086	0.921408	TELO2		ENSBTAG00000017722	0.917247	F5
ENSBTAG00000013277	0.921377	CCDC22		ENSBTAG00000013449	0.917226	RAB3GAP1
ENSBTAG00000017747	0.921153	PLSCR3		ENSBTAG00000018743	0.917096	RLIG1
ENSBTAG00000016155	0.921036	GDPD3		ENSBTAG00000000682	0.917033	RAPGEF6
ENSBTAG00000053442	0.920903			ENSBTAG00000008896	0.916922	DHX15
ENSBTAG00000016743	0.920898	DNTTIP1		ENSBTAG00000000231	0.916811	BMPR1A
ENSBTAG00000047424	0.920681	TRIP10		ENSBTAG00000017713	0.916674	KTN1
ENSBTAG00000010566	0.920571	TMEM11		ENSBTAG00000011399	0.916665	YARS2
ENSBTAG00000018883	0.920311	DCTN3		ENSBTAG00000004054	0.916133	PAPOLA
ENSBTAG00000018710	0.92031	TTF1		ENSBTAG00000010909	0.916117	SLC30A1
ENSBTAG00000010164	0.920041	ESPNL		ENSBTAG00000020316	0.916056	AP2B1
ENSBTAG00000034609	0.919473			ENSBTAG00000015196	0.915733	PHF6
ENSBTAG00000054329	0.919254			ENSBTAG00000017652	0.915696	NUP50
ENSBTAG00000006608	0.91925	GGT5		ENSBTAG00000009665	0.91546	UTRN
ENSBTAG00000016873	0.919167	OSER1		ENSBTAG00000012047	0.915346	JAK2
ENSBTAG00000013462	0.919117	L1CAM		ENSBTAG00000010863	0.915301	DCP1A
ENSBTAG00000027204	0.919007			ENSBTAG00000048159	0.915142	TAB3
ENSBTAG00000031441	0.918995	FXYD5		ENSBTAG00000013724	0.915104	ATG4A
ENSBTAG00000005892	0.918658	ZAP70		ENSBTAG00000003040	0.915072	RALGAPB
ENSBTAG00000017925	0.918568	LMF2		ENSBTAG00000001586	0.914754	OTUD7B
ENSBTAG00000015639	0.91833	ERAL1		ENSBTAG00000012048	0.914744	CARM1
ENSBTAG00000005832	0.917995	GRK2		ENSBTAG00000026283	0.914735	ASPH
ENSBTAG00000000824	0.917972			ENSBTAG00000021675	0.914703	PJA2
ENSBTAG00000016197	0.917687	PHLDB1		ENSBTAG00000039117	0.914601	TOGARAM1
ENSBTAG00000050620	0.917678			ENSBTAG00000020004	0.914588	ZNF800
ENSBTAG00000000621	0.917447	CATSPERG		ENSBTAG00000006111	0.914102	EXOC8
ENSBTAG00000005461	0.917025	SOX15		ENSBTAG00000012191	0.914047	WWC2
ENSBTAG00000012235	0.916876	SHARPIN		ENSBTAG00000011580	0.913945	DAG1
ENSBTAG00000016764	0.916814	UBA1		ENSBTAG00000016838	0.913903	SRPK1
ENSBTAG00000046320	0.916783	CXCR5		ENSBTAG00000012867	0.913832	TXL
ENSBTAG00000009554	0.916762	EHBP1L1		ENSBTAG00000050242	0.913532	NF1
ENSBTAG00000039153	0.916711	RPS6KA4		ENSBTAG00000013074	0.913515	PPP1R15B
ENSBTAG00000003264	0.916648	NR1H2		ENSBTAG00000021231	0.913503	KCTD2
ENSBTAG00000045500	0.916647	SGSM2		ENSBTAG00000051726	0.91326
ENSBTAG00000006533	0.916506	NSFL1C		ENSBTAG00000034436	0.913204	PDPK1
ENSBTAG00000017418	0.916459	RRP1B		ENSBTAG00000001539	0.913114	SAV1
ENSBTAG00000006593	0.916411	ANKS3		ENSBTAG00000039374	0.913088	IPO5
ENSBTAG00000014043	0.916339	ERCC5		ENSBTAG00000003876	0.913022	MCU
ENSBTAG00000007594	0.916306	CWF19L1		ENSBTAG00000004850	0.912926	KP3
ENSBTAG00000000642	0.9163	INTS1		ENSBTAG00000007305	0.912883	VPS41
ENSBTAG00000012675	0.916222	MYO19		ENSBTAG00000000911	0.912563	UBE2H
ENSBTAG00000031564	0.916102	GNL3L		ENSBTAG00000009232	0.912456	PIK3CA
ENSBTAG00000008126	0.916067	NPHP4		ENSBTAG00000021372	0.912334	SEPTIN11
ENSBTAG00000039190	0.91597	SLC9A5		ENSBTAG00000044121	0.912091	NUBPL
ENSBTAG00000016128	0.915912	GGA3		ENSBTAG00000016713	0.912069
ENSBTAG00000014015	0.915838	PLA2G6		ENSBTAG00000006756	0.911998	MATR3
ENSBTAG00000040507	0.915815	ARHGEF18		ENSBTAG00000002938	0.911829	CPED1
ENSBTAG00000047254	0.915794	ABCA2		ENSBTAG00000024240	0.91151	ACADM
ENSBTAG00000004200	0.915744	GTPBP3		ENSBTAG00000010884	0.911341	NKAP
ENSBTAG00000020043	0.915473	ARHGAP17		ENSBTAG00000038375	0.911246	STOM
ENSBTAG00000025622	0.915196	DEF6		ENSBTAG00000019910	0.911226	SDCBP
ENSBTAG00000017371	0.914895	RELL2		ENSBTAG00000009188	0.911178	GART
ENSBTAG00000044032	0.914852	KDM2A		ENSBTAG00000002313	0.911077	ITPR2
ENSBTAG00000008606	0.914734	EXOC3		ENSBTAG00000007382	0.910762	SCAPER
ENSBTAG00000014680	0.91451	ZBTB49		ENSBTAG00000009498	0.910615	PTEN
ENSBTAG00000013251	0.914499	HDGFL2		ENSBTAG00000014197	0.910576	SLC38A4
ENSBTAG00000019167	0.914491	INPPL1		ENSBTAG00000031632	0.910547	ADRA1A
ENSBTAG00000031453	0.914426	CCM2L		ENSBTAG00000019742	0.9099	FOXJ2
ENSBTAG00000011588	0.914207	RNF123		ENSBTAG00000023259	0.909833	OSBPL1A
ENSBTAG00000018419	0.914201	ADCY4		ENSBTAG00000014272	0.909756	MMUT
ENSBTAG00000004632	0.914158	ASPSCR1		ENSBTAG00000000897	0.909128	IQGAP2
ENSBTAG00000008552	0.914091	PLX3		ENSBTAG00000021967	0.908909	TMEM168
ENSBTAG00000006417	0.91404	EDC4		ENSBTAG00000011721	0.90868	MED13
ENSBTAG00000015013	0.914038	C2CD2L		ENSBTAG00000020482	0.908671	ASCC3
ENSBTAG00000020720	0.913918	C7H1orf35		ENSBTAG00000003124	0.90821	MFSD14B
ENSBTAG00000008154	0.913787	LIMD2		ENSBTAG00000011593	0.908156	QKI
ENSBTAG00000014900	0.91363	CNOT3		ENSBTAG00000005444	0.90808	UGGT1
ENSBTAG00000002210	0.91345	LAS1L		ENSBTAG00000009169	0.908	XPR1
ENSBTAG00000050227	0.913403			ENSBTAG00000015630	0.907784
ENSBTAG00000009358	0.913085	MTSS2		ENSBTAG00000004204	0.907753	GPR107
ENSBTAG00000017239	0.913046	GABBR1		ENSBTAG00000019929	0.907708	ITGAV
ENSBTAG00000052347	0.912874			ENSBTAG00000018596	0.907608	PTPN21
ENSBTAG00000031809	0.912861	DENND1C		ENSBTAG00000008619	0.907509	SAMD8
ENSBTAG00000014207	0.9127	ADAMTS10		ENSBTAG00000008040	0.907373	SPART
ENSBTAG00000039313	0.91266	ZNF341		ENSBTAG00000001513	0.907138	PDIK1L
ENSBTAG00000008296	0.912279	EEF1AKMT1		ENSBTAG00000017401	0.90704	TBK1
ENSBTAG00000022147	0.912252	EPS8L2		ENSBTAG00000014608	0.906933	KDM1B
ENSBTAG00000021289	0.912248	POGZ		ENSBTAG00000017440	0.906752	METTL16
ENSBTAG00000008421	0.912135	SCRIB		ENSBTAG00000020933	0.906579	HCFC2
ENSBTAG00000020772	0.91208	ARHGAP45		ENSBTAG00000013132	0.906523	MTX3
ENSBTAG00000019474	0.912058	HERC1		ENSBTAG00000016612	0.906443	NEK9
ENSBTAG00000007061	0.911989	PPP2R5B		ENSBTAG00000003602	0.906402	RBPJ
ENSBTAG00000018070	0.911923	SCNM1		ENSBTAG00000017450	0.906384	KLHL24
ENSBTAG00000003160	0.911882	LRCH4		ENSBTAG00000001393	0.906372	MTF2
ENSBTAG00000053132	0.911839	IFM1		ENSBTAG00000012694	0.906371	UHMK1
ENSBTAG00000003100	0.911749	SMTN		ENSBTAG00000031890	0.906352	DOCK1
ENSBTAG00000032055	0.911651	VPS39		ENSBTAG00000053777	0.906314
ENSBTAG00000054727	0.911574			ENSBTAG00000001888	0.906265	MED13L
ENSBTAG00000004989	0.9113	IRF5		ENSBTAG00000001114	0.906213	PRKD3
ENSBTAG00000002469	0.911019	KANK3		ENSBTAG00000033160	0.905895	FAM114A1
ENSBTAG00000006567	0.910769	VIPR1		ENSBTAG00000002658	0.905813	STAM
ENSBTAG00000009434	0.910708	PAQR6		ENSBTAG00000000937	0.905801	ITPRID2
ENSBTAG00000010729	0.910292	KRI1		ENSBTAG00000015637	0.905798	BPNT2
ENSBTAG00000011803	0.910205	MYH3		ENSBTAG00000004901	0.90561	PIK3C2A
ENSBTAG00000001450	0.910135	APBB3		ENSBTAG00000000359	0.905498	EIF3J
ENSBTAG00000016899	0.910031	ELOVL1		ENSBTAG00000017278	0.905484	ACBD5
ENSBTAG00000014114	0.909837	KLHL26		ENSBTAG00000039815	0.90512	ZBTB6
ENSBTAG00000007920	0.909786	PANK2		ENSBTAG00000030499	0.904864	DIAPH1
ENSBTAG00000017087	0.909767	TOP3A		ENSBTAG00000014320	0.904844	SRFBP1
ENSBTAG00000002136	0.909767	FCHO1		ENSBTAG00000022084	0.904775
ENSBTAG00000021130	0.909689	MFSD10		ENSBTAG00000008772	0.904674	SMC2
ENSBTAG00000009201	0.909676	CORO7		ENSBTAG00000008442	0.904567	NSF
ENSBTAG00000016758	0.909506	MLH1		ENSBTAG00000048747	0.904539
ENSBTAG00000037649	0.909432	VIPR2		ENSBTAG00000001666	0.90453	NIP7
ENSBTAG00000006848	0.909421	DHX34		ENSBTAG00000017597	0.904463	ESCO1
ENSBTAG00000002712	0.909196	MDP1		ENSBTAG00000016484	0.904374	ATP11C
ENSBTAG00000005838	0.909093	ULK3		ENSBTAG00000007483	0.904357
ENSBTAG00000001014	0.909027	MAPK7		ENSBTAG00000005665	0.90421	CRK
ENSBTAG00000020356	0.908886	GON4L		ENSBTAG00000002828	0.903904	RNF185
ENSBTAG00000000602	0.908846	RXRB		ENSBTAG00000016078	0.903783	STXBP4
ENSBTAG00000046176	0.908746	SPEG		ENSBTAG00000026962	0.903563	XPOT
ENSBTAG00000002881	0.908577	AP4M1		ENSBTAG00000003848	0.903534	ATRN
ENSBTAG00000013098	0.908569	PIGS		ENSBTAG00000008849	0.903522	SORT1
ENSBTAG00000007609	0.908292	ITFG2		ENSBTAG00000010286	0.903253	NPAT
ENSBTAG00000019967	0.908174	RASA3		ENSBTAG00000052945	0.903069	PURB
ENSBTAG00000013291	0.908038	ARMC6		ENSBTAG00000012213	0.902993	WAPL
ENSBTAG00000000813	0.908034	HOMER3		ENSBTAG00000005501	0.902904	COBLL1
ENSBTAG00000017894	0.907874	CAD		ENSBTAG00000012497	0.902764	KHDRBS1
ENSBTAG00000009123	0.907827			ENSBTAG00000015151	0.902697	FOXN2
ENSBTAG00000016603	0.907775	MGC152337		ENSBTAG00000016174	0.902675	NCL
ENSBTAG00000017016	0.907694			ENSBTAG00000019938	0.902601	N4BP1
ENSBTAG00000017038	0.907552	HPS4		ENSBTAG00000025929	0.902492	MTAP
ENSBTAG00000015002	0.907442	POLR2I		ENSBTAG00000033077	0.902371	NUFIP2
ENSBTAG00000011483	0.90741	SCARF1		ENSBTAG00000001463	0.90212	TNKS
ENSBTAG00000006801	0.907372	TMEM106A		ENSBTAG00000031917	0.902062	SCAF8
ENSBTAG00000021293	0.907294	SNUPN		ENSBTAG00000033107	0.901959	OSMR
ENSBTAG00000002782	0.907293	ZC3H7B		ENSBTAG00000020595	0.90189	KCTD20
ENSBTAG00000001567	0.907167	LRRK1		ENSBTAG00000003922	0.901837	MPHOSPH8
ENSBTAG00000002718	0.907069	TINF2		ENSBTAG00000011197	0.901784	IPMK
ENSBTAG00000012125	0.907039	GDI1		ENSBTAG00000047673	0.901593	THUMPD1
ENSBTAG00000018040	0.907009	PSMB10		ENSBTAG00000005826	0.901415	PTAR1
ENSBTAG00000002452	0.906687	ASCC2		ENSBTAG00000020981	0.901413	MARCHF5
ENSBTAG00000034691	0.906458	GFUS		ENSBTAG00000011970	0.901115	FNIP2
ENSBTAG00000020115	0.906394	UBE2O		ENSBTAG00000013651	0.900978	DJB12
ENSBTAG00000008761	0.9063	TRAFD1		ENSBTAG00000014181	0.900874	RNF111
ENSBTAG00000004738	0.906247	LRRC47		ENSBTAG00000055062	0.900685	SMAD5
ENSBTAG00000047061	0.906172	NDOR1		ENSBTAG00000000097	0.900645	EFCAB14
ENSBTAG00000014202	0.90615	CDK5RAP3		ENSBTAG00000021250	0.900519	RALBP1
ENSBTAG00000009310	0.906104	UTP3		ENSBTAG00000004427	0.900509	OSBPL8
ENSBTAG00000032137	0.906012	PNPLA6		ENSBTAG00000016894	0.900349	CYFIP1
ENSBTAG00000002941	0.905633	FES		ENSBTAG00000044044	0.900242	CLOCK
ENSBTAG00000009569	0.905411	DOCK6		ENSBTAG00000005453	0.900133	FGD4
ENSBTAG00000011846	0.905351	TUT1		ENSBTAG00000003147	0.90011	JAK1
ENSBTAG00000012242	0.905318	MAF1		ENSBTAG00000021977	0.900084	PRRC1
ENSBTAG00000024708	0.905248	CABIN1		ENSBTAG00000001168	0.899706	BRAP
ENSBTAG00000047031	0.905185	WDR5		ENSBTAG00000012828	0.899603	TBC1D15
ENSBTAG00000016190	0.905027	ZNF394		ENSBTAG00000027337	0.899592	CTSA
ENSBTAG00000017554	0.904697	RTN4IP1		ENSBTAG00000019625	0.899577	EHHADH
ENSBTAG00000010482	0.904599	PITPNM1		ENSBTAG00000004005	0.899459	WDR7
ENSBTAG00000000050	0.904311	PSMG3		ENSBTAG00000001579	0.899225	AGO2
ENSBTAG00000052998	0.904159			ENSBTAG00000046255	0.899202	ATXN1L
ENSBTAG00000000825	0.90415	MRPS26		ENSBTAG00000033041	0.899148	YIPF4
ENSBTAG00000030456	0.903976	SPATA7		ENSBTAG00000040131	0.898592	CD58
ENSBTAG00000003949	0.903771	RBM39		ENSBTAG00000005488	0.898469	ARIH2
ENSBTAG00000007599	0.903756	IKBKB		ENSBTAG00000047367	0.898374	CMTR2
ENSBTAG00000019013	0.903718	HECTD3		ENSBTAG00000009584	0.898353	PPP6R3
ENSBTAG00000003675	0.903709	ADGRL1		ENSBTAG00000017626	0.898326	GFPT1
ENSBTAG00000049167	0.90353			ENSBTAG00000022808	0.898287	CACUL1
ENSBTAG00000007776	0.903428	BRPF1		ENSBTAG00000000023	0.898072	RNF2
ENSBTAG00000021468	0.903426	MED24		ENSBTAG00000014387	0.897979
ENSBTAG00000009738	0.903415	MGAT4B		ENSBTAG00000021762	0.897941	ZC3H15
ENSBTAG00000020606	0.903273	ZFAND2B		ENSBTAG00000001083	0.897881	MAP3K20
ENSBTAG00000006916	0.903216	TAF15		ENSBTAG00000049286	0.897742
ENSBTAG00000011400	0.903156	DBN1		ENSBTAG00000004593	0.897371	TOP2B
ENSBTAG00000011551	0.903125	CPNE9		ENSBTAG00000009785	0.897151	SAMD4B
ENSBTAG00000021048	0.903118	ADM		ENSBTAG00000017850	0.897114	ARHGEF6
ENSBTAG00000031673	0.902942	ARRDC5		ENSBTAG00000010389	0.896956	STBD1
ENSBTAG00000007660	0.902681	ZNF414		ENSBTAG00000031609	0.89691	THAP12
ENSBTAG00000018828	0.902541	ATN1		ENSBTAG00000007236	0.896734	PCM1
ENSBTAG00000051781	0.902427			ENSBTAG00000012922	0.896701	PHF2
ENSBTAG00000048271	0.902425	MICAL3		ENSBTAG00000000321	0.8967	TBL2
ENSBTAG00000002484	0.902424	CIAO3		ENSBTAG00000014106	0.896415	IPO8
ENSBTAG00000019569	0.902281	CD151		ENSBTAG00000021988	0.896411
ENSBTAG00000003950	0.902253	PROC		ENSBTAG00000053726	0.896334
ENSBTAG00000020530	0.902197	MTIF3		ENSBTAG00000004246	0.89628	H6PD
ENSBTAG00000020444	0.902087	MAST2		ENSBTAG00000016839	0.896249	MTO1
ENSBTAG00000015226	0.901976	BRSK1		ENSBTAG00000013120	0.89616	ARMH3
ENSBTAG00000046223	0.901768	APC2		ENSBTAG00000019085	0.896007	SRP54
ENSBTAG00000004452	0.901763	IPO9		ENSBTAG00000014336	0.895871	WBP1L
ENSBTAG00000005617	0.901665	SLC41A3		ENSBTAG00000014598	0.895479	BPTF
ENSBTAG00000007846	0.901587	ITIH3		ENSBTAG00000004709	0.895288	MAPK9
ENSBTAG00000015882	0.901378	UBE2J2		ENSBTAG00000008716	0.895217	SSB
ENSBTAG00000005462	0.901251	FXR2		ENSBTAG00000001657	0.895197	PICALM
ENSBTAG00000015738	0.900995	GIGYF1		ENSBTAG00000035226	0.894895	TOR1AIP1
ENSBTAG00000011998	0.900987	DUT		ENSBTAG00000018898	0.89485	ARID4A
ENSBTAG00000018422	0.900859	RIPK3		ENSBTAG00000007837	0.894704	SELENOI
ENSBTAG00000013813	0.900837	KLHL17		ENSBTAG00000050122	0.894528	H2AC20
ENSBTAG00000005312	0.900811	MED26		ENSBTAG00000046172	0.894364
ENSBTAG00000003155	0.900596	IFI27L2		ENSBTAG00000017939	0.894314
ENSBTAG00000008854	0.900561	RFX1		ENSBTAG00000004216	0.894282	MAP3K2
ENSBTAG00000018000	0.900556	CLN3		ENSBTAG00000005550	0.894236	SOS2
ENSBTAG00000014503	0.90038	IQCE		ENSBTAG00000008535	0.894076	SOCS7
ENSBTAG00000004100	0.900094	TTI1		ENSBTAG00000016038	0.893986	GCC2
ENSBTAG00000032534	0.899923	RHOF		ENSBTAG00000010819	0.893903	HMBOX1
ENSBTAG00000010990	0.899897	LHX2		ENSBTAG00000014934	0.893862	DCAF10
ENSBTAG00000018921	0.899884	USP19		ENSBTAG00000006470	0.893775	TTBK2
ENSBTAG00000003256	0.899877	TOMM34		ENSBTAG00000007270	0.89357	GTF2H3
ENSBTAG00000011456	0.899875	NT5C3B		ENSBTAG00000011524	0.893554	XRN1
ENSBTAG00000011527	0.899855	NT5C		ENSBTAG00000010803	0.893485
ENSBTAG00000010653	0.899834	MIGA2		ENSBTAG00000022777	0.893416	CDC42BPA
ENSBTAG00000015015	0.899827	HINFP		ENSBTAG00000007386	0.893405	NUDCD1
ENSBTAG00000017064	0.899394	ING4		ENSBTAG00000020731	0.893333	PRRG4
ENSBTAG00000005390	0.899336	GMFG		ENSBTAG00000053588	0.893315	WDTC1
ENSBTAG00000013556	0.899294	UNC13D		ENSBTAG00000011401	0.892827	PDZD8
ENSBTAG00000019662	0.899256	ATXN7L3		ENSBTAG00000019821	0.892797	DHX9
ENSBTAG00000008632	0.899177			ENSBTAG00000013464	0.892683	CEP97
ENSBTAG00000016598	0.899136	DYNC1H1		ENSBTAG00000008390	0.892649	DJC10
ENSBTAG00000016933	0.899135	IL27RA		ENSBTAG00000008131	0.892562	RNF115
ENSBTAG00000021974	0.898887	SMUG1		ENSBTAG00000005218	0.892423	PDE3B
ENSBTAG00000016139	0.898619	TMEM120A		ENSBTAG00000008525	0.892321	LRIG2
ENSBTAG00000020062	0.898443	TMC4		ENSBTAG00000022114	0.892297	TMEM65
ENSBTAG00000016526	0.898195	PIH1D1		ENSBTAG00000016359	0.891995	SLCO4C1
ENSBTAG00000005751	0.898108	CDAN1		ENSBTAG00000010018	0.891989	ATP7A
ENSBTAG00000008151	0.89804	MAP3K3		ENSBTAG00000013721	0.891894	PSMD10
ENSBTAG00000021041	0.897906	PRAM1		ENSBTAG00000030632	0.891864	ALG10
ENSBTAG00000051118	0.897903			ENSBTAG00000014501	0.891771	FERMT2
ENSBTAG00000045748	0.897855	RAF1		ENSBTAG00000004489	0.891752	APPBP2
ENSBTAG00000004585	0.897668	CCDC30		ENSBTAG00000015169	0.891527	UBXN4
ENSBTAG00000003764	0.897652	AKIRIN2		ENSBTAG00000001805	0.891516	TWSG1
ENSBTAG00000048041	0.89763	ACTR1B		ENSBTAG00000018324	0.891355	AGO3
ENSBTAG00000007835	0.897501	GPT		ENSBTAG00000009657	0.891286	MTMR1
ENSBTAG00000017035	0.897474	USF2		ENSBTAG00000002716	0.891282	NOL10
ENSBTAG00000015889	0.897437	CLCN7		ENSBTAG00000018436	0.891122	UBE2J1
ENSBTAG00000018578	0.897331	LOXL3		ENSBTAG00000000998	0.89068	SLC39A6
ENSBTAG00000000090	0.897273	SEC31B		ENSBTAG00000021023	0.890515	ZMYM4
ENSBTAG00000046111	0.897234	ZNF444		ENSBTAG00000011056	0.890144	IDS
ENSBTAG00000008590	0.897233	SPAG7		ENSBTAG00000008306	0.889993	MKRN1
ENSBTAG00000050008	0.897115			ENSBTAG00000008300	0.889853	FN1
ENSBTAG00000012355	0.89711			ENSBTAG00000007723	0.8898	KDSR
ENSBTAG00000001179	0.897061	TEP1		ENSBTAG00000032277	0.889763	KYNU
ENSBTAG00000011125	0.897017	MYO9B		ENSBTAG00000019139	0.889626	PHF3
ENSBTAG00000013856	0.896956	SSBP2		ENSBTAG00000014879	0.889605	FAM185A
ENSBTAG00000001037	0.896941	MAP4K2		ENSBTAG00000007371	0.889546	SCAMP1
ENSBTAG00000009915	0.896568	AP2A2		ENSBTAG00000000458	0.889526	DYNC1LI2
ENSBTAG00000019714	0.896428	DAZAP1		ENSBTAG00000049469	0.889476	bta-mir-12003
ENSBTAG00000025149	0.896272	RPAIN		ENSBTAG00000003114	0.889469	AVL9
ENSBTAG00000011902	0.896208	WASHC1		ENSBTAG00000008925	0.889403	MRE11
ENSBTAG00000035244	0.896153	ANKRD39		ENSBTAG00000010337	0.889302	ALG11
ENSBTAG00000011149	0.895973	SIGIRR		ENSBTAG00000015398	0.88897	TJP1
ENSBTAG00000017750	0.895964	RHBDD3		ENSBTAG00000007608	0.888878	BMT2
ENSBTAG00000014610	0.895808	GPAA1		ENSBTAG00000021151	0.888745	MYH10
ENSBTAG00000052361	0.895764			ENSBTAG00000048493	0.888384	ALADL2
ENSBTAG00000013628	0.895715	PHYKPL		ENSBTAG00000020363	0.888355	GBA3
ENSBTAG00000014975	0.895679	SLC4A3		ENSBTAG00000008033	0.88802	PPP6C
ENSBTAG00000037980	0.895434	TSEN2		ENSBTAG00000020136	0.88782	CASK
ENSBTAG00000007492	0.895434	ADAMTSL2		ENSBTAG00000010619	0.887762	PPP3R1
ENSBTAG00000010696	0.895327	DVL1		ENSBTAG00000002726	0.887632	CDC27
ENSBTAG00000012035	0.895312	EXOC3L1		ENSBTAG00000018114	0.887628	ACVR2A
ENSBTAG00000001029	0.894941	RASGRP2		ENSBTAG00000010815	0.887626	CAMKK2
ENSBTAG00000011226	0.89483	SLC4A2		ENSBTAG00000003111	0.887385	ATM
ENSBTAG00000025452	0.89467	SF3A2		ENSBTAG00000004929	0.887271	RIMOC1
ENSBTAG00000046415	0.894533	SS1		ENSBTAG00000011643	0.887102	SOS1
ENSBTAG00000017584	0.894389	PLCG1		ENSBTAG00000007784	0.887088	A50
ENSBTAG00000014540	0.894362	PERM1		ENSBTAG00000016951	0.887086	WDFY1
ENSBTAG00000013548	0.893994			ENSBTAG00000038171	0.88705	CFHR5
ENSBTAG00000016085	0.893852	IRAK1		ENSBTAG00000016757	0.887012	ZKSCAN1
ENSBTAG00000020619	0.89364	PKD1		ENSBTAG00000009519	0.886897	TRIM23
ENSBTAG00000008373	0.893451	ITGA10		ENSBTAG00000018207	0.886803	M6PR
ENSBTAG00000006532	0.893416	CDK5RAP2		ENSBTAG00000010185	0.886697	TADA2B
ENSBTAG00000012405	0.89333	PEAR1		ENSBTAG00000010526	0.886625	PLPP1
ENSBTAG00000011214	0.892993	THAP3		ENSBTAG00000004423	0.886583	ARHGAP42
ENSBTAG00000018973	0.892913	COPS3		ENSBTAG00000001133	0.886522	VWA8
ENSBTAG00000003981	0.89286	RRP1		ENSBTAG00000000551	0.886453	SMNDC1
ENSBTAG00000015401	0.89265	ATG4B		ENSBTAG00000045980	0.886408
ENSBTAG00000052619	0.892625			ENSBTAG00000032253	0.886359	RAD54L2
ENSBTAG00000004895	0.892616	AFAP1L2		ENSBTAG00000055033	0.886325	RAN
ENSBTAG00000002778	0.89258	SF3B2		ENSBTAG00000011278	0.886262	XYLB
ENSBTAG00000017310	0.892558	EVA1C		ENSBTAG00000001016	0.886197	A35
ENSBTAG00000011356	0.89228	CAMSAP3		ENSBTAG00000013545	0.886159	MAVS
ENSBTAG00000016553	0.892219	EME2		ENSBTAG00000016005	0.886048	PPP3CA
ENSBTAG00000005427	0.891954	NRDE2		ENSBTAG00000017639	0.886048	RPS6KA3
ENSBTAG00000011602	0.891697	RASAL3		ENSBTAG00000017079	0.885989	MFAP3
ENSBTAG00000003580	0.891658	PSD		ENSBTAG00000048107	0.885409	CANX
ENSBTAG00000047531	0.891615	ARHGAP4		ENSBTAG00000019564	0.885307	SMU1
ENSBTAG00000013757	0.891536	CTCF		ENSBTAG00000012067	0.8853	EPG5
ENSBTAG00000000179	0.89137	RPUSD1		ENSBTAG00000002493	0.885287	VPS35
ENSBTAG00000020177	0.891104	MYG1		ENSBTAG00000015077	0.885235	DDX18
ENSBTAG00000038045	0.891079	FLT3LG		ENSBTAG00000013938	0.885089	PHC3
ENSBTAG00000009636	0.891052	SLC7A6OS		ENSBTAG00000012060	0.884924	LPIN2
ENSBTAG00000038241	0.890759	REPIN1		ENSBTAG00000031696	0.884706	ANKRD44
ENSBTAG00000015859	0.890717	WRAP73		ENSBTAG00000012582	0.884546	IARS2
ENSBTAG00000006633	0.890692	IRF3		ENSBTAG00000010971	0.884469	LIMS1
ENSBTAG00000000945	0.890414	ATP2C2		ENSBTAG00000018433	0.884334	DENND6A
ENSBTAG00000010515	0.890238	FBXW5		ENSBTAG00000002175	0.884332	SRPK2
ENSBTAG00000039720	0.890201	TMEM225B		ENSBTAG00000001886	0.884306	PABIR2
ENSBTAG00000010626	0.890195	SH3GLB2		ENSBTAG00000020855	0.884297	PTPN4
ENSBTAG00000018661	0.88989	TMC6		ENSBTAG00000026953	0.884294	TRIP11
ENSBTAG00000005592	0.88983	MCOLN1		ENSBTAG00000000630	0.883792	LSM14A
ENSBTAG00000018116	0.889729	MTFP1		ENSBTAG00000006040	0.883766	BLTP3B
ENSBTAG00000018903	0.889683	ACD		ENSBTAG00000031171	0.883655	SH3GLB1
ENSBTAG00000018717	0.889532	DDX20		ENSBTAG00000021208	0.88352	RRM2B
ENSBTAG00000016126	0.889439	NUP85		ENSBTAG00000021902	0.883503	ALDH5A1
ENSBTAG00000006135	0.889193			ENSBTAG00000050135	0.883489	TRIM4
ENSBTAG00000023832	0.889172			ENSBTAG00000016806	0.883432	PAFAH1B1
ENSBTAG00000002367	0.889134	HCFC1R1		ENSBTAG00000016231	0.883426	POFUT1
ENSBTAG00000008794	0.889111	ATF6B		ENSBTAG00000013048	0.883291	NIPAL3
ENSBTAG00000000944	0.88902	LPCAT1		ENSBTAG00000000895	0.883216	TAF9B
ENSBTAG00000008010	0.888979	FLCN		ENSBTAG00000002086	0.882898	PRP4K
ENSBTAG00000007093	0.888906	DDX11		ENSBTAG00000027795	0.882734	GFM1
ENSBTAG00000017901	0.888797	LAYN		ENSBTAG00000003035	0.882596	IMPACT
ENSBTAG00000045530	0.888709	SCAR2		ENSBTAG00000019983	0.882255	ASXL2
ENSBTAG00000015224	0.888691	TCOF1		ENSBTAG00000021000	0.882186	USF3
ENSBTAG00000011851	0.888589	FYN		ENSBTAG00000003378	0.882056
ENSBTAG00000006068	0.888502	CC2D1A		ENSBTAG00000000012	0.88202
ENSBTAG00000009811	0.888414	BOP1		ENSBTAG00000002112	0.881973	INSIG2
ENSBTAG00000009362	0.888228	SYNE1		ENSBTAG00000009416	0.881765	GPALPP1
ENSBTAG00000006862	0.888016	MEIS3		ENSBTAG00000006499	0.881686	PIP4K2B
ENSBTAG00000021969	0.887925	KLHL29		ENSBTAG00000001999	0.88159	NKAPD1
ENSBTAG00000017291	0.887861	GPR108		ENSBTAG00000006679	0.881568	MITF
ENSBTAG00000011129	0.887855	QSOX2		ENSBTAG00000004091	0.881365	GTF3C4
ENSBTAG00000017212	0.887766	HYPK		ENSBTAG00000020935	0.881187	HIF1A
ENSBTAG00000006069	0.88772	CAPS		ENSBTAG00000044017	0.881139	MSRB3
ENSBTAG00000037902	0.887621	FAM229A		ENSBTAG00000043964	0.881119
ENSBTAG00000016995	0.887521	HDHD5		ENSBTAG00000019704	0.880926	HLTF
ENSBTAG00000022185	0.887429	IGHMBP2		ENSBTAG00000031940	0.880835	RSBN1
ENSBTAG00000012988	0.887274	COG4		ENSBTAG00000007438	0.880511	STT3B
ENSBTAG00000007393	0.887242	RND2		ENSBTAG00000014469	0.880113	NBEAL1
ENSBTAG00000019462	0.887226	COQ8B		ENSBTAG00000019027	0.880052	SLC30A7
ENSBTAG00000039573	0.887213	RABL6		ENSBTAG00000000415	0.880014	ERBIN
ENSBTAG00000020074	0.887199	NKPD1		ENSBTAG00000006204	0.879622	XPNPEP3
ENSBTAG00000015251	0.887152	ALG13		ENSBTAG00000007976	0.879469	FAM3C
ENSBTAG00000039415	0.88685	CHMP4A		ENSBTAG00000014521	0.879068	UGDH
ENSBTAG00000010849	0.886705	ANKRD23		ENSBTAG00000007390	0.879057	VAT1
ENSBTAG00000020904	0.886651	JAK3		ENSBTAG00000010506	0.879046	MEAF6
ENSBTAG00000021143	0.886647	DNMT3A		ENSBTAG00000019847	0.87901	CPEB2
ENSBTAG00000046996	0.886614	EPN1		ENSBTAG00000039307	0.87894	YAP1
ENSBTAG00000014687	0.886438	TP53I13		ENSBTAG00000019832	0.87893	TGFBR2
ENSBTAG00000016312	0.886321	LGALS4		ENSBTAG00000015024	0.878916	GXYLT1
ENSBTAG00000007266	0.886306	DDX55		ENSBTAG00000006878	0.878766
ENSBTAG00000015144	0.886057	GMIP		ENSBTAG00000002020	0.878643	CREBRF
ENSBTAG00000010511	0.886023	KAT8		ENSBTAG00000024275	0.878381	XRCC4
ENSBTAG00000027407	0.886018			ENSBTAG00000010978	0.878341	PROX1
ENSBTAG00000040244	0.885982	APOL3		ENSBTAG00000031165	0.878293	TRPM7
ENSBTAG00000020780	0.885969	SBNO2		ENSBTAG00000013013	0.878174	GMPS
ENSBTAG00000021249	0.885969	LAT		ENSBTAG00000046959	0.878135	CGGBP1
ENSBTAG00000006039	0.885923			ENSBTAG00000035083	0.878069	ATXN7L3B
ENSBTAG00000036009	0.88565	TRAF6		ENSBTAG00000023675	0.878036	ZNF654
ENSBTAG00000016349	0.88553	TEAD2		ENSBTAG00000017429	0.878002	PREPL
ENSBTAG00000007708	0.885366	NLGN3		ENSBTAG00000009141	0.8778	FAM210A
ENSBTAG00000012985	0.88534	FCSK		ENSBTAG00000047865	0.877755
ENSBTAG00000011825	0.885105	TRIR		ENSBTAG00000009407	0.877754	MBTD1
ENSBTAG00000021303	0.884927	RSAD1		ENSBTAG00000052783	0.877739
ENSBTAG00000005654	0.884761	TMSB10		ENSBTAG00000004736	0.877649	GRB2
ENSBTAG00000030319	0.884637	GBGT1		ENSBTAG00000003102	0.877559	GCC1
ENSBTAG00000007497	0.884593	ARFRP1		ENSBTAG00000010052	0.877522	EXD2
ENSBTAG00000004138	0.884259	BICRA		ENSBTAG00000020050	0.877371	MLEC
ENSBTAG00000007065	0.884185			ENSBTAG00000013412	0.877323	NFAT5
ENSBTAG00000007493	0.884088			ENSBTAG00000020042	0.877206	KLHL28
ENSBTAG00000018063	0.884034	SPATA2		ENSBTAG00000008183	0.877122	MBTPS2
ENSBTAG00000005780	0.883812	LDB1		ENSBTAG00000043959	0.876982	PDGFC
ENSBTAG00000014434	0.883516	CCHCR1		ENSBTAG00000052002	0.876948
ENSBTAG00000019317	0.88341	GPS1		ENSBTAG00000021573	0.876813	DCAF12
ENSBTAG00000002095	0.883179	MEN1		ENSBTAG00000015371	0.876702	GABPB2
ENSBTAG00000017281	0.883126	OPLAH		ENSBTAG00000024381	0.876558	MAN1A1
ENSBTAG00000012592	0.883104	ANKLE1		ENSBTAG00000006898	0.876527	EPRS1
ENSBTAG00000013650	0.883064	SLC66A1		ENSBTAG00000007414	0.876421	PAPOLG
ENSBTAG00000001050	0.88298	LDLRAP1		ENSBTAG00000008575	0.876273	CGNL1
ENSBTAG00000006904	0.882857	TNS2		ENSBTAG00000048622	0.876263	TMOD3
ENSBTAG00000004111	0.882822	LRRC45		ENSBTAG00000009401	0.876162	MTRR
ENSBTAG00000004675	0.882803	ZNF18		ENSBTAG00000008115	0.87596	TNFAIP1
ENSBTAG00000014372	0.882647	SMARCD3		ENSBTAG00000003495	0.875744	KDM7A
ENSBTAG00000021474	0.882466	GSDMD		ENSBTAG00000003189	0.875716	CCDC6
ENSBTAG00000016577	0.882192	AXIN1		ENSBTAG00000013460	0.875614	ZBTB11
ENSBTAG00000007896	0.882172	GPA		ENSBTAG00000008386	0.875511	CLPX
ENSBTAG00000012200	0.882027	ANKRD13D		ENSBTAG00000001658	0.87527	AKR1D1
ENSBTAG00000003579	0.881991	FBXW4		ENSBTAG00000024688	0.875235	PHIP
ENSBTAG00000025756	0.881963			ENSBTAG00000018528	0.875136	USP45
ENSBTAG00000021364	0.881946	TNK2		ENSBTAG00000019451	0.874738	TAPT1
ENSBTAG00000006052	0.88194	PLCD3		ENSBTAG00000031741	0.874673
ENSBTAG00000005049	0.881767	BLK		ENSBTAG00000019854	0.874638	ABCE1
ENSBTAG00000014799	0.881597	ARMC7		ENSBTAG00000034269	0.874604	RCBTB1
ENSBTAG00000015183	0.881569	TPCN2		ENSBTAG00000021201	0.874587	HYCC2
ENSBTAG00000005357	0.881562	VPS11		ENSBTAG00000007499	0.874485	HNRNPH2
ENSBTAG00000014390	0.88151	MTMR9L		ENSBTAG00000011798	0.874322	STK38L
ENSBTAG00000014646	0.881317	MZT2B		ENSBTAG00000005483	0.874319	ESYT2
ENSBTAG00000044099	0.881253	ZSWIM7		ENSBTAG00000010547	0.874241	CEP76
ENSBTAG00000031387	0.881163	FZR1		ENSBTAG00000014691	0.874224	ARFGEF1
ENSBTAG00000007968	0.880944	RPUSD3		ENSBTAG00000019116	0.874027	MOB4
ENSBTAG00000004509	0.880738	SLX4		ENSBTAG00000006836	0.873795	FBXO33
ENSBTAG00000006775	0.880598	SLC12A7		ENSBTAG00000024595	0.873692	HECA
ENSBTAG00000016564	0.880571	NPRL3		ENSBTAG00000006369	0.873678	MRPS35
ENSBTAG00000018894	0.880408	PEX11G		ENSBTAG00000021636	0.873666	GPR155
ENSBTAG00000051385	0.880374			ENSBTAG00000054331	0.873598	COLEC10
ENSBTAG00000019097	0.88029	CNTP1		ENSBTAG00000018474	0.873591	IL6R
ENSBTAG00000006958	0.880223	C23H6orf136		ENSBTAG00000009187	0.873374	DJC28
ENSBTAG00000018074	0.880096	VPS72		ENSBTAG00000001529	0.873261	NSD3
ENSBTAG00000006017	0.879439	NFKB2		ENSBTAG00000005299	0.873163	EDNRB
ENSBTAG00000006519	0.879391	TNFRSF25		ENSBTAG00000017525	0.872478	ATG12
ENSBTAG00000013245	0.879344	ITPR3		ENSBTAG00000014021	0.872388	UBN2
ENSBTAG00000015126	0.879092	TNIP2		ENSBTAG00000022819	0.872386	ONECUT2
ENSBTAG00000014642	0.878847	PRT		ENSBTAG00000002432	0.872261
ENSBTAG00000014775	0.878837	GUK1		ENSBTAG00000013592	0.872219	ZNF248
ENSBTAG00000013084	0.878594	PA		ENSBTAG00000005445	0.872081	SLC35D1
ENSBTAG00000028359	0.878402	U3		ENSBTAG00000009949	0.872081	DARS1
ENSBTAG00000039993	0.878389	CD1D		ENSBTAG00000011050	0.871945	PLPP6
ENSBTAG00000008996	0.87818	SFI1		ENSBTAG00000011826	0.871865	PEX26
ENSBTAG00000016855	0.878174	BUD13		ENSBTAG00000001768	0.871769	TXLNG
ENSBTAG00000006305	0.878124	AK1		ENSBTAG00000019914	0.871697	BECN1
ENSBTAG00000022006	0.87804	TRIM65		ENSBTAG00000001323	0.871696	CENPC
ENSBTAG00000052059	0.877876			ENSBTAG00000012998	0.871533	A30
ENSBTAG00000049580	0.877688	bta-mir-12002a		ENSBTAG00000048057	0.871303	GSK3B
ENSBTAG00000023472	0.877649	PPP1R14A		ENSBTAG00000005571	0.871254	PHF20
ENSBTAG00000021862	0.877481	SLC27A3		ENSBTAG00000014724	0.871247	EIF4A2
ENSBTAG00000031583	0.877397			ENSBTAG00000035907	0.871192	DDX3X
ENSBTAG00000005842	0.877174	ABCC10		ENSBTAG00000032839	0.871188	LRCH3
ENSBTAG00000000149	0.877172	USP40		ENSBTAG00000046708	0.87116	PDP2
ENSBTAG00000004376	0.877102	PAN2		ENSBTAG00000053068	0.871099
ENSBTAG00000021351	0.876863	MED12		ENSBTAG00000031010	0.871074	ACAD11
ENSBTAG00000000172	0.876734	PFKFB1		ENSBTAG00000019937	0.871018	WDR3
ENSBTAG00000007114	0.876596	POC5		ENSBTAG00000021845	0.870871	STRN3
ENSBTAG00000015368	0.87654	SEPTIN4		ENSBTAG00000016708	0.870791	CLTC
ENSBTAG00000002904	0.876453	ZNF787		ENSBTAG00000005474	0.870699	CREB1
ENSBTAG00000020359	0.876387	PLEKHM1		ENSBTAG00000013238	0.870348	CDK12
ENSBTAG00000024884	0.876313	TEDC2		ENSBTAG00000048843	0.870218	UBE2W
ENSBTAG00000015856	0.876169	CFAP126		ENSBTAG00000021499	0.870134	PSAP
ENSBTAG00000011247	0.875935	ZC3HC1		ENSBTAG00000018263	0.870074	WAC
ENSBTAG00000020688	0.875185	ARHGEF15		ENSBTAG00000002348	0.869632	SLC4A4
ENSBTAG00000011350	0.875182	CCNQ		ENSBTAG00000008703	0.868853	EIF2AK2
ENSBTAG00000031476	0.875033	DLL1		ENSBTAG00000011761	0.868744	LRP6
ENSBTAG00000007128	0.875021	ATP13A1		ENSBTAG00000012677	0.868584	ARHGAP12
ENSBTAG00000015124	0.874849	ARGLU1		ENSBTAG00000014422	0.868503	MTMR10
ENSBTAG00000038691	0.874723	DPH7		ENSBTAG00000039782	0.86843	ZNF12
ENSBTAG00000037757	0.87469	EBF4		ENSBTAG00000002688	0.867879	ATP1B1
ENSBTAG00000051004	0.874664	C16H1orf53		ENSBTAG00000009995	0.867871	CPEB4
ENSBTAG00000040199	0.874576	POLR2H		ENSBTAG00000016497	0.867725	FAM168A
ENSBTAG00000008593	0.874563	INCA1		ENSBTAG00000011268	0.867498	TMEM64
ENSBTAG00000016883	0.8744	SGF29		ENSBTAG00000006531	0.867427	DIP2C
ENSBTAG00000006619	0.874343	MATK		ENSBTAG00000005865	0.867315	MAPK6
ENSBTAG00000019095	0.874077	CCR10		ENSBTAG00000007315	0.867266	LARS2
ENSBTAG00000012702	0.873972	ZDHHC16		ENSBTAG00000006919	0.867073	SMAD4
ENSBTAG00000000279	0.873952	RAB26		ENSBTAG00000001737	0.866892	TUT7
ENSBTAG00000051685	0.873936	C25H7orf50		ENSBTAG00000009263	0.86679	MFSD1
ENSBTAG00000029237	0.873782			ENSBTAG00000011988	0.866506	KIAA0100
ENSBTAG00000010484	0.873535	LRRN4CL		ENSBTAG00000003585	0.866088	CD47
ENSBTAG00000009426	0.873534	EZH2		ENSBTAG00000027713	0.86571	LYSMD3
ENSBTAG00000034598	0.87349			ENSBTAG00000018061	0.865651	LNPK
ENSBTAG00000008492	0.87332	ZMYM3		ENSBTAG00000000830	0.865596	GPR137B
ENSBTAG00000019574	0.873303	MAPK12		ENSBTAG00000004495	0.865574	UBA5
ENSBTAG00000005913	0.873163	PATL1		ENSBTAG00000015403	0.865369	TPP1
ENSBTAG00000020366	0.87282	TBL3		ENSBTAG00000000771	0.865243	DJB6
ENSBTAG00000012426	0.872663	INO80C		ENSBTAG00000011876	0.865178	MORC3
ENSBTAG00000049467	0.87265			ENSBTAG00000020455	0.865141	ITPR1
ENSBTAG00000004512	0.872365	MKRN2		ENSBTAG00000017232	0.865012	KIF13B
ENSBTAG00000032774	0.872295	ADIRF		ENSBTAG00000008170	0.864728	POLA1
ENSBTAG00000013407	0.872279	PLXNB1		ENSBTAG00000014522	0.864662	SMIM14
ENSBTAG00000007739	0.872258	REX1BD		ENSBTAG00000012687	0.86442	INSR
ENSBTAG00000005580	0.87173	SZT2		ENSBTAG00000001348	0.863919	COMMD8
ENSBTAG00000021550	0.871711	MAMDC4		ENSBTAG00000001061	0.863879
ENSBTAG00000008165	0.871705	ITGA2B		ENSBTAG00000011953	0.863858	PRKACB
ENSBTAG00000019325	0.871673	TRMT1		ENSBTAG00000006197	0.863571	ZDHHC21
ENSBTAG00000019321	0.871673	CCDC57		ENSBTAG00000010838	0.863564
ENSBTAG00000004571	0.871597	PRPF4		ENSBTAG00000002949	0.863447	CBX1
ENSBTAG00000020294	0.871473	PTPN6		ENSBTAG00000000175	0.863442	N4BP2
ENSBTAG00000017551	0.871228	DROSHA		ENSBTAG00000005526	0.863394	COG5
ENSBTAG00000033345	0.871149	STAR		ENSBTAG00000016990	0.863381	USP24
ENSBTAG00000007058	0.871143	ATG2A		ENSBTAG00000012375	0.863286	KLHL9
ENSBTAG00000010432	0.870909	EIF2D		ENSBTAG00000005863	0.863244	ATF7
ENSBTAG00000003820	0.870873	GRAMD1A		ENSBTAG00000001665	0.863225	COG8
ENSBTAG00000006125	0.870784	PLK3		ENSBTAG00000038926	0.863112
ENSBTAG00000002603	0.870411	PRPF39		ENSBTAG00000004333	0.863038	COPA
ENSBTAG00000000157	0.870388	CCDC138		ENSBTAG00000017545	0.86298	FCHO2
ENSBTAG00000014771	0.86991	RBMX2		ENSBTAG00000021580	0.862921	HNRNPA3
ENSBTAG00000009496	0.869831	STAT5A		ENSBTAG00000018680	0.862824	SLC4A1AP
ENSBTAG00000011325	0.86982	KHK		ENSBTAG00000021661	0.862745	APAF1
ENSBTAG00000006784	0.869604	PLA2G4B		ENSBTAG00000011987	0.862604
ENSBTAG00000005534	0.868879	ENO3		ENSBTAG00000054239	0.862603	KIF1B
ENSBTAG00000020340	0.868664	ZNF830		ENSBTAG00000001654	0.862566	SNTB2
ENSBTAG00000003776	0.868402	MSANTD1		ENSBTAG00000039197	0.862247	SLC2A9
ENSBTAG00000016920	0.868382	EOMES		ENSBTAG00000006161	0.861894	MET
ENSBTAG00000004017	0.86825	PLEKHG2		ENSBTAG00000020957	0.861819	FZD5
ENSBTAG00000002568	0.868126	GPKOW		ENSBTAG00000011762	0.861816	ANKRD52
ENSBTAG00000021637	0.868116	POLR3C		ENSBTAG00000004899	0.861703	ABLIM1
ENSBTAG00000025211	0.868052	ING1		ENSBTAG00000013493	0.861517	BNIP2
ENSBTAG00000002763	0.86801	KMT2B		ENSBTAG00000021601	0.861425	PARD6B
ENSBTAG00000014794	0.867912	SCYL3		ENSBTAG00000010951	0.861264	NHLRC3
ENSBTAG00000030257	0.867858	SH3BP1		ENSBTAG00000008709	0.861139	POGLUT3
ENSBTAG00000039287	0.867803	ZFP69		ENSBTAG00000002045	0.861073
ENSBTAG00000040190	0.867446	CCDC88B		ENSBTAG00000020315	0.861049	DENND5B
ENSBTAG00000051210	0.867441			ENSBTAG00000011895	0.860836	PANK3
ENSBTAG00000010727	0.867347	ATG4D		ENSBTAG00000047088	0.860831
ENSBTAG00000014777	0.86724	FBXO6		ENSBTAG00000007709	0.860632	SHOC2
ENSBTAG00000031106	0.867238	ZNF746		ENSBTAG00000016879	0.860537	DENND11
ENSBTAG00000018501	0.867233	ICE1		ENSBTAG00000017691	0.860388
ENSBTAG00000019094	0.867135	NLE1		ENSBTAG00000044172	0.86038	LMLN
ENSBTAG00000049910	0.866658	CHCHD7		ENSBTAG00000006388	0.860175	FBXO45
ENSBTAG00000049408	0.866395			ENSBTAG00000017488	0.860143	KLF3
ENSBTAG00000009620	0.866278	WDR27		ENSBTAG00000040427	0.860076	ARHGAP19
ENSBTAG00000003242	0.866003	ACAD9		ENSBTAG00000032083	0.859944	DHX33
ENSBTAG00000012936	0.865543	THYN1		ENSBTAG00000018802	0.859876	UBE2Z
ENSBTAG00000007777	0.865483	OGG1		ENSBTAG00000015891	0.859853	NSUN4
ENSBTAG00000037726	0.865373	PLCD1		ENSBTAG00000020384	0.859719	WDR47
ENSBTAG00000025410	0.864819	EGFL8		ENSBTAG00000014933	0.859268	TRAK2
ENSBTAG00000001470	0.864611	DTX2		ENSBTAG00000000697	0.859134	RRP8
ENSBTAG00000013275	0.864569	MAD2L2		ENSBTAG00000000746	0.859078	KAT2B
ENSBTAG00000050644	0.864498			ENSBTAG00000026710	0.858839	C2H2orf72
ENSBTAG00000008192	0.864384	PLPPR2		ENSBTAG00000001156	0.858786	ST3GAL1
ENSBTAG00000048759	0.864309			ENSBTAG00000040061	0.858709	ZBTB38
ENSBTAG00000012844	0.864277	LRSAM1		ENSBTAG00000016230	0.858266	BRWD3
ENSBTAG00000037413	0.864187	TMEM164		ENSBTAG00000019750	0.858225	TMEM106B
ENSBTAG00000009966	0.864166	XRCC3		ENSBTAG00000000409	0.858205	CDC40
ENSBTAG00000039740	0.864163	LY6G5B		ENSBTAG00000017490	0.858126	PLD1
ENSBTAG00000033748	0.864128	IL18RAP		ENSBTAG00000010293	0.858075	PARD3B
ENSBTAG00000015242	0.864115	SLC18B1		ENSBTAG00000031509	0.857999	PFAS
ENSBTAG00000020674	0.864063			ENSBTAG00000017213	0.857959	MFAP1
ENSBTAG00000008973	0.86406	ASB6		ENSBTAG00000019900	0.857892	LNPEP
ENSBTAG00000027326	0.864025	TP53RK		ENSBTAG00000018024	0.857835	NR1D2
ENSBTAG00000019220	0.863767	SMARCA4		ENSBTAG00000016795	0.857779	RUFY3
ENSBTAG00000013133	0.863691	TBC1D10C		ENSBTAG00000007730	0.857684	ZFX
ENSBTAG00000009129	0.863689	POLI		ENSBTAG00000045717	0.857645	ADO
ENSBTAG00000048809	0.863562	VPS37B		ENSBTAG00000007460	0.857469	RAB11FIP2
ENSBTAG00000002809	0.863549	CAPN10		ENSBTAG00000009639	0.857366	SMPD3
ENSBTAG00000016528	0.863365	NOC2L		ENSBTAG00000015808	0.857101	ZNF609
ENSBTAG00000012205	0.863125	CPT1C		ENSBTAG00000011435	0.857025	NPEPPS
ENSBTAG00000018636	0.863108	CCNK		ENSBTAG00000000767	0.856864	DCP2
ENSBTAG00000014955	0.863061			ENSBTAG00000016367	0.856855	RBM18
ENSBTAG00000027787	0.862973			ENSBTAG00000001619	0.856776	SERINC5
ENSBTAG00000010254	0.8629	MAP3K6		ENSBTAG00000017868	0.85675	DHX40
ENSBTAG00000017547	0.862887	DBNL		ENSBTAG00000014759	0.856513	WBP11
ENSBTAG00000003092	0.862502	APC5		ENSBTAG00000005155	0.856221	ARL13B
ENSBTAG00000000144	0.862497			ENSBTAG00000021577	0.856217	ZFYVE16
ENSBTAG00000045767	0.862443	LAT2		ENSBTAG00000013544	0.856117	LGALS8
ENSBTAG00000018904	0.862342	ENKD1		ENSBTAG00000008562	0.855929	POGLUT1
ENSBTAG00000000789	0.862153	PPP1R7		ENSBTAG00000055104	0.855791
ENSBTAG00000019461	0.861724	NUMBL		ENSBTAG00000032848	0.855748	GOLPH3
ENSBTAG00000020252	0.86156	NLGN2		ENSBTAG00000010989	0.855746	PIK3R1
ENSBTAG00000018449	0.861546	NUMA1		ENSBTAG00000010376	0.855415	TMEM184C
ENSBTAG00000001193	0.861424	UNC93B1		ENSBTAG00000014138	0.855369	MTM1
ENSBTAG00000003064	0.861418	PAXBP1		ENSBTAG00000015482	0.855168	ANKRD13C
ENSBTAG00000053649	0.861409			ENSBTAG00000019853	0.855154	SMURF2
ENSBTAG00000007192	0.861337	SIDT2		ENSBTAG00000016629	0.855071	ADCY9
ENSBTAG00000005595	0.861313	TRMU		ENSBTAG00000013645	0.854816	RFFL
ENSBTAG00000016731	0.861252	TMEM42		ENSBTAG00000033961	0.854753	RNF217
ENSBTAG00000001153	0.861175	TLE2		ENSBTAG00000001510	0.854742	CDK17
ENSBTAG00000012228	0.861064	SEMA4A		ENSBTAG00000010221	0.854495	CCDC93
ENSBTAG00000015050	0.860775	HCN2		ENSBTAG00000017095	0.8543	DENND4A
ENSBTAG00000009580	0.860628	SH3BGRL3		ENSBTAG00000025308	0.854121	STON2
ENSBTAG00000014698	0.860308	CARD11		ENSBTAG00000015732	0.854031	PSMC6
ENSBTAG00000003016	0.860186	PTPN7		ENSBTAG00000000837	0.853931	PARP1
ENSBTAG00000042741	0.860095	SNORD104		ENSBTAG00000021911	0.853773	PTPRG
ENSBTAG00000011481	0.860029	IL12RB1		ENSBTAG00000014984	0.853676	RPRD2
ENSBTAG00000010328	0.859673	KCNK17		ENSBTAG00000012966	0.853621	SCRN3
ENSBTAG00000010624	0.859533	DCTN2		ENSBTAG00000021963	0.853607	SLAIN2
ENSBTAG00000035587	0.859521	ARRB2		ENSBTAG00000016799	0.853358	ERN1
ENSBTAG00000003606	0.859397	GLI4		ENSBTAG00000004460	0.853335	RFWD3
ENSBTAG00000012102	0.859353	TCF25		ENSBTAG00000014406	0.853081	LATS2
ENSBTAG00000010739	0.859275	BLOC1S2		ENSBTAG00000025856	0.853064	JMY
ENSBTAG00000006905	0.859238	KLHDC4		ENSBTAG00000019725	0.853043	UBE4A
ENSBTAG00000009111	0.85921	LRRN2		ENSBTAG00000030174	0.853006	ACOX1
ENSBTAG00000016948	0.858705	PTH1R		ENSBTAG00000020799	0.852865	EXOC6B
ENSBTAG00000026613	0.858655	MSTO1		ENSBTAG00000053119	0.852852
ENSBTAG00000010682	0.858631	DDR1		ENSBTAG00000003051	0.852835	FER
ENSBTAG00000016354	0.858467	IER2		ENSBTAG00000011313	0.852825	CASP8AP2
ENSBTAG00000030965	0.858455	MCM7		ENSBTAG00000005519	0.852729	RNF38
ENSBTAG00000019492	0.858386	FANCE		ENSBTAG00000001274	0.852693	PPM1L
ENSBTAG00000019771	0.858273	PALM		ENSBTAG00000014659	0.852689	NEMP1
ENSBTAG00000003052	0.858162	PCSK7		ENSBTAG00000009151	0.85264	PYGO1
ENSBTAG00000030521	0.858151	IER5L		ENSBTAG00000030222	0.852615	L3MBTL2
ENSBTAG00000038488	0.858108	TMSB4X		ENSBTAG00000014786	0.852526	PBRM1
ENSBTAG00000018928	0.858071	QARS1		ENSBTAG00000004564	0.852477	MBNL1
ENSBTAG00000003436	0.858058	RHBDF2		ENSBTAG00000006744	0.852439	TMEM131
ENSBTAG00000021731	0.857938	TGFBRAP1		ENSBTAG00000017078	0.852412	FAM114A2
ENSBTAG00000052040	0.857824			ENSBTAG00000011883	0.852052	ARL1
ENSBTAG00000015253	0.857705	COX19		ENSBTAG00000012251	0.851614	MTR
ENSBTAG00000011709	0.857697			ENSBTAG00000003902	0.851388	ZNF512
ENSBTAG00000011433	0.857431	RGP1		ENSBTAG00000019472	0.851193	NR3C1
ENSBTAG00000005028	0.857143	HIRIP3		ENSBTAG00000021830	0.851174	ENPP1
ENSBTAG00000016594	0.856666			ENSBTAG00000005660	0.850835	PSMD2
ENSBTAG00000045857	0.856665			ENSBTAG00000049309	0.85081
ENSBTAG00000001771	0.85656	DYRK1A		ENSBTAG00000007943	0.850054	AZIN1
ENSBTAG00000008845	0.856548	INTS9		ENSBTAG00000018697	0.849915	WDR44
ENSBTAG00000019805	0.856517	RHBDF1		ENSBTAG00000001108	0.849901	GMCL1
ENSBTAG00000007089	0.85637	FRG1		ENSBTAG00000002110	0.849414	DMGDH
ENSBTAG00000013937	0.856045	SPICE1		ENSBTAG00000006501	0.849226	DCAF1
ENSBTAG00000010126	0.855974	PCIF1		ENSBTAG00000006066	0.849145	CDS2
ENSBTAG00000049323	0.855881			ENSBTAG00000003884	0.849122	FAM120B
ENSBTAG00000004262	0.855812	ZNF454		ENSBTAG00000003235	0.848947	DHDDS
ENSBTAG00000015343	0.855719	DYNC2I2		ENSBTAG00000005086	0.848709	RPRD1B
ENSBTAG00000024450	0.855626	MAP2K2		ENSBTAG00000002412	0.848687	CYB5B
ENSBTAG00000038084	0.855626			ENSBTAG00000021843	0.848204	UBQLN2
ENSBTAG00000046359	0.855549	PHRF1		ENSBTAG00000005861	0.848178	CCNT1
ENSBTAG00000031544	0.855298	DDIT3		ENSBTAG00000009343	0.847898	AAK1
ENSBTAG00000019907	0.855262	WNK4		ENSBTAG00000019501	0.8478
ENSBTAG00000014966	0.85516	PLXNB2		ENSBTAG00000012577	0.847336	UVSSA
ENSBTAG00000010805	0.855041	POMT1		ENSBTAG00000020273	0.847321	YOD1
ENSBTAG00000049609	0.855002			ENSBTAG00000021370	0.847214	BLMH
ENSBTAG00000003947	0.854883	SSBP4		ENSBTAG00000008699	0.847148	FEM1C
ENSBTAG00000011258	0.854661	ACOT9		ENSBTAG00000006715	0.84697	FBXO8
ENSBTAG00000000425	0.85458			ENSBTAG00000017882	0.846925
ENSBTAG00000020431	0.854493	DERL2		ENSBTAG00000001574	0.846775	GPATCH2
ENSBTAG00000012587	0.854163	BABAM1		ENSBTAG00000015905	0.846702	ARHGAP32
ENSBTAG00000004641	0.854048	PLEKHA6		ENSBTAG00000005004	0.846604	GDF2
ENSBTAG00000004695	0.854035	CDK9		ENSBTAG00000021819	0.846575	IFR1
ENSBTAG00000047543	0.853883	NTRK3		ENSBTAG00000000773	0.846442	TTC9C
ENSBTAG00000016621	0.853801	NCBP3		ENSBTAG00000006718	0.846185	NVL
ENSBTAG00000026246	0.853552	MOSPD3		ENSBTAG00000015527	0.846152	MYO1D
ENSBTAG00000051258	0.85348			ENSBTAG00000011744	0.846133	USP31
ENSBTAG00000054677	0.853431			ENSBTAG00000014227	0.846066	NDFIP2
ENSBTAG00000010590	0.853343	FAM118A		ENSBTAG00000038716	0.845929	SKI
ENSBTAG00000031071	0.853343	ZNF624		ENSBTAG00000016103	0.845841	CBFB
ENSBTAG00000013191	0.853308	AGRN		ENSBTAG00000008804	0.84563	SAAL1
ENSBTAG00000006886	0.85326			ENSBTAG00000014974	0.845597	GRAMD2B
ENSBTAG00000002846	0.853067	TRAF3IP3		ENSBTAG00000020218	0.845597	ANXA7
ENSBTAG00000008518	0.852797	MED25		ENSBTAG00000013513	0.844926	ATP6V1C1
ENSBTAG00000012765	0.852681			ENSBTAG00000018824	0.844752	MIA3
ENSBTAG00000014782	0.852439	STAB1		ENSBTAG00000011589	0.844746	CDC14B
ENSBTAG00000012596	0.852422	POP1		ENSBTAG00000007808	0.844629	ANTXR1
ENSBTAG00000053208	0.852138			ENSBTAG00000013148	0.844524	CLDN1
ENSBTAG00000003049	0.851769	MICALL2		ENSBTAG00000045593	0.844399	EARS2
ENSBTAG00000007233	0.851735	WDR25		ENSBTAG00000052295	0.844388
ENSBTAG00000038330	0.851348			ENSBTAG00000021449	0.844199	DCAF13
ENSBTAG00000015860	0.851254	FGD1		ENSBTAG00000002271	0.844056	CDADC1
ENSBTAG00000018599	0.851216	PROSER3		ENSBTAG00000010208	0.843997	ZER1
ENSBTAG00000004277	0.851201	EVC2		ENSBTAG00000003907	0.84394	TSPAN14
ENSBTAG00000052570	0.851057			ENSBTAG00000020093	0.843902	CUL4A
ENSBTAG00000015240	0.850882	UBR4		ENSBTAG00000011684	0.84388	RAB11FIP1
ENSBTAG00000046264	0.850785			ENSBTAG00000012433	0.843797	DENND1B
ENSBTAG00000006245	0.850699	WDR83		ENSBTAG00000022255	0.843753	AR
ENSBTAG00000013951	0.8506	CHFR		ENSBTAG00000047679	0.843513	DNTTIP2
ENSBTAG00000007783	0.850566	MYBL2		ENSBTAG00000011829	0.843337
ENSBTAG00000023745	0.850316	BANP		ENSBTAG00000005343	0.843306	TPH1
ENSBTAG00000013221	0.850265	RTTN		ENSBTAG00000017595	0.843259	HS2ST1
ENSBTAG00000013485	0.850051	ZFYVE19		ENSBTAG00000038794	0.843232	TMEM245
ENSBTAG00000053923	0.84987	EXOSC6		ENSBTAG00000047428	0.842968	ZNF281
ENSBTAG00000000202	0.849793	SLC25A19		ENSBTAG00000001736	0.842951	UBN1
ENSBTAG00000004797	0.849763	TRMT44		ENSBTAG00000003960	0.842853	CCP110
ENSBTAG00000012820	0.849317	STX3		ENSBTAG00000018744	0.842826	MGAT5
ENSBTAG00000006752	0.849305	PFKFB4		ENSBTAG00000020334	0.842599	ENTPD5
ENSBTAG00000044198	0.849169	THAP7		ENSBTAG00000003892	0.842535	CMAH
ENSBTAG00000019674	0.849062	CLIP3		ENSBTAG00000021997	0.842318	ITSN1
ENSBTAG00000013160	0.849033	GFRA4		ENSBTAG00000014567	0.842269	MYLK
ENSBTAG00000031852	0.849007	TBC1D10B		ENSBTAG00000001098	0.842252	PLEKHA3
ENSBTAG00000000981	0.84896	KLHDC8B		ENSBTAG00000054797	0.842198
ENSBTAG00000049482	0.848466	ANTKMT		ENSBTAG00000046301	0.842031	ZNF445
ENSBTAG00000001120	0.848264	CORO6		ENSBTAG00000048844	0.841983
ENSBTAG00000006541	0.848195	ATP2A1		ENSBTAG00000011206	0.841896	GALNT1
ENSBTAG00000027442	0.847863	NFIB		ENSBTAG00000020456	0.841723	AGPAT3
ENSBTAG00000002727	0.847493	PHACTR4		ENSBTAG00000033313	0.841698	SLC38A9
ENSBTAG00000050426	0.847429	MVB12B		ENSBTAG00000053344	0.841591
ENSBTAG00000012156	0.847328	IF1		ENSBTAG00000016956	0.84108	GAB
ENSBTAG00000047217	0.847188	MED16		ENSBTAG00000044185	0.840727	SOX6
ENSBTAG00000002260	0.847025	NCAPD3		ENSBTAG00000004549	0.840549	UPRT
ENSBTAG00000003786	0.846871	GCGR		ENSBTAG00000006893	0.839988	BBX
ENSBTAG00000021394	0.846858	FITM1		ENSBTAG00000014843	0.839886	COPB2
ENSBTAG00000015103	0.846535	IQCC		ENSBTAG00000016104	0.839879	BTAF1
ENSBTAG00000021438	0.846356	ZNF821		ENSBTAG00000011752	0.839717	SYNM
ENSBTAG00000007759	0.846355	ABCB8		ENSBTAG00000017711	0.839642	WHAMM
ENSBTAG00000051212	0.846152			ENSBTAG00000010976	0.839478	KANK1
ENSBTAG00000016747	0.845996	T10		ENSBTAG00000007746	0.839449	AHR
ENSBTAG00000010777	0.845973	CARS1		ENSBTAG00000021761	0.839312	BRAF
ENSBTAG00000010668	0.845637	GEMIN7		ENSBTAG00000015026	0.839013	ABL2
ENSBTAG00000009872	0.845477	SPHK2		ENSBTAG00000006570	0.838924	SEC22C
ENSBTAG00000016344	0.84546	PIK3R6		ENSBTAG00000021039	0.838923	HNRNPM
ENSBTAG00000012002	0.845365	BCAR1		ENSBTAG00000006954	0.838839
ENSBTAG00000053909	0.845068	T9		ENSBTAG00000030581	0.838755	TBC1D5
ENSBTAG00000006139	0.844644	TRPM4		ENSBTAG00000012137	0.838604	NTN1
ENSBTAG00000013225	0.844577	NBN		ENSBTAG00000009732	0.838498	NCBP1
ENSBTAG00000006008	0.844567	CAMSAP1		ENSBTAG00000000125	0.838394	AFG2A
ENSBTAG00000010662	0.844468	LIMK2		ENSBTAG00000009020	0.838133	CRIM1
ENSBTAG00000022022	0.844151	GUCD1		ENSBTAG00000008321	0.838036	RNF8
ENSBTAG00000007187	0.84358	INF2		ENSBTAG00000018256	0.838004	SMC6
ENSBTAG00000014349	0.843552	RNF126		ENSBTAG00000046503	0.837832	NCOA7
ENSBTAG00000019136	0.843505	STUB1		ENSBTAG00000009952	0.837742	C2H2orf69
ENSBTAG00000050654	0.84343			ENSBTAG00000021091	0.837683	ANKFY1
ENSBTAG00000004891	0.843081	OXD1		ENSBTAG00000050055	0.837662	VTI1A
ENSBTAG00000053023	0.843031	LRRC74B		ENSBTAG00000001932	0.837085	CRAT
ENSBTAG00000016510	0.842954	RRP7		ENSBTAG00000054437	0.836994	ZNF75A
ENSBTAG00000049318	0.842834			ENSBTAG00000020480	0.8369	SPTLC2
ENSBTAG00000009822	0.842311	PPP4R1		ENSBTAG00000002393	0.836803	C23H6orf89
ENSBTAG00000011416	0.8421	ARHGEF39		ENSBTAG00000018752	0.83656	SUZ12
ENSBTAG00000049783	0.841704			ENSBTAG00000002076	0.836513	STAU2
ENSBTAG00000006036	0.841485	ERP27		ENSBTAG00000049368	0.836455
ENSBTAG00000003721	0.841145	CHST1		ENSBTAG00000008826	0.836185	RBBP9
ENSBTAG00000013996	0.841071	SH3BP2		ENSBTAG00000039916	0.836136	SMAD2
ENSBTAG00000051269	0.841036			ENSBTAG00000008577	0.836005	GRSF1
ENSBTAG00000018660	0.840698	PPP6R2		ENSBTAG00000007591	0.835983	CHUK
ENSBTAG00000018589	0.840616	RFC2		ENSBTAG00000017179	0.835945	USP12
ENSBTAG00000004635	0.840537	LLGL1		ENSBTAG00000038640	0.83594	HIGD1A
ENSBTAG00000008060	0.840484	SNRNP35		ENSBTAG00000043981	0.835874	SBF2
ENSBTAG00000003829	0.840416	HPN		ENSBTAG00000043949	0.835786	PAWR
ENSBTAG00000009581	0.840394	UBXN11		ENSBTAG00000020638	0.835698	TIMP3
ENSBTAG00000001712	0.84029	CMTM7		ENSBTAG00000008388	0.83554	THOC2
ENSBTAG00000034963	0.840258	MKS1		ENSBTAG00000018229	0.83539	NFIX
ENSBTAG00000008815	0.840172	WDR89		ENSBTAG00000001403	0.835381	PRKCI
ENSBTAG00000016821	0.840112	SNX22		ENSBTAG00000019916	0.835307	CLMN
ENSBTAG00000042883	0.839964			ENSBTAG00000046239	0.835211
ENSBTAG00000012020	0.839939	TRAF5		ENSBTAG00000052417	0.83512	THAP2
ENSBTAG00000012297	0.839911	RIPOR3		ENSBTAG00000016073	0.834937	UGCG
ENSBTAG00000014908	0.839894	CCL27		ENSBTAG00000005016	0.834863	AP3B1
ENSBTAG00000031789	0.839835	FBRS		ENSBTAG00000014558	0.834752	DDX21
ENSBTAG00000001096	0.839771	PRKRA		ENSBTAG00000019213	0.834728	CNNM4
ENSBTAG00000005062	0.839731	TEC		ENSBTAG00000005221	0.834711	WNK1
ENSBTAG00000006780	0.839605	PSA		ENSBTAG00000001013	0.834572	SLC30A5
ENSBTAG00000003268	0.839502			ENSBTAG00000019029	0.83455
ENSBTAG00000015649	0.839358	TMEM156		ENSBTAG00000014407	0.834463	INO80D
ENSBTAG00000002347	0.839337	MAST3		ENSBTAG00000000629	0.834418	MMS22L
ENSBTAG00000013290	0.839336	DYSF		ENSBTAG00000001826	0.834278	SASH1
ENSBTAG00000000371	0.839277	DIS3L		ENSBTAG00000001314	0.834134	TRMT6
ENSBTAG00000000758	0.839025	PACC1		ENSBTAG00000054095	0.833926	GMFB
ENSBTAG00000010447	0.838984	LSP1		ENSBTAG00000030881	0.833882	TMEM260
ENSBTAG00000007362	0.838971	XPC		ENSBTAG00000052391	0.833683
ENSBTAG00000025502	0.838774	CNMD		ENSBTAG00000011957	0.833356	CREBL2
ENSBTAG00000054021	0.838751			ENSBTAG00000000015	0.833035	FOXRED2
ENSBTAG00000021687	0.83871	JADE2		ENSBTAG00000019020	0.832835	TAX1BP1
ENSBTAG00000007096	0.838529	GAS8		ENSBTAG00000011966	0.832781	LAMC1
ENSBTAG00000014512	0.838524	WDR19		ENSBTAG00000010100	0.832692	MED20
ENSBTAG00000014995	0.838511	THAP8		ENSBTAG00000007963	0.832677	KIDINS220
ENSBTAG00000007105	0.838423	PWP2		ENSBTAG00000002725	0.832652	RNGTT
ENSBTAG00000045789	0.838158	TNNT2		ENSBTAG00000021520	0.832619	DDX46
ENSBTAG00000010334	0.838103	SYTL3		ENSBTAG00000002402	0.832478	IGF2R
ENSBTAG00000021837	0.838022	RGS19		ENSBTAG00000001185	0.832467	KMT5B
ENSBTAG00000011982	0.837979	BATF3		ENSBTAG00000012908	0.832257
ENSBTAG00000002394	0.837942	TMEM44		ENSBTAG00000013017	0.832246	GT2
ENSBTAG00000014595	0.837922	LIG1		ENSBTAG00000017465	0.831985	GNS
ENSBTAG00000001793	0.837759	HSD11B1L		ENSBTAG00000007329	0.831914	SETDB2
ENSBTAG00000055281	0.83773			ENSBTAG00000018374	0.831875	WASF2
ENSBTAG00000003566	0.837654	ARFIP2		ENSBTAG00000017069	0.831481	GASK1B
ENSBTAG00000046263	0.837529	ADAMTSL5		ENSBTAG00000007646	0.831388	PIGA
ENSBTAG00000004814	0.837429	INPP4A		ENSBTAG00000002697	0.831364	KCTD10
ENSBTAG00000020544	0.837225	BCL7B		ENSBTAG00000053476	0.831284	WDR36
ENSBTAG00000031383	0.837156	SMIM24		ENSBTAG00000010023	0.831142	FAM107B
ENSBTAG00000033727	0.837104	RBPMS		ENSBTAG00000054158	0.830822	LCLAT1
ENSBTAG00000004282	0.83703	AMBRA1		ENSBTAG00000016094	0.830791	SLC36A1
ENSBTAG00000046744	0.836902	PALM3		ENSBTAG00000026585	0.830638	ELOA
ENSBTAG00000005029	0.83687			ENSBTAG00000015904	0.830475	RORA
ENSBTAG00000002128	0.836686	MPPE1		ENSBTAG00000020931	0.830256	CHN2
ENSBTAG00000008923	0.836378	GPR83		ENSBTAG00000054656	0.830096	PAIP2B
ENSBTAG00000006099	0.835939	PIP5K1A		ENSBTAG00000005165	0.829642	CSGALCT2
ENSBTAG00000006939	0.8358	FGD3		ENSBTAG00000008771	0.829596	MYEF2
ENSBTAG00000017943	0.835797	GALNT6		ENSBTAG00000013652	0.829384	GTF2A1
ENSBTAG00000008654	0.835478	HOOK2		ENSBTAG00000003361	0.829312	METTL15
ENSBTAG00000000490	0.835235	RTKN		ENSBTAG00000020143	0.829127	RDH10
ENSBTAG00000050986	0.835167	PXDN		ENSBTAG00000005788	0.828778	VANGL1
ENSBTAG00000052922	0.835158			ENSBTAG00000003481	0.828611	OTUD6B
ENSBTAG00000008764	0.835091	SMYD5		ENSBTAG00000044001	0.828586	LPP
ENSBTAG00000012141	0.8349	RAD9A		ENSBTAG00000013653	0.828516	NFE2L1
ENSBTAG00000001693	0.834794	RPAP1		ENSBTAG00000017833	0.828264	RNF19A
ENSBTAG00000004620	0.834713			ENSBTAG00000031575	0.827984	VAV3
ENSBTAG00000020969	0.834359	DCAF6		ENSBTAG00000000274	0.827817	YKT6
ENSBTAG00000018796	0.834256	RABGGTA		ENSBTAG00000007074	0.827787	ZKSCAN8
ENSBTAG00000030393	0.834084	RDH13		ENSBTAG00000001249	0.827555	SULT1B1
ENSBTAG00000021897	0.833651	B4GALT3		ENSBTAG00000011647	0.827412	SLC25A15
ENSBTAG00000017482	0.833517	ISY1		ENSBTAG00000019834	0.82738	ARL15
ENSBTAG00000000811	0.833497	DDX49		ENSBTAG00000039662	0.827375	DDI2
ENSBTAG00000018202	0.833275	CYB561A3		ENSBTAG00000015386	0.82733	REL
ENSBTAG00000027665	0.833274	BRF2		ENSBTAG00000008883	0.827191	ZNF207
ENSBTAG00000040331	0.83325			ENSBTAG00000049842	0.827016
ENSBTAG00000005503	0.833117	PRMT2		ENSBTAG00000013308	0.826435	RBMX
ENSBTAG00000005912	0.833003	DMAP1		ENSBTAG00000003097	0.826093	DENND4C
ENSBTAG00000012148	0.832993	EHMT1		ENSBTAG00000004965	0.826041	NUP133
ENSBTAG00000008884	0.832972	MAPRE3		ENSBTAG00000003219	0.82574	FBXL7
ENSBTAG00000011172	0.832968	ALMS1		ENSBTAG00000018373	0.825662	DPYSL2
ENSBTAG00000040356	0.832905	SPIRE2		ENSBTAG00000008048	0.825598	GCFC2
ENSBTAG00000006688	0.832823	RPS6KL1		ENSBTAG00000027642	0.825425	C15H11orf42
ENSBTAG00000011698	0.832673	TYK2		ENSBTAG00000017527	0.825303	CRYBG1
ENSBTAG00000014172	0.832652	FGD2		ENSBTAG00000002614	0.825212	RUFY2
ENSBTAG00000027770	0.83263			ENSBTAG00000019294	0.825121	ABCC9
ENSBTAG00000005763	0.8326	AKT1S1		ENSBTAG00000003619	0.825031	SEC24D
ENSBTAG00000003298	0.832564	LZTS2		ENSBTAG00000017362	0.824958	CNOT6
ENSBTAG00000004852	0.832258	PLEKHO1		ENSBTAG00000018437	0.824749	SMC5
ENSBTAG00000000601	0.832014	COL11A2		ENSBTAG00000014575	0.824614	COL4A5
ENSBTAG00000001439	0.831733	HESX1		ENSBTAG00000010529	0.824567	FZD6
ENSBTAG00000013283	0.83164	PRR19		ENSBTAG00000013591	0.824557	CYB5R4
ENSBTAG00000021948	0.83158	ZMYM6		ENSBTAG00000014171	0.824529	PEPLD
ENSBTAG00000013116	0.831511	PLCB4		ENSBTAG00000006816	0.82435	ABHD17B
ENSBTAG00000034987	0.831221	MKKS		ENSBTAG00000017549	0.824317	KITLG
ENSBTAG00000013480	0.830825	DJC17		ENSBTAG00000004034	0.824262	SESN3
ENSBTAG00000001828	0.830628	SCRN2		ENSBTAG00000020707	0.824215	ADGRG6
ENSBTAG00000048659	0.830411			ENSBTAG00000051080	0.824169
ENSBTAG00000031682	0.830191	ZNF484		ENSBTAG00000010630	0.824163	ABHD18
ENSBTAG00000031716	0.829927	MRGBP		ENSBTAG00000010085	0.824095	SLC7A2
ENSBTAG00000017284	0.829822	RHBDL1		ENSBTAG00000002866	0.824075	RPIA
ENSBTAG00000051225	0.829684			ENSBTAG00000020533	0.823847	FBXO34
ENSBTAG00000015044	0.829652	CARD10		ENSBTAG00000013706	0.823787	MEGF9
ENSBTAG00000017790	0.829567	B9D1		ENSBTAG00000006246	0.82367
ENSBTAG00000003519	0.829545	NOL3		ENSBTAG00000017164	0.823543	LARP4
ENSBTAG00000046192	0.829522	AK6		ENSBTAG00000008063	0.823517
ENSBTAG00000015160	0.829484	PLD4		ENSBTAG00000015363	0.823474	CDC42SE1
ENSBTAG00000002923	0.829433	CX3CR1		ENSBTAG00000004982	0.823352	GPLD1
ENSBTAG00000009156	0.829384	CAMK2N1		ENSBTAG00000016504	0.823141	AGAP1
ENSBTAG00000046173	0.829026	ALG12		ENSBTAG00000008483	0.822862	CALCRL
ENSBTAG00000015792	0.828671	CFAP54		ENSBTAG00000017860	0.822779	HIPK2
ENSBTAG00000018020	0.828655	GT1		ENSBTAG00000006491	0.822713	AGL
ENSBTAG00000016095	0.828572	PRICKLE3		ENSBTAG00000048876	0.822631	FAM117B
ENSBTAG00000010007	0.828494	MAPK13		ENSBTAG00000044179	0.822433	CERS6
ENSBTAG00000007661	0.828473	MYO1F		ENSBTAG00000023074	0.822429	C1orf198
ENSBTAG00000030589	0.828246	TMCO6		ENSBTAG00000005145	0.822329	PEAK1
ENSBTAG00000021568	0.828232	VWCE		ENSBTAG00000018094	0.822301	ZNF689
ENSBTAG00000046514	0.828001	ASMTL		ENSBTAG00000005137	0.822252	LPGAT1
ENSBTAG00000012939	0.827995	DTNBP1		ENSBTAG00000013042	0.822208	EXOC5
ENSBTAG00000020350	0.827782	DUSP2		ENSBTAG00000013961	0.822191	MYSM1
ENSBTAG00000021286	0.827711	SLC37A1		ENSBTAG00000014159	0.822111	TTL
ENSBTAG00000015779	0.827709	PML		ENSBTAG00000044100	0.822089	HEATR1
ENSBTAG00000030915	0.827609	ISY1		ENSBTAG00000035836	0.821856	COLGALT2
ENSBTAG00000003604	0.827512	ADAMTSL4		ENSBTAG00000000511	0.821643	CNST
ENSBTAG00000009537	0.82747	CLEC9A		ENSBTAG00000020860	0.821572	CHD1
ENSBTAG00000038487	0.827371	ZNF613		ENSBTAG00000009948	0.821454	TRIM25
ENSBTAG00000019682	0.827022	PRRC2A		ENSBTAG00000049571	0.821362	CNOT6L
ENSBTAG00000001198	0.826865			ENSBTAG00000010718	0.821224	RALGPS2
ENSBTAG00000015145	0.826662			ENSBTAG00000048707	0.821202
ENSBTAG00000012684	0.826404	CCL19		ENSBTAG00000019084	0.821041	INHBC
ENSBTAG00000012384	0.825929	TFEB		ENSBTAG00000022689	0.820966	RYBP
ENSBTAG00000049668	0.825861			ENSBTAG00000011667	0.820887	PM20D2
ENSBTAG00000011307	0.825772	DNM1		ENSBTAG00000024081	0.820623	ECM2
ENSBTAG00000000340	0.825701	ADNP		ENSBTAG00000003116	0.820606	MTMR6
ENSBTAG00000000785	0.825684	PASK		ENSBTAG00000011415	0.820438	ETF1
ENSBTAG00000008309	0.825681	ATP13A2		ENSBTAG00000017744	0.820331	FAF2
ENSBTAG00000009330	0.825336	SIN3B		ENSBTAG00000017557	0.820316	QRSL1
ENSBTAG00000012725	0.825276	C10H14orf93		ENSBTAG00000003401	0.819836	ACTR3
ENSBTAG00000009727	0.825271	ADIPOR1		ENSBTAG00000024105	0.819819	BCL2L11
ENSBTAG00000002051	0.825181	ARAP1		ENSBTAG00000005386	0.819747	SLC2A2
ENSBTAG00000017461	0.825096	SLC16A3		ENSBTAG00000000379	0.819705	GOLT1B
ENSBTAG00000005688	0.824964	MRPS2		ENSBTAG00000012038	0.819647	TRIM56
ENSBTAG00000000289	0.824937	ASB8		ENSBTAG00000000521	0.819518	PLEKHA8
ENSBTAG00000013393	0.824431	GEMIN4		ENSBTAG00000010063	0.819466	KDM3B
ENSBTAG00000020797	0.824211	CABLES2		ENSBTAG00000021921	0.819216	STRBP
ENSBTAG00000006517	0.824115	DRG2		ENSBTAG00000025358	0.818985	SNX2
ENSBTAG00000039335	0.824064	ARRDC2		ENSBTAG00000011121	0.818847	CLCN4
ENSBTAG00000003576	0.823899	POLL		ENSBTAG00000003354	0.81867	SMCHD1
ENSBTAG00000047715	0.823768	TPRN		ENSBTAG00000014075	0.818669	ITIH2
ENSBTAG00000049473	0.823705	OPRL1		ENSBTAG00000009598	0.818591	CHM
ENSBTAG00000004887	0.823495	DCTN1		ENSBTAG00000017455	0.818496	ADAM9
ENSBTAG00000001352	0.823368	ENTR1		ENSBTAG00000016750	0.818386	PTBP3
ENSBTAG00000019471	0.823243	CNIH4		ENSBTAG00000009664	0.818376	SP140L
ENSBTAG00000010219	0.823194	KRBA1		ENSBTAG00000049490	0.818355	RABGAP1L
ENSBTAG00000014355	0.823189	MYCBPAP		ENSBTAG00000008269	0.818157
ENSBTAG00000021836	0.823188	TCEA2		ENSBTAG00000049545	0.818147
ENSBTAG00000000221	0.823027	RBM34		ENSBTAG00000002612	0.81804	FANCM
ENSBTAG00000046654	0.822956	CERK		ENSBTAG00000006413	0.817802	KATNBL1
ENSBTAG00000015805	0.822947	SIPA1L1		ENSBTAG00000040055	0.817798	CAB39
ENSBTAG00000000646	0.822905	APC4		ENSBTAG00000054671	0.817765
ENSBTAG00000047702	0.822614	A10		ENSBTAG00000008728	0.817584	MRTFB
ENSBTAG00000012241	0.822289	POLD2		ENSBTAG00000004168	0.817442	STON1
ENSBTAG00000013018	0.822274	AMPD2		ENSBTAG00000017260	0.817381	PDE3A
ENSBTAG00000015593	0.822274	KIAA0753		ENSBTAG00000003423	0.817232	DDX24
ENSBTAG00000000098	0.822264	SETDB1		ENSBTAG00000010131	0.817218	CBFA2T2
ENSBTAG00000013931	0.822241	CIAO2B		ENSBTAG00000035030	0.817141	TMED7
ENSBTAG00000047707	0.822156	HLA-DOB		ENSBTAG00000004310	0.817071	UBR7
ENSBTAG00000047133	0.821699			ENSBTAG00000054635	0.816908	ZNF33B
ENSBTAG00000014087	0.821681	KMT5C		ENSBTAG00000012119	0.816896	PTPRZ1
ENSBTAG00000004710	0.821566	HNF1B		ENSBTAG00000009747	0.816567	RNFT1
ENSBTAG00000004377	0.821395	PHLDB3		ENSBTAG00000044064	0.816167	RNF144A
ENSBTAG00000020563	0.821348	DDX59		ENSBTAG00000010402	0.816074	MYH9
ENSBTAG00000013114	0.821305	ZMYND8		ENSBTAG00000008371	0.815919	FBXL20
ENSBTAG00000030940	0.821281	GIMAP7		ENSBTAG00000053833	0.815886
ENSBTAG00000016939	0.821192	C11H2orf42		ENSBTAG00000050479	0.815771
ENSBTAG00000009905	0.821166	NFYA		ENSBTAG00000012225	0.815425	KP2
ENSBTAG00000037393	0.821016	ZNF639		ENSBTAG00000005238	0.815383	NCKAP5
ENSBTAG00000013025	0.820909	HAX1		ENSBTAG00000020214	0.815269	LRRC8B
ENSBTAG00000014917	0.820849	GTPBP4		ENSBTAG00000015007	0.815134	NCOA1
ENSBTAG00000017674	0.820805	SCNN1D		ENSBTAG00000003221	0.81505	ATF7IP
ENSBTAG00000033702	0.820692	STARD8		ENSBTAG00000001821	0.814886	PRRC2C
ENSBTAG00000049889	0.820576	ZBED4		ENSBTAG00000013616	0.814745	AP4E1
ENSBTAG00000005186	0.820342	DBNDD2		ENSBTAG00000011950	0.814719	EMC1
ENSBTAG00000040361	0.820006	LFNG		ENSBTAG00000050748	0.814162
ENSBTAG00000038333	0.819967	RBM23		ENSBTAG00000015563	0.814067	PDE12
ENSBTAG00000001187	0.819949	RASL10A		ENSBTAG00000040128	0.814066
ENSBTAG00000002527	0.819886	ZSWIM4		ENSBTAG00000004662	0.813944	SLC16A12
ENSBTAG00000018310	0.819708	SETD3		ENSBTAG00000015519	0.813812	GFM2
ENSBTAG00000014693	0.819662	TMEM88		ENSBTAG00000003499	0.813775	ENPP4
ENSBTAG00000002277	0.819188	MLLT1		ENSBTAG00000012904	0.813582	EDEM1
ENSBTAG00000004343	0.819158	CCS		ENSBTAG00000003711	0.813499	EPAS1
ENSBTAG00000046142	0.819128	PRKAR1B		ENSBTAG00000011505	0.813423	RABEP1
ENSBTAG00000011997	0.818988	ZMIZ2		ENSBTAG00000049122	0.813226	COL6A5
ENSBTAG00000010138	0.81888	SEMA3B		ENSBTAG00000039995	0.813074
ENSBTAG00000012657	0.818758	ZSWIM8		ENSBTAG00000019987	0.812924	RPP14
ENSBTAG00000023907	0.818606	COL18A1		ENSBTAG00000016298	0.812635	TM9SF3
ENSBTAG00000047793	0.818139	TSSC4		ENSBTAG00000015038	0.812598	HADHA
ENSBTAG00000016513	0.817971	ZNF331		ENSBTAG00000053703	0.812504
ENSBTAG00000002810	0.817969	ZNF777		ENSBTAG00000009516	0.81242	RNF20
ENSBTAG00000039588	0.817815			ENSBTAG00000046185	0.812317	BTBD7
ENSBTAG00000008664	0.817742	EIF2B2		ENSBTAG00000004190	0.812046	ARHGAP29
ENSBTAG00000030175	0.817534	FBF1		ENSBTAG00000019614	0.812042	FAM76A
ENSBTAG00000002962	0.817402	PPM1M		ENSBTAG00000012065	0.811911	DJC3
ENSBTAG00000006428	0.817233	ZNF354A		ENSBTAG00000003339	0.811569	ZBTB10
ENSBTAG00000024603	0.81682	NCOR2		ENSBTAG00000049970	0.811516
ENSBTAG00000012032	0.816735	PDE4A		ENSBTAG00000046174	0.8115	G13
ENSBTAG00000018052	0.816485	PTPRS		ENSBTAG00000039343	0.811337	ZBTB34
ENSBTAG00000006844	0.816251	LEF1		ENSBTAG00000054857	0.811235
ENSBTAG00000008507	0.816105	SPHK1		ENSBTAG00000048514	0.811185
ENSBTAG00000046774	0.815488	ZNF182		ENSBTAG00000049228	0.811179
ENSBTAG00000003948	0.815458	FDPS		ENSBTAG00000017664	0.811128	HGF
ENSBTAG00000014953	0.815336			ENSBTAG00000033267	0.811112	LIN9
ENSBTAG00000007946	0.815213	PIPOX		ENSBTAG00000004806	0.811096	PHKB
ENSBTAG00000020940	0.815175	ANXA11		ENSBTAG00000005738	0.811085	ATP8B1
ENSBTAG00000019211	0.815043	BRIX1		ENSBTAG00000049661	0.810898
ENSBTAG00000000933	0.814965	CCDC183		ENSBTAG00000016168	0.810611	APLP2
ENSBTAG00000009441	0.814862	RBBP6		ENSBTAG00000022733	0.810382
ENSBTAG00000005676	0.814743	EHMT2		ENSBTAG00000014517	0.810262	KLB
ENSBTAG00000005039	0.814329	ARAF		ENSBTAG00000007159	0.810208	ESR1
ENSBTAG00000014442	0.81429	MTG2		ENSBTAG00000013801	0.810015	PBX1
ENSBTAG00000009975	0.814245	PBX4		ENSBTAG00000010885	0.809937	TSPYL1
ENSBTAG00000015745	0.814027	RAB3IL1		ENSBTAG00000003740	0.809817	KDM6A
ENSBTAG00000022635	0.813616	LAMB2		ENSBTAG00000021875	0.809441	SLC41A2
ENSBTAG00000001616	0.813533	ZNF592		ENSBTAG00000014081	0.808938	NBAS
ENSBTAG00000046812	0.813501	TEX38		ENSBTAG00000003747	0.808819	PTGR2
ENSBTAG00000038737	0.813499	P2RY6		ENSBTAG00000025329	0.80874
ENSBTAG00000016723	0.813353	GFI1		ENSBTAG00000013914	0.808721	GATB
ENSBTAG00000052744	0.813243			ENSBTAG00000025477	0.808688	KIF3A
ENSBTAG00000011406	0.81324	TESK1		ENSBTAG00000002458	0.808542	NUP155
ENSBTAG00000003527	0.812654			ENSBTAG00000015254	0.808451	GLB1
ENSBTAG00000011398	0.812644	PRR7		ENSBTAG00000033891	0.808436	MGAT2
ENSBTAG00000019349	0.812392	SLC6A4		ENSBTAG00000001507	0.808312	CLCN5
ENSBTAG00000021202	0.812317	ACOT7		ENSBTAG00000006708	0.808173	ARIH1
ENSBTAG00000005448	0.812302			ENSBTAG00000016122	0.808006	PIGT
ENSBTAG00000011838	0.812252	PCED1B		ENSBTAG00000017983	0.807974	PRELID3A
ENSBTAG00000013242	0.812146	MYMK		ENSBTAG00000001919	0.807904	ZNF652
ENSBTAG00000020907	0.812073	PSMC3IP		ENSBTAG00000005928	0.807786	MINPP1
ENSBTAG00000044019	0.812023	KAT2A		ENSBTAG00000006909	0.807722	PIK3CB
ENSBTAG00000012349	0.811966	LAX1		ENSBTAG00000040206	0.807392	ZNF770
ENSBTAG00000020543	0.811606	UPK1A		ENSBTAG00000001254	0.807387	ANKRD46
ENSBTAG00000020944	0.811165	PIEZO1		ENSBTAG00000012555	0.807354
ENSBTAG00000009491	0.8109	WDR74		ENSBTAG00000013602	0.807217	BRWD1
ENSBTAG00000031209	0.810806	SLC22A4		ENSBTAG00000026754	0.806899	RNF41
ENSBTAG00000016733	0.810674	NOL9		ENSBTAG00000047219	0.806782	ZNF793
ENSBTAG00000003449	0.810462	KCP		ENSBTAG00000044015	0.806765	RBM12
ENSBTAG00000019550	0.810443	TBC1D2		ENSBTAG00000047293	0.806734	NRIP1
ENSBTAG00000005311	0.810209	POLR3H		ENSBTAG00000014958	0.806602	PRKAR2B
ENSBTAG00000037510	0.809718	GIMAP1		ENSBTAG00000011917	0.806575	GPAM
ENSBTAG00000005587	0.809673	SKIC2		ENSBTAG00000021076	0.806154	TNRC6B
ENSBTAG00000007651	0.809443	TARS3		ENSBTAG00000032637	0.806093	EXOC1
ENSBTAG00000006493	0.809392	CLP1		ENSBTAG00000030929	0.806035	ZNF558
ENSBTAG00000020837	0.809323	ARHGEF16		ENSBTAG00000052781	0.806016
ENSBTAG00000049277	0.809301	DISP1		ENSBTAG00000012206	0.805604	SNX33
ENSBTAG00000008774	0.809283	UROC1		ENSBTAG00000024269	0.805562	TGFBR3
ENSBTAG00000051678	0.809283	TECPR1		ENSBTAG00000007384	0.80552	CYTH3
ENSBTAG00000004420	0.808863	BAHD1		ENSBTAG00000022890	0.805412	MBP
ENSBTAG00000017462	0.808846	ATF4		ENSBTAG00000013486	0.805314	KICS2
ENSBTAG00000031837	0.808815	IMPDH2		ENSBTAG00000005709	0.80516	ABHD3
ENSBTAG00000018925	0.808655	EXOSC3		ENSBTAG00000033182	0.805095	HGST
ENSBTAG00000003649	0.808302	POMK		ENSBTAG00000009117	0.805018	THNSL1
ENSBTAG00000014199	0.80823	TBX21		ENSBTAG00000004426	0.805008	DJB14
ENSBTAG00000001498	0.808159	CYTH2		ENSBTAG00000007867	0.804925	STAT1
ENSBTAG00000026768	0.808053	TH		ENSBTAG00000006667	0.804469	EPB41
ENSBTAG00000009578	0.808031	PTK2		ENSBTAG00000030836	0.804368	ZBTB21
ENSBTAG00000010467	0.807972	SUPT5H		ENSBTAG00000010243	0.804166	RBM33
ENSBTAG00000042553	0.807907	SNORD99		ENSBTAG00000007588	0.803925	ERLIN1
ENSBTAG00000008571	0.807788	CUX2		ENSBTAG00000000526	0.803763	TOPBP1
ENSBTAG00000043490	0.80778			ENSBTAG00000020031	0.803628	PKD2
ENSBTAG00000018833	0.807725	SVOP		ENSBTAG00000016069	0.803424	ARF4
ENSBTAG00000018361	0.807704	R3HDM2		ENSBTAG00000034495	0.803068	GTF2F2
ENSBTAG00000013045	0.807666	DKC1		ENSBTAG00000016077	0.803051
ENSBTAG00000014368	0.807639	SLAMF6		ENSBTAG00000006607	0.802762	CCNG1
ENSBTAG00000021919	0.80723	V1		ENSBTAG00000000492	0.802753	ASNSD1
ENSBTAG00000018652	0.807071	CXCL17		ENSBTAG00000018292	0.80234	MOSPD2
ENSBTAG00000015089	0.80694	LGALS1		ENSBTAG00000000662	0.802241	TCF20
ENSBTAG00000000670	0.80693	RRP9		ENSBTAG00000046199	0.802034	NRXN1
ENSBTAG00000003920	0.806783	TGM1		ENSBTAG00000030591	0.801343	CWC25
ENSBTAG00000004597	0.806744	PIM2		ENSBTAG00000017802	0.801144	THRB
ENSBTAG00000018326	0.806633	FXYD7		ENSBTAG00000004990	0.801136	NEO1
ENSBTAG00000008195	0.806505	PHKG1		ENSBTAG00000045876	0.801047
ENSBTAG00000012121	0.806392	NOXA1		ENSBTAG00000044105	0.800938	FOXO1
ENSBTAG00000009047	0.806106	YPEL3		ENSBTAG00000005754	0.800932	PPM1K
ENSBTAG00000016728	0.80595	PLEKHG5		ENSBTAG00000018646	0.800912	ATP6V1B2
ENSBTAG00000016057	0.80582	CSRP1		ENSBTAG00000000025	0.800705	RAB6A
ENSBTAG00000000540	0.805661	RNF112		ENSBTAG00000021386	0.800673	ANGPTL3
ENSBTAG00000004521	0.805305	LSM7		ENSBTAG00000009565	0.800472	RASA1
ENSBTAG00000017048	0.805284	CENPJ		ENSBTAG00000001543	0.800393	BRI3BP
ENSBTAG00000016824	0.805183	WDR46		ENSBTAG00000001395	0.80035	C1H21orf91
ENSBTAG00000008464	0.805178	ABCB9		ENSBTAG00000002382	0.800319	DDX10
ENSBTAG00000005144	0.805103	PNPLA2		ENSBTAG00000016505	0.800259	TMC7
ENSBTAG00000012197	0.805102	AP5Z1		ENSBTAG00000005071	0.800054	SLC49A4
ENSBTAG00000018478	0.805005	RPL7L1		ENSBTAG00000019697	-0.943421	NPAS2
ENSBTAG00000038221	0.804219	EF2		ENSBTAG00000030164	-0.942639	RPL38
ENSBTAG00000053413	0.804193			ENSBTAG00000011413	-0.938653	CCDC107
ENSBTAG00000031769	0.803985			ENSBTAG00000002060	-0.937309	RPL19
ENSBTAG00000019498	0.803898	ITGA3		ENSBTAG00000031249	-0.936847	PSMG4
ENSBTAG00000008147	0.803891	MICAL1		ENSBTAG00000031752	-0.935849	TMEM256
ENSBTAG00000026467	0.803696	CIMAP1B		ENSBTAG00000000694	-0.934805	TAF10
ENSBTAG00000008555	0.803681	P2RY10		ENSBTAG00000047524	-0.933056	TMEM200B
ENSBTAG00000008994	0.803643	FPGS		ENSBTAG00000008935	-0.931685	PFDN5
ENSBTAG00000005055	0.803333	TXK		ENSBTAG00000000343	-0.93056	ZNHIT1
ENSBTAG00000038381	0.803273	SLC26A6		ENSBTAG00000031800	-0.929486	PPDPF
ENSBTAG00000024663	0.803194	LAD1		ENSBTAG00000007740	-0.927319	MDK
ENSBTAG00000015190	0.802992	RMC1		ENSBTAG00000053048	-0.926637
ENSBTAG00000010521	0.802869	PVRIG		ENSBTAG00000046394	-0.926226	RPL23A
ENSBTAG00000055286	0.802682	MACIR		ENSBTAG00000019812	-0.925234	MCRIP1
ENSBTAG00000046757	0.802323	GTF2H4		ENSBTAG00000001794	-0.924543
ENSBTAG00000018975	0.801559	KCNT1		ENSBTAG00000039728	-0.922113
ENSBTAG00000046193	0.801456			ENSBTAG00000014423	-0.922058	RPL22
ENSBTAG00000003512	0.8014	MYH7B		ENSBTAG00000008480	-0.918955	CTBP1
ENSBTAG00000055204	0.801361	JRK		ENSBTAG00000053641	-0.918716
ENSBTAG00000050319	0.80127			ENSBTAG00000049833	-0.918448	RPL39
ENSBTAG00000008090	0.801267	CCM2		ENSBTAG00000017496	-0.917621	ATP5ME
ENSBTAG00000020244	0.801185	EF1		ENSBTAG00000008135	-0.917458	SLIRP
ENSBTAG00000005922	0.801142	EFCC1		ENSBTAG00000010559	-0.917125	DHRS7B
ENSBTAG00000004907	0.801108	MINK1		ENSBTAG00000019911	-0.915587	COA3
ENSBTAG00000012024	0.801042	SLC29A2		ENSBTAG00000001635	-0.914381	CUTA
ENSBTAG00000006021	0.800827	CEP250		ENSBTAG00000004284	-0.913955	UFD1
ENSBTAG00000038141	0.8008	ADGRG1		ENSBTAG00000048824	-0.913388
ENSBTAG00000013353	0.800671	ZNF274		ENSBTAG00000004348	-0.912487	MRPL21
ENSBTAG00000018289	0.800659	TMEM150A		ENSBTAG00000013882	-0.911488	CHMP2A
ENSBTAG00000006086	0.800641	MMP28		ENSBTAG00000000103	-0.909528	MRPL23
ENSBTAG00000011772	0.80049	PPP1R12B		ENSBTAG00000027772	-0.908454	RPS25
ENSBTAG00000002995	0.800384	GMPPA		ENSBTAG00000015009	-0.908304	LAMTOR4
ENSBTAG00000010835	0.800321	CRELD1		ENSBTAG00000007003	-0.90784	TYMS
ENSBTAG00000006757	0.800303	CA11		ENSBTAG00000014101	-0.90731	TSR3
ENSBTAG00000039954	0.80014	COPZ2		ENSBTAG00000008412	-0.905371	BCL7C
				ENSBTAG00000015117	-0.904868	GADD45GIP1
				ENSBTAG00000013403	-0.904783	AGBL5
				ENSBTAG00000025226	-0.904283
				ENSBTAG00000023997	-0.904005	VAMP8
				ENSBTAG00000048280	-0.903878	UQCC6
				ENSBTAG00000007515	-0.903781	UBE2Q1
				ENSBTAG00000020733	-0.903519	RPS15A
				ENSBTAG00000046031	-0.902731	C14H8orf82
				ENSBTAG00000014136	-0.901846	FAAP20
				ENSBTAG00000009487	-0.90095	TMEM223
				ENSBTAG00000018987	-0.900597
				ENSBTAG00000020795	-0.900521
				ENSBTAG00000031061	-0.900125	POLR2L
				ENSBTAG00000003059	-0.89931	CFAP298
				ENSBTAG00000001140	-0.899039	IAH1
				ENSBTAG00000000186	-0.898771	FLAD1
				ENSBTAG00000010232	-0.898732	NDUFS5
				ENSBTAG00000016522	-0.898225	C21H15orf40
				ENSBTAG00000001022	-0.897888	AMDHD2
				ENSBTAG00000014695	-0.897808	A38
				ENSBTAG00000021894	-0.897283	PPOX
				ENSBTAG00000030503	-0.89721	H2AJ
				ENSBTAG00000015369	-0.895426	MLLT11
				ENSBTAG00000025778	-0.895324	EMC9
				ENSBTAG00000001792	-0.895228	MICOS13
				ENSBTAG00000042757	-0.895168
				ENSBTAG00000005315	-0.894392
				ENSBTAG00000015820	-0.893192	UXT
				ENSBTAG00000009534	-0.89319	NDUFB10
				ENSBTAG00000019846	-0.893178	ALKBH2
				ENSBTAG00000038620	-0.892515	CIR1
				ENSBTAG00000018285	-0.892429	VAMP5
				ENSBTAG00000004874	-0.892365	AURKAIP1
				ENSBTAG00000003589	-0.891218	COMMD3
				ENSBTAG00000053886	-0.891096
				ENSBTAG00000022032	-0.891082	CHCHD10
				ENSBTAG00000001594	-0.891054	ARL6IP4
				ENSBTAG00000019215	-0.89036	THOC1
				ENSBTAG00000019891	-0.89033	MRPL40
				ENSBTAG00000017755	-0.890061	EWSR1
				ENSBTAG00000047694	-0.889825
				ENSBTAG00000046362	-0.889722	BBIP1
				ENSBTAG00000024097	-0.889123	MRPS15
				ENSBTAG00000015831	-0.889029	RPL18A
				ENSBTAG00000011963	-0.888586	RPS19
				ENSBTAG00000008065	-0.888561	CDPF1
				ENSBTAG00000013952	-0.887909	HNRNPD
				ENSBTAG00000013274	-0.887835	CENPV
				ENSBTAG00000039138	-0.887793	MRPL41
				ENSBTAG00000011466	-0.886662	XD
				ENSBTAG00000020429	-0.886533	MED29
				ENSBTAG00000046486	-0.886419
				ENSBTAG00000046869	-0.886136	RNH1
				ENSBTAG00000000808	-0.886083
				ENSBTAG00000018320	-0.885527	RPLP1
				ENSBTAG00000014822	-0.885133	MRPL52
				ENSBTAG00000014668	-0.884689	GK
				ENSBTAG00000012044	-0.883139	RPL13
				ENSBTAG00000012634	-0.882874	NDUFB7
				ENSBTAG00000006199	-0.88279	DRAP1
				ENSBTAG00000010617	-0.882042	KRTCAP2
				ENSBTAG00000034519	-0.881763	SMIM29
				ENSBTAG00000006487	-0.880268	RPS9
				ENSBTAG00000002098	-0.878321	CDC34
				ENSBTAG00000012177	-0.877867	SNRPD2
				ENSBTAG00000006050	-0.877699	BOLA1
				ENSBTAG00000016391	-0.877646
				ENSBTAG00000005142	-0.876386	RPL37
				ENSBTAG00000002648	-0.876046	RPS18
				ENSBTAG00000006550	-0.875865	GABARAPL2
				ENSBTAG00000050722	-0.875753
				ENSBTAG00000016589	-0.875748	PRPF40B
				ENSBTAG00000016352	-0.875714	STX10
				ENSBTAG00000002094	-0.875477
				ENSBTAG00000015099	-0.875122	RPL26L1
				ENSBTAG00000031551	-0.87415	PRSS53
				ENSBTAG00000016950	-0.873767	B3GAT3
				ENSBTAG00000043187	-0.873098
				ENSBTAG00000014907	-0.871031	IL11RA
				ENSBTAG00000000435	-0.869842	TARBP2
				ENSBTAG00000010318	-0.869812	FDX2
				ENSBTAG00000020311	-0.869785	USP20
				ENSBTAG00000010311	-0.869663	MRM1
				ENSBTAG00000016278	-0.869587	RPL30
				ENSBTAG00000021931	-0.86943	C19H17orf49
				ENSBTAG00000002500	-0.868565	FBXL15
				ENSBTAG00000013606	-0.867766	FKBP2
				ENSBTAG00000020153	-0.867486	NIT1
				ENSBTAG00000019414	-0.866914	CLK4
				ENSBTAG00000012276	-0.866675
				ENSBTAG00000017010	-0.865746	SLX9
				ENSBTAG00000004442	-0.865442	AGPAT1
				ENSBTAG00000051150	-0.865395
				ENSBTAG00000010238	-0.865367	LTB4R
				ENSBTAG00000004590	-0.864559	PPIH
				ENSBTAG00000053854	-0.864435	ABHD14A
				ENSBTAG00000009213	-0.864379	TOMM40L
				ENSBTAG00000050012	-0.864062
				ENSBTAG00000051151	-0.863136
				ENSBTAG00000053419	-0.862842
				ENSBTAG00000025564	-0.862744	RPL36A
				ENSBTAG00000005583	-0.862065	HYI
				ENSBTAG00000023343	-0.861953	RPL28
				ENSBTAG00000000666	-0.861577	GHDC
				ENSBTAG00000022825	-0.85998	BRI3
				ENSBTAG00000031432	-0.859918	LYRM4
				ENSBTAG00000014208	-0.859534	RPL35A
				ENSBTAG00000047281	-0.859093	C10H15orf62
				ENSBTAG00000019543	-0.858609	ELOB
				ENSBTAG00000054053	-0.858316
				ENSBTAG00000014226	-0.858182	RPL34
				ENSBTAG00000047845	-0.858112
				ENSBTAG00000016769	-0.857954	CDK16
				ENSBTAG00000021777	-0.857923
				ENSBTAG00000015758	-0.857588	USB1
				ENSBTAG00000002185	-0.857537	RNF7
				ENSBTAG00000013309	-0.856837	SRSF4
				ENSBTAG00000005349	-0.856688	RPL27A
				ENSBTAG00000018274	-0.856592
				ENSBTAG00000001843	-0.856378	WBP1
				ENSBTAG00000019886	-0.856339	BORA
				ENSBTAG00000013958	-0.855782	PAK4
				ENSBTAG00000039208	-0.855439	ATP5F1E
				ENSBTAG00000023274	-0.8554
				ENSBTAG00000009246	-0.855351	DPY30
				ENSBTAG00000013264	-0.855219	RPS24
				ENSBTAG00000030384	-0.855017	SURF1
				ENSBTAG00000000699	-0.85466	AOPEP
				ENSBTAG00000018628	-0.854467	RPL29
				ENSBTAG00000002830	-0.854433	U2AF2
				ENSBTAG00000012880	-0.854055
				ENSBTAG00000012072	-0.853558	NDUFS8
				ENSBTAG00000025848	-0.853164	RBM3
				ENSBTAG00000004993	-0.853092	NXT1
				ENSBTAG00000018803	-0.852955	SNF8
				ENSBTAG00000001419	-0.852349	MRPL4
				ENSBTAG00000002735	-0.85234	METTL26
				ENSBTAG00000018483	-0.852131	NDUFS3
				ENSBTAG00000010904	-0.851976	PAGR1
				ENSBTAG00000010723	-0.851826	PFDN6
				ENSBTAG00000002468	-0.851418	RPS28
				ENSBTAG00000016299	-0.851204	ZNF784
				ENSBTAG00000001514	-0.851047	ASB11
				ENSBTAG00000005757	-0.851026	FUS
				ENSBTAG00000011444	-0.850775	HINT2
				ENSBTAG00000021604	-0.850399	TMEM138
				ENSBTAG00000025148	-0.850169	FBXL12
				ENSBTAG00000012159	-0.850032	CNBP
				ENSBTAG00000049035	-0.849987	C14H8orf89
				ENSBTAG00000006272	-0.849693	NTHL1
				ENSBTAG00000020758	-0.849647	MAP3K12
				ENSBTAG00000002182	-0.849484
				ENSBTAG00000011533	-0.848865	SLC22A31
				ENSBTAG00000005296	-0.848734	RPL13A
				ENSBTAG00000008977	-0.848045
				ENSBTAG00000005158	-0.847691	PG
				ENSBTAG00000007107	-0.847675	TMEM143
				ENSBTAG00000005178	-0.846981	MMAB
				ENSBTAG00000019329	-0.846001	LYL1
				ENSBTAG00000044048	-0.845295	LMBR1L
				ENSBTAG00000019718	-0.84396	RPS15
				ENSBTAG00000000218	-0.843943	MAP2K5
				ENSBTAG00000030648	-0.842175	MPST
				ENSBTAG00000010568	-0.842103	ZBED5
				ENSBTAG00000039555	-0.842098	COX7C
				ENSBTAG00000016588	-0.841385	PGAP6
				ENSBTAG00000019253	-0.841365
				ENSBTAG00000050386	-0.840665	MGMT
				ENSBTAG00000020229	-0.840485	ATP8B3
				ENSBTAG00000049577	-0.840391
				ENSBTAG00000038379	-0.839411
				ENSBTAG00000011738	-0.839342	TFR2
				ENSBTAG00000038422	-0.839269
				ENSBTAG00000013392	-0.83904	PLD2
				ENSBTAG00000000820	-0.838952	GNG11
				ENSBTAG00000007480	-0.838817
				ENSBTAG00000037457	-0.838455	MBD2
				ENSBTAG00000009072	-0.838189	ZNF572
				ENSBTAG00000001776	-0.838017	SIRT2
				ENSBTAG00000004786	-0.837824	TMEM134
				ENSBTAG00000033015	-0.837713	FAHD1
				ENSBTAG00000012898	-0.837648	RPS27L
				ENSBTAG00000014032	-0.837505	EIF3H
				ENSBTAG00000012421	-0.836489	TANGO2
				ENSBTAG00000012808	-0.836203	MASP2
				ENSBTAG00000011442	-0.836157	SPAG8
				ENSBTAG00000002871	-0.835984	COPS6
				ENSBTAG00000016552	-0.835892	NME3
				ENSBTAG00000004018	-0.835715	DGKA
				ENSBTAG00000019291	-0.835696	GRB14
				ENSBTAG00000009514	-0.835605	PPWD1
				ENSBTAG00000008778	-0.835358	CHST13
				ENSBTAG00000044132	-0.835218	NTN5
				ENSBTAG00000005814	-0.834998	PSME2
				ENSBTAG00000013530	-0.834991	DDAH2
				ENSBTAG00000050249	-0.834981
				ENSBTAG00000007834	-0.834841	PPP1R16A
				ENSBTAG00000016213	-0.834467	SYCE2
				ENSBTAG00000008825	-0.834188	POLR3F
				ENSBTAG00000019864	-0.833846	MAPK15
				ENSBTAG00000009841	-0.833608	CNDP2
				ENSBTAG00000001059	-0.833477	IDH3G
				ENSBTAG00000011645	-0.833309	U2AF1
				ENSBTAG00000014805	-0.83247	ENOPH1
				ENSBTAG00000008396	-0.831129	MRPL54
				ENSBTAG00000006590	-0.830804	NUDT16L1
				ENSBTAG00000019645	-0.830144	TFDP1
				ENSBTAG00000014970	-0.829755
				ENSBTAG00000002847	-0.829641	D2HGDH
				ENSBTAG00000049554	-0.829551
				ENSBTAG00000011729	-0.829387	STARD3
				ENSBTAG00000023947	-0.82919	AVPI1
				ENSBTAG00000014712	-0.828952	CLPP
				ENSBTAG00000003417	-0.82879	PHKG2
				ENSBTAG00000008812	-0.828605	PFDN4
				ENSBTAG00000009694	-0.8282	PUS10
				ENSBTAG00000001777	-0.828062	RPLP2
				ENSBTAG00000017867	-0.827787	YPEL1
				ENSBTAG00000020924	-0.827376	FBXW9
				ENSBTAG00000011918	-0.827218	BLOC1S1
				ENSBTAG00000007754	-0.826564	NDUFA3
				ENSBTAG00000014662	-0.826421
				ENSBTAG00000000542	-0.825424	CFAP36
				ENSBTAG00000015156	-0.825233
				ENSBTAG00000038682	-0.825035	FAM83H
				ENSBTAG00000004112	-0.824537	GAMT
				ENSBTAG00000009972	-0.824422	INHA
				ENSBTAG00000009533	-0.823318	RPL3L
				ENSBTAG00000007002	-0.822926	IDUA
				ENSBTAG00000014730	-0.822382	NCAPD2
				ENSBTAG00000038865	-0.822371	TCEA3
				ENSBTAG00000031001	-0.822261	MEGF8
				ENSBTAG00000024756	-0.821847	DENND6B
				ENSBTAG00000026114	-0.821829
				ENSBTAG00000000639	-0.820743	APRT
				ENSBTAG00000020498	-0.819775	ACP1
				ENSBTAG00000047376	-0.819736	PIN4
				ENSBTAG00000051801	-0.819575
				ENSBTAG00000000764	-0.819508	GIPC1
				ENSBTAG00000033333	-0.819449	CDK10
				ENSBTAG00000006457	-0.819018	AHSP
				ENSBTAG00000038896	-0.818986	RPS26
				ENSBTAG00000010096	-0.818949	SLC5A2
				ENSBTAG00000000251	-0.818906	ALAD
				ENSBTAG00000007507	-0.818219	FAAH
				ENSBTAG00000007523	-0.817759	STX4
				ENSBTAG00000016664	-0.817733	SLC2A4RG
				ENSBTAG00000004268	-0.817705	TRAPPC5
				ENSBTAG00000005666	-0.817232	LRRC20
				ENSBTAG00000012672	-0.817061	ZNHIT3
				ENSBTAG00000006884	-0.816657	PABPN1
				ENSBTAG00000016191	-0.816215	ZNF32
				ENSBTAG00000009576	-0.816102	PACSIN3
				ENSBTAG00000014156	-0.815975	AMN1
				ENSBTAG00000014122	-0.815904	FOXRED1
				ENSBTAG00000053714	-0.815792
				ENSBTAG00000009153	-0.815302	MLXIPL
				ENSBTAG00000018016	-0.814139	NUPR1
				ENSBTAG00000009908	-0.814004	RPS3A
				ENSBTAG00000051443	-0.812752
				ENSBTAG00000050675	-0.812434	BOLA3
				ENSBTAG00000002481	-0.812022	HAGHL
				ENSBTAG00000018888	-0.811833	DPH2
				ENSBTAG00000051798	-0.811396
				ENSBTAG00000019678	-0.811311	ALKBH6
				ENSBTAG00000026604	-0.811268	LYRM2
				ENSBTAG00000014297	-0.81121	MOV10
				ENSBTAG00000022902	-0.811115	RPL17
				ENSBTAG00000016643	-0.810587	CYB561D1
				ENSBTAG00000017622	-0.810458	SIVA1
				ENSBTAG00000003315	-0.810159
				ENSBTAG00000052750	-0.810126
				ENSBTAG00000010348	-0.809806	GATD1
				ENSBTAG00000003946	-0.809777	NECAB3
				ENSBTAG00000004586	-0.809769
				ENSBTAG00000020496	-0.809763	C23H6orf62
				ENSBTAG00000053406	-0.809578
				ENSBTAG00000048390	-0.809171
				ENSBTAG00000004330	-0.808968	ENO4
				ENSBTAG00000012940	-0.808318	TMEM25
				ENSBTAG00000016427	-0.808082	COMMD7
				ENSBTAG00000013479	-0.807875	NHERF2
				ENSBTAG00000016224	-0.807719	RPS7
				ENSBTAG00000008942	-0.80758	NGEF
				ENSBTAG00000012723	-0.807389	HAUS4
				ENSBTAG00000008591	-0.80716	CAMTA2
				ENSBTAG00000030864	-0.806747	FAM228B
				ENSBTAG00000007453	-0.806395	NELFE
				ENSBTAG00000017404	-0.806382	SEC14L2
				ENSBTAG00000016549	-0.806326	CARMIL1
				ENSBTAG00000023415	-0.806105	LIN7B
				ENSBTAG00000020550	-0.805746
				ENSBTAG00000048957	-0.805541
				ENSBTAG00000005850	-0.805259	DLK2
				ENSBTAG00000015559	-0.805231	ERI3
				ENSBTAG00000002116	-0.804635	ZCCHC3
				ENSBTAG00000019147	-0.804135	RPS20
				ENSBTAG00000018496	-0.804028	TIMM17B
				ENSBTAG00000000026	-0.804017	VPS33B
				ENSBTAG00000015598	-0.803498	RPS10
				ENSBTAG00000007737	-0.80314	UBA52
				ENSBTAG00000016724	-0.803069	NPEPL1
				ENSBTAG00000015004	-0.802476	TBCB
				ENSBTAG00000005715	-0.80224
				ENSBTAG00000019867	-0.801866	COMMD1
				ENSBTAG00000021427	-0.801659	HOXB3
				ENSBTAG00000010456	-0.800649	TADA1
				ENSBTAG00000000295	-0.800558	CLHC1
				ENSBTAG00000030585	-0.800409	CLDN14
				ENSBTAG00000011471	-0.800375	CARS2
				ENSBTAG00000016268	-0.800098	XRCC1
