# Supplementary material for: Transcriptomic and regulatory landscape of liver tissue associated with meat and carcass quality traits in cattle
Source: J Anim Sci Biotechnol. 2026 Aug 1;17:150. doi: 10.1186/s40104-026-01465-0 (PMC13428424; doi:10.1186/s40104-026-01465-0)
Supplement: Supplementary file 3 — Additional file 3: Table S2-1. Gene expression–phenotype asociation for average daily gain (ADG). Table S2-2. Gene expression–phenotype association for ribeye area (REA). Table S2-3. Gene expression–phenotype association for backfat thickness (BFT). Table S2-4. Gene expression–phenotype association for kidney, pelvic, and inguinal fat in Kg (KPIFKg). Table S2-5. Gene expression–phenotype association for kidney, pelvic, and inguinal fat in percentual (KPIFPer). Table S2-6. Gene expression–phenotype association for cooking loss at 24 hours post mortem (CL0). Table S2-7. Gene expression–phenotype association for cooking loss at 7 days post mortem (CL7). Table S2-8. Gene expression–phenotype association for cooking loss at 14 days post mortem (CL14). Table S2-9. Gene expression–phenotype association for shear force 24 hours post mortem (SF0). Table S2-10. Gene expression–phenotype association for shear force 7 days post mortem (SF7). Table S2-11. Gene expression–phenotype association for shear force 14 days post mortem (SF14). Table S2-12. Gene expression–phenotype association for lightness at 24 hours post mortem (L0). Table S2-13. Gene expression–phenotype association for lightness at 7 days post mortem (L7). Table S2-14. Gene expression–phenotype association for lightness at 14 days post mortem (L14). Table S2-15. Gene expression–phenotype association for redness 7 days post mortem (a7). Table S2-16. Gene expression–phenotype association for redness 14 days post mortem (a14). Table S2-17. Gene expression–phenotype association for yellowness 24 hours post mortem (b0). Table S2-18. Gene expression–phenotype association for yellowness 14 days post mortem (b14) [file 40104_2026_1465_MOESM3_ESM.xlsx]

## Sheet: Description
Transcriptomic and regulatory landscape of liver tissue associated with meat and carcass quality traits in cattle
Thais Ribeiro da Silva¹; Juliana Afonso2; Bárbara Silva-Vignato¹; Ingrid Soares Garcia¹; Beatriz Delcarme Lima¹; Heidge Fukumasu3; Saulo Luz Silva3; Juliana Petrini1; Carolina Purcell Goes1,4; Bruna Petry5; Wellison J. S. Diniz6; Aline Silva Mello Cesar¹; Gerson Barreto Mourão¹; James E. Koltes5; Luciana Correia de Almeida Regitano2; Luiz Lehmann Coutinho¹
¹ Department of Animal Science, College of Agriculture “Luiz de Queiroz”, University of São Paulo, Piracicaba, SP, Brazil ² Embrapa Pecuária Sudeste, São Carlos, SP, Brazil ³ College of Animal Science and Food Engineering, University of São Paulo, Pirassununga, SP, Brazil 4 Department of Structural Biology, Federal University of Triângulo Mineiro, Uberaba, MG, Brazil 5 Department of Animal Scienc…
Data Description Supplementary Table 2
Tab1.	Gene expression-phenotype asociation for average daily gain (ADG)
Tab2.	Gene expression-phenotype association for ribeye area (REA)
Tab3.	Gene expression-phenotype association for backfat thickness (BFT)
Tab4.	Gene expression-phenotype association for kidney, pelvic, and inguinal fat in Kg (KPIFKg)
Tab5.	Gene expression-phenotype association for kidney, pelvic, and inguinal fat in percentual (KPIFPer)
Tab6.	Gene expression-phenotype association for cooking loss at 24 hours post mortem (CL0)
Tab7.	Gene expression-phenotype association for cooking loss at 7 days post mortem (CL7)
Tab8.	Gene expression-phenotype association for cooking loss at 14 days post mortem (CL14)
Tab9.	Gene expression-phenotype association for shear force 24 hours post mortem (SF0)
Tab10.	Gene expression-phenotype association for shear force 7 days post mortem (SF7)
Tab11.	Gene expression-phenotype association for shear force 14 days post mortem (SF14)
Tab12.	Gene expression-phenotype association for lightness at 24 hours post mortem (L0)
Tab13.	Gene expression-phenotype association for lightness at 7 days post mortem (L7)
Tab14.	Gene expression-phenotype association for lightness at 14 days post mortem (L14)
Tab15.	Gene expression-phenotype association for redness 7 days post mortem (a7)
Tab16.	Gene expression-phenotype association for redness 14 days post mortem (a14)
Tab17.	Gene expression-phenotype association for yellowness 24 hours post mortem (b0)
Tab18.	Gene expression-phenotype association for yellowness 14 days post mortem (b14)

## Sheet: Tab1
Tab1 - Gene expression-phenotype asociation for average daily gain (ADG)
ID	baseMean	log2FoldChange	lfcSE	stat	pvalue	padj	gene_symbol
ENSBTAG00000038756	29.6819	-3.34494	0.542882	-6.16146	7.2079e-10	1.07016e-05	GLB1L3
ENSBTAG00000004272	21.5123	6.99863	1.23092	5.68571	1.30273e-08	8.34371e-05
ENSBTAG00000007043	16.9037	4.47	0.792345	5.64148	1.68594e-08	8.34371e-05
ENSBTAG00000048710	15.5986	-2.67078	0.511137	-5.22518	1.7399e-07	0.000645807
ENSBTAG00000054745	316.371	-2.71375	0.545543	-4.9744	6.54503e-07	0.00194348
ENSBTAG00000052111	43.922	-2.8599	0.592788	-4.82449	1.40363e-06	0.00347328
ENSBTAG00000053486	33.2847	6.57649	1.4285	4.60376	4.14922e-06	0.00835132	BRCA1
ENSBTAG00000024492	24.4457	-2.0348	0.446015	-4.56218	5.06243e-06	0.00835132
ENSBTAG00000022520	331.544	1.70481	0.372754	4.57355	4.79534e-06	0.00835132
ENSBTAG00000050650	15.7633	-2.03022	0.45473	-4.46468	8.01891e-06	0.0119057
ENSBTAG00000052702	4.93549	-2.762	0.624936	-4.41964	9.88645e-06	0.013344	POU2AF3
ENSBTAG00000019823	9.48349	1.45972	0.336968	4.33194	1.478e-05	0.0182865	ADAMTS17
ENSBTAG00000012684	142.734	-1.87654	0.446002	-4.20746	2.58258e-05	0.029495	CCL19
ENSBTAG00000015251	110.435	-1.42117	0.346791	-4.09806	4.16631e-05	0.0343651	COL11A2
ENSBTAG00000031544	289.232	-1.51598	0.369712	-4.10045	4.12355e-05	0.0343651	ALG13
ENSBTAG00000038415	42.4509	2.93276	0.70941	4.13409	3.5637e-05	0.0343651	AMPD3
ENSBTAG00000015821	8.48033	-1.81866	0.441938	-4.11518	3.86873e-05	0.0343651	DDIT3
ENSBTAG00000000601	44.1104	-2.00371	0.48686	-4.11558	3.86212e-05	0.0343651	SLC6A12
ENSBTAG00000008793	5.15466	-2.67669	0.662495	-4.04031	5.33801e-05	0.0377398	RND2
ENSBTAG00000048320	4.85025	1.75401	0.433346	4.04759	5.17466e-05	0.0377398	RNASE1
ENSBTAG00000007393	57.4256	-1.20869	0.297563	-4.06196	4.86617e-05	0.0377398
ENSBTAG00000009983	252.721	-1.80633	0.448493	-4.02756	5.63597e-05	0.0380351	KIF23
ENSBTAG00000051673	163.805	-0.599552	0.151825	-3.94896	7.84908e-05	0.0467383	SRGAP3
ENSBTAG00000004685	32.4722	-1.15821	0.293342	-3.94832	7.87e-05	0.0467383	TRIP6
ENSBTAG00000024772	29.446	-1.18239	0.298272	-3.96412	7.36676e-05	0.0467383	CRIP2
ENSBTAG00000017387	4.40343	-1.99548	0.517181	-3.85838	0.000114143	0.0498926	CORO6
ENSBTAG00000021615	94.7588	-1.62071	0.420331	-3.85579	0.000115356	0.0498926	RREB1
ENSBTAG00000049889	78.7149	-0.748336	0.193759	-3.86219	0.000112374	0.0498926	HTR7
ENSBTAG00000053893	12.1166	2.06456	0.535904	3.85248	0.000116929	0.0498926	TMEM269
ENSBTAG00000001120	58.2545	-1.48479	0.381843	-3.88849	0.00010087	0.0498926	COG2
ENSBTAG00000021505	221.404	-0.600919	0.155312	-3.86911	0.000109233	0.0498926	USP36
ENSBTAG00000005980	830.2	-0.505405	0.129844	-3.89239	9.92631e-05	0.0498926	LGALS2
ENSBTAG00000008783	9.53222	1.53458	0.397302	3.86252	0.000112225	0.0498926	LIMK1
ENSBTAG00000020314	473.693	-0.822372	0.213545	-3.85104	0.000117616	0.0498926	ZBED4
ENSBTAG00000044083	90.2487	-0.827626	0.213191	-3.88209	0.000103561	0.0498926

## Sheet: Tab2
Tab 2- Gene expression-phenotype association for ribeye area (REA)
ID	baseMean	log2FoldChange	lfcSE	stat	pvalue	padj	gene_symbol
ENSBTAG00000004272	20.0262	0.281175	0.0402038	6.99375	2.67641e-12	4.59781e-08
ENSBTAG00000053486	30.7999	0.315176	0.0475338	6.63056	3.34405e-11	2.87237e-07
ENSBTAG00000023032	131.213	0.1364	0.028048	4.8631	1.1556e-06	0.00661737	SFTPA1
ENSBTAG00000048722	3.37233	-0.139093	0.0312691	-4.44826	8.65692e-06	0.0371793

## Sheet: Tab3
Tab3- Gene expression-phenotype association for backfat thickness (BFT)
ID	baseMean	log2FoldChange	lfcSE	stat	pvalue	padj	gene_symbol
ENSBTAG00000004272	21.1855	1.13353	0.173801	6.52202	6.93659e-11	1.19164e-06
ENSBTAG00000053486	32.6412	1.22926	0.212365	5.7884	7.10602e-09	6.10371e-05
ENSBTAG00000015715	38.335	-0.749951	0.140701	-5.33011	9.81544e-08	0.000562065	SPOCD1
ENSBTAG00000010304	926.994	-0.150629	0.0343187	-4.3891	1.13818e-05	0.0488821	CHKA
ENSBTAG00000038415	40.371	0.464248	0.107038	4.33724	1.44286e-05	0.0495738	SLC6A12

## Sheet: Tab4
Tab 4- Gene expression-phenotype association for kidney, pelvic, and inguinal fat in Kg (KPIFKg)
ID	baseMean	log2FoldChange	lfcSE	stat	pvalue	padj	gene_symbol
ENSBTAG00000004272	20.0262	-2.82545	0.524848	-5.38336	7.31067e-08	0.0012559
ENSBTAG00000038415	39.8129	1.35405	0.267604	5.0599	4.19478e-07	0.00360311	SLC6A12
ENSBTAG00000038756	32.3516	-1.17937	0.249356	-4.72965	2.24904e-06	0.0128787	GLB1L3
ENSBTAG00000002964	1.38845	-1.34265	0.289915	-4.6312	3.63553e-06	0.0156137	TXLNB
ENSBTAG00000014707	315.183	-1.08456	0.244477	-4.43625	9.15413e-06	0.0314517	ISG15
ENSBTAG00000015715	36.3479	-1.7864	0.418189	-4.27176	1.93939e-05	0.0475425	SPOCD1
ENSBTAG00000054745	323.107	-0.988728	0.233073	-4.24214	2.21398e-05	0.0475425
ENSBTAG00000048710	15.6028	-0.963609	0.225484	-4.27351	1.92417e-05	0.0475425

## Sheet: Tab5
Tab 5- Gene expression-phenotype association for kidney, pelvic, and inguinal fat in percentual (KPIFPer)
ID	baseMean	log2FoldChange	lfcSE	stat	pvalue	padj	gene_symbol
ENSBTAG00000002964	1.38845	-0.376421	0.0703662	-5.34946	8.82166e-08	0.00151547	TXLNB
ENSBTAG00000004272	20.0262	-0.720698	0.138028	-5.22139	1.77587e-07	0.00152538
ENSBTAG00000038756	32.3516	-0.319949	0.0655662	-4.87978	1.06205e-06	0.00608165	GLB1L3
ENSBTAG00000038415	39.8129	0.351661	0.0729297	4.82192	1.42186e-06	0.00608359	SLC6A12
ENSBTAG00000054745	323.107	-0.286044	0.0598671	-4.77798	1.77065e-06	0.00608359
ENSBTAG00000017786	10.1507	-0.194156	0.0413342	-4.69724	2.63705e-06	0.00645784	FCRL6
ENSBTAG00000048710	15.6028	-0.269249	0.0573782	-4.69254	2.69839e-06	0.00645784
ENSBTAG00000050650	15.5207	-0.230762	0.0494104	-4.67032	3.00732e-06	0.00645784
ENSBTAG00000011579	6.73279	0.309006	0.0681812	4.53213	5.83932e-06	0.0100314	CHRM1
ENSBTAG00000052111	43.1924	-0.295866	0.0651574	-4.54079	5.60446e-06	0.0100314
ENSBTAG00000054072	3.96169	-0.23955	0.0561776	-4.26416	2.00655e-05	0.0287255
ENSBTAG00000019708	39.4736	-0.121543	0.0284921	-4.26586	1.99135e-05	0.0287255	ACSL6
ENSBTAG00000006343	101.187	0.215721	0.0515636	4.18359	2.86942e-05	0.0379183	IL1R2
ENSBTAG00000014707	315.183	-0.270129	0.0653803	-4.13166	3.60154e-05	0.0441935	ISG15
ENSBTAG00000039086	6.04067	-0.319202	0.0776423	-4.11118	3.93638e-05	0.0450821

## Sheet: Tab6
Tab 6 -Gene expression-phenotype association for cooking loss at 24 hours post mortem (CL0)
ID	baseMean	log2FoldChange	lfcSE	stat	pvalue	padj	gene_symbol
ENSBTAG00000053486	30.7999	0.664522	0.0937427	7.08878	1.35296e-12	2.09885e-08
ENSBTAG00000014707	315.183	-0.213151	0.0396605	-5.37439	7.68419e-08	0.000397349	ISG15
ENSBTAG00000004272	20.0262	-0.447731	0.082447	-5.43053	5.61867e-08	0.000397349
ENSBTAG00000020536	128.851	-0.13124	0.0261351	-5.0216	5.12428e-07	0.00198732	HERC6
ENSBTAG00000038415	39.8129	0.262934	0.0534779	4.91668	8.80232e-07	0.00273101	SLC6A12
ENSBTAG00000012335	518.244	-0.0975409	0.0222499	-4.38389	1.1658e-05	0.0301419	UBA7
ENSBTAG00000007352	11.9336	0.137844	0.0317636	4.33969	1.42681e-05	0.0316201	KCNC4

## Sheet: Tab7
Tab 7- Gene expression-phenotype association for cooking loss at 7 days post mortem (CL7)
ID	baseMean	log2FoldChange	lfcSE	stat	pvalue	padj	gene_symbol
ENSBTAG00000053486	31.0277	0.559767	0.093579	5.98176	2.20738e-09	3.79206e-05
ENSBTAG00000043553	549.008	-0.257138	0.0495979	-5.18446	2.16645e-07	0.00186087	GPX3
ENSBTAG00000038415	39.6182	-0.211821	0.0445046	-4.75954	1.94037e-06	0.0111112	SLC6A12

## Sheet: Tab8
Tab 8 - Gene expression-phenotype association for cooking loss at 14 days post mortem (CL14)
ID	baseMean	log2FoldChange	lfcSE	stat	pvalue	padj	gene_symbol
ENSBTAG00000053486	31.9382	0.617098	0.102099	6.04411	1.50238e-09	2.58095e-05
ENSBTAG00000038415	40.2614	-0.237769	0.0467076	-5.09059	3.56953e-07	0.00306604	SLC6A12
ENSBTAG00000015715	37.5397	-0.321806	0.0686392	-4.68837	2.75389e-06	0.0157697	SPOCD1

## Sheet: Tab9
Tab 9- Gene expression-phenotype association for shear force 24 hours post mortem (SF0)
ID	baseMean	log2FoldChange	lfcSE	stat	pvalue	padj	gene_symbol
ENSBTAG00000053486	31.695	-0.254441	0.0424615	-5.99227	2.06926e-09	2.93442e-05
ENSBTAG00000043553	529.873	0.151904	0.0259531	5.85302	4.82737e-09	3.42284e-05	GPX3
ENSBTAG00000020196	36.1631	0.0766457	0.0147746	5.18767	2.1294e-07	0.00100657	ENPP3
ENSBTAG00000021181	26.0413	-0.0413081	0.00905241	-4.56322	5.0376e-06	0.0169673	BUB1
ENSBTAG00000017567	319.229	-0.0339199	0.00761328	-4.45536	8.37535e-06	0.0169673	ACACA
ENSBTAG00000012335	459.846	-0.0283847	0.00633152	-4.48308	7.35741e-06	0.0169673	UBA7
ENSBTAG00000007043	16.4454	0.11103	0.0247504	4.48599	7.25755e-06	0.0169673
ENSBTAG00000046587	436.659	-0.0488916	0.0110859	-4.41024	1.03255e-05	0.0183032	CST6
ENSBTAG00000017020	20.4664	-0.0653663	0.0150555	-4.34168	1.41394e-05	0.022279	S100G
ENSBTAG00000005718	190.466	0.0493897	0.0118138	4.18069	2.90629e-05	0.0412142	PLIN2

[truncated: 9 more sheets: Tab10, Tab11, Tab12, Tab13, Tab14, Tab15, Tab16, Tab17, Tab18]
