# Supplementary material for: Transcriptomic and regulatory landscape of liver tissue associated with meat and carcass quality traits in cattle
Source: J Anim Sci Biotechnol. 2026 Aug 1;17:150. doi: 10.1186/s40104-026-01465-0 (PMC13428424; doi:10.1186/s40104-026-01465-0)
Supplement: Supplementary file 4 — Additional file 4: Table S3-1. Cis-eQTL results. Table S3-2. Trans-eQTLs results. Table S3-3. eQTL hotspots (permutation analysis). Table S3-4. SNP x Phenotype association results. Table S3-5. Ame enrichment results of the promoter region of the trans regulated genes of the rs449155362 eQTL. Table S3-6. MLXIPL target genes identified by AME enrichment for rs449155362. Table S3-7. ATAC-seq Quality Control Metrics. Table S3-8. ATAC-seq results for Liver-5.I sample. Table S3-9. ATAC-seq results for Liver-10.IV sample. Table S3-10. LD results using PLINK. Table S3-11. Overlap of the eQTLs in cis with ATAC-seq peaks. Table S3-12. Overlap of the eQTLs in trans with ATAC-seq peaks. Table S3-13. Overlap of the cis-eQTLs with chromatin states. Table S3-14. Overlap of the trans-eQTLs with chromatin states. Table S3-15. Integration of main findings. [file 40104_2026_1465_MOESM4_ESM.xlsx]

## Sheet: Description
Transcriptomic and regulatory landscape of liver tissue associated with meat and carcass quality traits in cattle
Thais Ribeiro da Silva¹; Juliana Afonso2; Bárbara Silva-Vignato¹; Ingrid Soares Garcia¹; Beatriz Delcarme Lima¹; Heidge Fukumasu3; Saulo Luz Silva3; Juliana Petrini1; Carolina Purcell Goes1,4; Bruna Petry5; Wellison J. S. Diniz6; Aline Silva Mello Cesar¹; Gerson Barreto Mourão¹; James E. Koltes5; Luciana Correia de Almeida Regitano2; Luiz Lehmann Coutinho¹
¹ Department of Animal Science, College of Agriculture “Luiz de Queiroz”, University of São Paulo, Piracicaba, SP, Brazil ² Embrapa Pecuária Sudeste, São Carlos, SP, Brazil ³ College of Animal Science and Food Engineering, University of São Paulo, Pirassununga, SP, Brazil 4 Department of Structural Biology, Federal University of Triângulo Mineiro, Uberaba, MG, Brazil 5 Department of Animal Scienc…
Data Description Supplementary Table 3
Tab1.	Cis-eQTL results
Tab2.	Trans-eQTLs results
Tab3.	eQTL hotspots (permutation analysis)
Tab4.	SNPxPhenotype association results
Tab5.	Ame enrichment results of the promoter region of the trans regulated genes of the rs449155362 eQTL
Tab6.	MLXIPL target genes identified by AME enrichment for rs449155362
Tab 7	ATAC-seq Quality Control Metrics
Tab8.	ATAC-seq results for Liver-5.I sample
Tab9.	ATAC-seq results for Liver-10.IV sample
Tab10.	LD results using PLINK
Tab11.	Overlap of the eQTLs in cis with ATAC-seq peaks
Tab12.	Overlap of the eQTLs in trans with ATAC-seq peaks
Tab13.	Overlap of the cis-eQTLs with chromatin states
Tab14.	Overlap of the trans-eQTLs with chromatin states
Tab15.	Integration of main findings

## Sheet: Tab1
Tab 1- Cis-eQTL results
snps	gene_regulated	statistic	pvalue	FDR	beta	WGNA Modules or Gene Phenotype association	gene_name	Gene-description	chr_gene	gene_start_position	gene_end_position
10_13404557	ENSBTAG00000000372	4.82007	6.60783e-06	0.0360145	4.11496	turquoise	TIPIN	TIMELESS interacting protein [Source:VGNC Symbol;Acc:VGNC:35877]	10	13235273	13252303
4_113266670	ENSBTAG00000000389	-4.72576	9.52182e-06	0.037765	-5.82321	turquoise_B0_Gene-Phenotype	ZNF212	zinc finger protein 212 [Source:VGNC Symbol;Acc:VGNC:37226]	4	112326870	112343467
4_113068049	ENSBTAG00000000389	-4.78	7.72049e-06	0.0376565	-4.57582	turquoise_B0_Gene-Phenotype	ZNF212	zinc finger protein 212 [Source:VGNC Symbol;Acc:VGNC:37226]	4	112326870	112343467
4_113262903	ENSBTAG00000000389	-5.11565	2.05711e-06	0.0198871	-6.6607	turquoise_B0_Gene-Phenotype	ZNF212	zinc finger protein 212 [Source:VGNC Symbol;Acc:VGNC:37226]	4	112326870	112343467
4_113068127	ENSBTAG00000000389	-4.87873	5.25538e-06	0.0316245	-4.91206	turquoise_B0_Gene-Phenotype	ZNF212	zinc finger protein 212 [Source:VGNC Symbol;Acc:VGNC:37226]	4	112326870	112343467
4_92899969	ENSBTAG00000000548	-4.75038	8.65836e-06	0.0376565	-3.21673	blue_B0_Gene-Phenotype	KLHDC10	kelch domain containing 10 [Source:VGNC Symbol;Acc:VGNC:30634]	4	93862057	93927440
15_35401133	ENSBTAG00000000986	-4.71069	1.00908e-05	0.0387923	-1.4223	L0_Gene-Phenotype	USH1C	USH1 protein network component harmonin [Source:VGNC Symbol;Acc:VGNC:36704]	15	34963061	35011740
15_35401028	ENSBTAG00000000986	-5.49485	4.4036e-07	0.0154577	-1.74989	L0_Gene-Phenotype	USH1C	USH1 protein network component harmonin [Source:VGNC Symbol;Acc:VGNC:36704]	15	34963061	35011740
15_35400172	ENSBTAG00000000986	-6.54902	4.93219e-09	0.00155376	-2.17045	L0_Gene-Phenotype	USH1C	USH1 protein network component harmonin [Source:VGNC Symbol;Acc:VGNC:36704]	15	34963061	35011740
15_35395625	ENSBTAG00000000986	-5.18471	1.55908e-06	0.0174133	-1.56603	L0_Gene-Phenotype	USH1C	USH1 protein network component harmonin [Source:VGNC Symbol;Acc:VGNC:36704]	15	34963061	35011740
15_35401043	ENSBTAG00000000986	-5.49485	4.4036e-07	0.0154577	-1.74989	L0_Gene-Phenotype	USH1C	USH1 protein network component harmonin [Source:VGNC Symbol;Acc:VGNC:36704]	15	34963061	35011740
15_35401161	ENSBTAG00000000986	-4.71345	9.98391e-06	0.0386543	-1.42359	L0_Gene-Phenotype	USH1C	USH1 protein network component harmonin [Source:VGNC Symbol;Acc:VGNC:36704]	15	34963061	35011740
15_35401775	ENSBTAG00000000986	-5.4843	4.59952e-07	0.0156234	-1.75216	L0_Gene-Phenotype	USH1C	USH1 protein network component harmonin [Source:VGNC Symbol;Acc:VGNC:36704]	15	34963061	35011740
15_35401266	ENSBTAG00000000986	-7.0093	6.4707e-10	0.000953975	-1.96254	L0_Gene-Phenotype	USH1C	USH1 protein network component harmonin [Source:VGNC Symbol;Acc:VGNC:36704]	15	34963061	35011740
15_35401765	ENSBTAG00000000986	-5.4843	4.59952e-07	0.0156234	-1.75216	L0_Gene-Phenotype	USH1C	USH1 protein network component harmonin [Source:VGNC Symbol;Acc:VGNC:36704]	15	34963061	35011740
22_56176316	ENSBTAG00000001812	5.98003	5.75787e-08	0.00557562	0.259594	turquoise	H1-8	H1.8 linker histone [Source:VGNC Symbol;Acc:VGNC:83613]	22	56187661	56192831
19_51472294	ENSBTAG00000001868	4.9916	3.37027e-06	0.0267079	63.7943	turquoise_B0_Gene-Phenotype_L0_Gene-Phenotype	PCYT2	phosphate cytidylyltransferase 2, ethanolamine [Source:VGNC Symbol;Acc:VGNC:32654]	19	50982862	50990086
18_55963294	ENSBTAG00000001996	-4.60861	1.49147e-05	0.0429468	-29.8564	turquoise_B0_Gene-Phenotype	-	-	-	-	-
18_25732763	ENSBTAG00000002242	4.5856	1.62784e-05	0.044286	1.6852	B0_Gene-Phenotype	PSME3IP1	proteasome activator subunit 3 interacting protein 1 [Source:VGNC Symbol;Acc:VGNC:28772]	18	25171520	25212248
25_26126683	ENSBTAG00000002345	-5.25642	1.16715e-06	0.0158753	-11.4218	B0_Gene-Phenotype	SETD1A	SET domain containing 1A, histone lysine methyltransferase [Source:VGNC Symbol;Acc:VGNC:34492]	25	27095299	27118753
25_26126121	ENSBTAG00000002345	-5.25642	1.16715e-06	0.0158753	-11.4218	B0_Gene-Phenotype	SETD1A	SET domain containing 1A, histone lysine methyltransferase [Source:VGNC Symbol;Acc:VGNC:34492]	25	27095299	27118753
25_26126021	ENSBTAG00000002345	-5.25642	1.16715e-06	0.0158753	-11.4218	B0_Gene-Phenotype	SETD1A	SET domain containing 1A, histone lysine methyltransferase [Source:VGNC Symbol;Acc:VGNC:34492]	25	27095299	27118753
25_27995286	ENSBTAG00000002345	-4.68452	1.11586e-05	0.0402464	-10.4322	B0_Gene-Phenotype	SETD1A	SET domain containing 1A, histone lysine methyltransferase [Source:VGNC Symbol;Acc:VGNC:34492]	25	27095299	27118753
25_26124985	ENSBTAG00000002345	-5.20014	1.46513e-06	0.0167523	-9.86852	B0_Gene-Phenotype	SETD1A	SET domain containing 1A, histone lysine methyltransferase [Source:VGNC Symbol;Acc:VGNC:34492]	25	27095299	27118753
25_26124918	ENSBTAG00000002345	-5.25642	1.16715e-06	0.0158753	-11.4218	B0_Gene-Phenotype	SETD1A	SET domain containing 1A, histone lysine methyltransferase [Source:VGNC Symbol;Acc:VGNC:34492]	25	27095299	27118753
25_26126922	ENSBTAG00000002345	-5.25642	1.16715e-06	0.0158753	-11.4218	B0_Gene-Phenotype	SETD1A	SET domain containing 1A, histone lysine methyltransferase [Source:VGNC Symbol;Acc:VGNC:34492]	25	27095299	27118753
25_26126414	ENSBTAG00000002345	-5.25642	1.16715e-06	0.0158753	-11.4218	B0_Gene-Phenotype	SETD1A	SET domain containing 1A, histone lysine methyltransferase [Source:VGNC Symbol;Acc:VGNC:34492]	25	27095299	27118753
25_26126665	ENSBTAG00000002345	-5.20839	1.41721e-06	0.0163457	-11.341	B0_Gene-Phenotype	SETD1A	SET domain containing 1A, histone lysine methyltransferase [Source:VGNC Symbol;Acc:VGNC:34492]	25	27095299	27118753
25_26124924	ENSBTAG00000002345	-5.25642	1.16715e-06	0.0158753	-11.4218	B0_Gene-Phenotype	SETD1A	SET domain containing 1A, histone lysine methyltransferase [Source:VGNC Symbol;Acc:VGNC:34492]	25	27095299	27118753
25_26127400	ENSBTAG00000002345	-5.25642	1.16715e-06	0.0158753	-11.4218	B0_Gene-Phenotype	SETD1A	SET domain containing 1A, histone lysine methyltransferase [Source:VGNC Symbol;Acc:VGNC:34492]	25	27095299	27118753
25_26125749	ENSBTAG00000002345	-5.40094	6.47833e-07	0.0158753	-11.9885	B0_Gene-Phenotype	SETD1A	SET domain containing 1A, histone lysine methyltransferase [Source:VGNC Symbol;Acc:VGNC:34492]	25	27095299	27118753
25_26123656	ENSBTAG00000002345	-5.40094	6.47833e-07	0.0158753	-11.9885	B0_Gene-Phenotype	SETD1A	SET domain containing 1A, histone lysine methyltransferase [Source:VGNC Symbol;Acc:VGNC:34492]	25	27095299	27118753
25_26129106	ENSBTAG00000002345	-5.25642	1.16715e-06	0.0158753	-11.4218	B0_Gene-Phenotype	SETD1A	SET domain containing 1A, histone lysine methyltransferase [Source:VGNC Symbol;Acc:VGNC:34492]	25	27095299	27118753
25_26127790	ENSBTAG00000002345	-5.25642	1.16715e-06	0.0158753	-11.4218	B0_Gene-Phenotype	SETD1A	SET domain containing 1A, histone lysine methyltransferase [Source:VGNC Symbol;Acc:VGNC:34492]	25	27095299	27118753
25_26127711	ENSBTAG00000002345	-5.25642	1.16715e-06	0.0158753	-11.4218	B0_Gene-Phenotype	SETD1A	SET domain containing 1A, histone lysine methyltransferase [Source:VGNC Symbol;Acc:VGNC:34492]	25	27095299	27118753
25_26126999	ENSBTAG00000002345	-5.25642	1.16715e-06	0.0158753	-11.4218	B0_Gene-Phenotype	SETD1A	SET domain containing 1A, histone lysine methyltransferase [Source:VGNC Symbol;Acc:VGNC:34492]	25	27095299	27118753
25_26124464	ENSBTAG00000002345	-5.25642	1.16715e-06	0.0158753	-11.4218	B0_Gene-Phenotype	SETD1A	SET domain containing 1A, histone lysine methyltransferase [Source:VGNC Symbol;Acc:VGNC:34492]	25	27095299	27118753
25_26127588	ENSBTAG00000002345	-4.58768	1.615e-05	0.044286	-9.45414	B0_Gene-Phenotype	SETD1A	SET domain containing 1A, histone lysine methyltransferase [Source:VGNC Symbol;Acc:VGNC:34492]	25	27095299	27118753
25_26127559	ENSBTAG00000002345	-5.28815	1.02622e-06	0.0158753	-9.73221	B0_Gene-Phenotype	SETD1A	SET domain containing 1A, histone lysine methyltransferase [Source:VGNC Symbol;Acc:VGNC:34492]	25	27095299	27118753
25_26123719	ENSBTAG00000002345	-5.25642	1.16715e-06	0.0158753	-11.4218	B0_Gene-Phenotype	SETD1A	SET domain containing 1A, histone lysine methyltransferase [Source:VGNC Symbol;Acc:VGNC:34492]	25	27095299	27118753
25_26127175	ENSBTAG00000002345	-5.25642	1.16715e-06	0.0158753	-11.4218	B0_Gene-Phenotype	SETD1A	SET domain containing 1A, histone lysine methyltransferase [Source:VGNC Symbol;Acc:VGNC:34492]	25	27095299	27118753
25_26124529	ENSBTAG00000002345	-5.25314	1.18273e-06	0.0158753	-11.4856	B0_Gene-Phenotype	SETD1A	SET domain containing 1A, histone lysine methyltransferase [Source:VGNC Symbol;Acc:VGNC:34492]	25	27095299	27118753
25_26126981	ENSBTAG00000002345	-5.25642	1.16715e-06	0.0158753	-11.4218	B0_Gene-Phenotype	SETD1A	SET domain containing 1A, histone lysine methyltransferase [Source:VGNC Symbol;Acc:VGNC:34492]	25	27095299	27118753
25_26124528	ENSBTAG00000002345	-5.25314	1.18273e-06	0.0158753	-11.4856	B0_Gene-Phenotype	SETD1A	SET domain containing 1A, histone lysine methyltransferase [Source:VGNC Symbol;Acc:VGNC:34492]	25	27095299	27118753
25_26126752	ENSBTAG00000002345	-5.25642	1.16715e-06	0.0158753	-11.4218	B0_Gene-Phenotype	SETD1A	SET domain containing 1A, histone lysine methyltransferase [Source:VGNC Symbol;Acc:VGNC:34492]	25	27095299	27118753
25_26129183	ENSBTAG00000002345	-5.25642	1.16715e-06	0.0158753	-11.4218	B0_Gene-Phenotype	SETD1A	SET domain containing 1A, histone lysine methyltransferase [Source:VGNC Symbol;Acc:VGNC:34492]	25	27095299	27118753
25_26124654	ENSBTAG00000002345	-5.25642	1.16715e-06	0.0158753	-11.4218	B0_Gene-Phenotype	SETD1A	SET domain containing 1A, histone lysine methyltransferase [Source:VGNC Symbol;Acc:VGNC:34492]	25	27095299	27118753
25_26126563	ENSBTAG00000002345	-5.26421	1.13089e-06	0.0158753	-11.518	B0_Gene-Phenotype	SETD1A	SET domain containing 1A, histone lysine methyltransferase [Source:VGNC Symbol;Acc:VGNC:34492]	25	27095299	27118753
25_26127119	ENSBTAG00000002345	-5.25642	1.16715e-06	0.0158753	-11.4218	B0_Gene-Phenotype	SETD1A	SET domain containing 1A, histone lysine methyltransferase [Source:VGNC Symbol;Acc:VGNC:34492]	25	27095299	27118753
25_26129031	ENSBTAG00000002345	-5.25642	1.16715e-06	0.0158753	-11.4218	B0_Gene-Phenotype	SETD1A	SET domain containing 1A, histone lysine methyltransferase [Source:VGNC Symbol;Acc:VGNC:34492]	25	27095299	27118753
25_26128271	ENSBTAG00000002345	-5.25642	1.16715e-06	0.0158753	-11.4218	B0_Gene-Phenotype	SETD1A	SET domain containing 1A, histone lysine methyltransferase [Source:VGNC Symbol;Acc:VGNC:34492]	25	27095299	27118753
25_26127500	ENSBTAG00000002345	-5.9896	5.52806e-08	0.00557562	-11.4436	B0_Gene-Phenotype	SETD1A	SET domain containing 1A, histone lysine methyltransferase [Source:VGNC Symbol;Acc:VGNC:34492]	25	27095299	27118753
25_26126456	ENSBTAG00000002345	-4.87062	5.42477e-06	0.0322489	-10.0458	B0_Gene-Phenotype	SETD1A	SET domain containing 1A, histone lysine methyltransferase [Source:VGNC Symbol;Acc:VGNC:34492]	25	27095299	27118753
25_26124181	ENSBTAG00000002345	-4.87062	5.42477e-06	0.0322489	-10.0458	B0_Gene-Phenotype	SETD1A	SET domain containing 1A, histone lysine methyltransferase [Source:VGNC Symbol;Acc:VGNC:34492]	25	27095299	27118753
25_26125657	ENSBTAG00000002345	-5.15633	1.74757e-06	0.0184031	-11.3385	B0_Gene-Phenotype	SETD1A	SET domain containing 1A, histone lysine methyltransferase [Source:VGNC Symbol;Acc:VGNC:34492]	25	27095299	27118753
25_26127361	ENSBTAG00000002345	-6.50458	5.98973e-09	0.00155376	-11.3982	B0_Gene-Phenotype	SETD1A	SET domain containing 1A, histone lysine methyltransferase [Source:VGNC Symbol;Acc:VGNC:34492]	25	27095299	27118753
25_26123648	ENSBTAG00000002345	-5.25642	1.16715e-06	0.0158753	-11.4218	B0_Gene-Phenotype	SETD1A	SET domain containing 1A, histone lysine methyltransferase [Source:VGNC Symbol;Acc:VGNC:34492]	25	27095299	27118753
25_26127340	ENSBTAG00000002345	-6.50458	5.98973e-09	0.00155376	-11.3982	B0_Gene-Phenotype	SETD1A	SET domain containing 1A, histone lysine methyltransferase [Source:VGNC Symbol;Acc:VGNC:34492]	25	27095299	27118753
25_26129281	ENSBTAG00000002345	-5.25642	1.16715e-06	0.0158753	-11.4218	B0_Gene-Phenotype	SETD1A	SET domain containing 1A, histone lysine methyltransferase [Source:VGNC Symbol;Acc:VGNC:34492]	25	27095299	27118753
25_26128267	ENSBTAG00000002345	-5.25642	1.16715e-06	0.0158753	-11.4218	B0_Gene-Phenotype	SETD1A	SET domain containing 1A, histone lysine methyltransferase [Source:VGNC Symbol;Acc:VGNC:34492]	25	27095299	27118753
25_26125196	ENSBTAG00000002345	-5.24296	1.23247e-06	0.0158753	-11.43	B0_Gene-Phenotype	SETD1A	SET domain containing 1A, histone lysine methyltransferase [Source:VGNC Symbol;Acc:VGNC:34492]	25	27095299	27118753
25_26125656	ENSBTAG00000002345	-5.15633	1.74757e-06	0.0184031	-11.3385	B0_Gene-Phenotype	SETD1A	SET domain containing 1A, histone lysine methyltransferase [Source:VGNC Symbol;Acc:VGNC:34492]	25	27095299	27118753
25_26129420	ENSBTAG00000002345	-5.25642	1.16715e-06	0.0158753	-11.4218	B0_Gene-Phenotype	SETD1A	SET domain containing 1A, histone lysine methyltransferase [Source:VGNC Symbol;Acc:VGNC:34492]	25	27095299	27118753
25_26124984	ENSBTAG00000002345	-5.13699	1.88855e-06	0.019136	-9.61938	B0_Gene-Phenotype	SETD1A	SET domain containing 1A, histone lysine methyltransferase [Source:VGNC Symbol;Acc:VGNC:34492]	25	27095299	27118753
15_80855395	ENSBTAG00000002411	-4.56838	1.7377e-05	0.0462418	-22.7626	turquoise_B0_Gene-Phenotype	CTNND1	catenin Gene-Phenotypelta 1 [Source:VGNC Symbol;Acc:VGNC:27805]	15	80967293	81012327
15_80855373	ENSBTAG00000002411	-4.56838	1.7377e-05	0.0462418	-22.7626	turquoise_B0_Gene-Phenotype	CTNND1	catenin Gene-Phenotypelta 1 [Source:VGNC Symbol;Acc:VGNC:27805]	15	80967293	81012327
19_33783317	ENSBTAG00000002605	5.07826	2.38856e-06	0.0221475	4.06745	turquoise	TRIM16	tripartite motif containing 16 [Source:VGNC Symbol;Acc:VGNC:107280]	19	33033493	33061188
18_52900073	ENSBTAG00000002635	4.86411	5.56473e-06	0.0328163	0.282721	blue_B0_Gene-Phenotype	PGLYRP1	peptidoglycan recognition protein 1 [Source:VGNC Symbol;Acc:VGNC:32791]	18	53513720	53515868
10_20736949	ENSBTAG00000002705	5.39006	6.77352e-07	0.0158753	86.3637	blue	REC8	REC8 meiotic recombi-tion protein [Source:VGNC Symbol;Acc:VGNC:33846]	10	20976598	20982410
10_20736013	ENSBTAG00000002705	6.51299	5.77355e-09	0.00155376	113.924	blue	REC8	REC8 meiotic recombi-tion protein [Source:VGNC Symbol;Acc:VGNC:33846]	10	20976598	20982410
10_20521570	ENSBTAG00000002707	6.23571	1.92467e-08	0.00333829	22.53	turquoise_B0_Gene-Phenotype	IPO4	importin 4 [Source:VGNC Symbol;Acc:VGNC:30242]	10	20967440	20978204
10_21027473	ENSBTAG00000002707	5.9342	6.99647e-08	0.00557562	29.3914	turquoise_B0_Gene-Phenotype	IPO4	importin 4 [Source:VGNC Symbol;Acc:VGNC:30242]	10	20967440	20978204
10_21025589	ENSBTAG00000002707	4.90061	4.82356e-06	0.0301329	14.9075	turquoise_B0_Gene-Phenotype	IPO4	importin 4 [Source:VGNC Symbol;Acc:VGNC:30242]	10	20967440	20978204
10_21026680	ENSBTAG00000002707	6.49534	6.23632e-09	0.00155376	19.9439	turquoise_B0_Gene-Phenotype	IPO4	importin 4 [Source:VGNC Symbol;Acc:VGNC:30242]	10	20967440	20978204
10_21023468	ENSBTAG00000002707	5.9342	6.99647e-08	0.00557562	29.3914	turquoise_B0_Gene-Phenotype	IPO4	importin 4 [Source:VGNC Symbol;Acc:VGNC:30242]	10	20967440	20978204
10_21024545	ENSBTAG00000002707	5.20805	1.41915e-06	0.0163457	16.3989	turquoise_B0_Gene-Phenotype	IPO4	importin 4 [Source:VGNC Symbol;Acc:VGNC:30242]	10	20967440	20978204
10_21027477	ENSBTAG00000002707	5.9342	6.99647e-08	0.00557562	29.3914	turquoise_B0_Gene-Phenotype	IPO4	importin 4 [Source:VGNC Symbol;Acc:VGNC:30242]	10	20967440	20978204
10_21021395	ENSBTAG00000002707	5.9342	6.99647e-08	0.00557562	29.3914	turquoise_B0_Gene-Phenotype	IPO4	importin 4 [Source:VGNC Symbol;Acc:VGNC:30242]	10	20967440	20978204
10_20522079	ENSBTAG00000002707	4.9087	4.67286e-06	0.029441	15.7007	turquoise_B0_Gene-Phenotype	IPO4	importin 4 [Source:VGNC Symbol;Acc:VGNC:30242]	10	20967440	20978204
10_21020706	ENSBTAG00000002707	5.9342	6.99647e-08	0.00557562	29.3914	turquoise_B0_Gene-Phenotype	IPO4	importin 4 [Source:VGNC Symbol;Acc:VGNC:30242]	10	20967440	20978204
10_21020660	ENSBTAG00000002707	5.9342	6.99647e-08	0.00557562	29.3914	turquoise_B0_Gene-Phenotype	IPO4	importin 4 [Source:VGNC Symbol;Acc:VGNC:30242]	10	20967440	20978204
10_21027476	ENSBTAG00000002707	5.9342	6.99647e-08	0.00557562	29.3914	turquoise_B0_Gene-Phenotype	IPO4	importin 4 [Source:VGNC Symbol;Acc:VGNC:30242]	10	20967440	20978204
10_21021395	ENSBTAG00000002718	4.73131	9.32021e-06	0.0376565	8.36369	turquoise_B0_Gene-Phenotype	TINF2	TERF1 interacting nuclear factor 2 [Source:VGNC Symbol;Acc:VGNC:35876]	10	20926555	20936522
10_21023468	ENSBTAG00000002718	4.73131	9.32021e-06	0.0376565	8.36369	turquoise_B0_Gene-Phenotype	TINF2	TERF1 interacting nuclear factor 2 [Source:VGNC Symbol;Acc:VGNC:35876]	10	20926555	20936522
10_21020706	ENSBTAG00000002718	4.73131	9.32021e-06	0.0376565	8.36369	turquoise_B0_Gene-Phenotype	TINF2	TERF1 interacting nuclear factor 2 [Source:VGNC Symbol;Acc:VGNC:35876]	10	20926555	20936522
10_21027473	ENSBTAG00000002718	4.73131	9.32021e-06	0.0376565	8.36369	turquoise_B0_Gene-Phenotype	TINF2	TERF1 interacting nuclear factor 2 [Source:VGNC Symbol;Acc:VGNC:35876]	10	20926555	20936522
10_21027476	ENSBTAG00000002718	4.73131	9.32021e-06	0.0376565	8.36369	turquoise_B0_Gene-Phenotype	TINF2	TERF1 interacting nuclear factor 2 [Source:VGNC Symbol;Acc:VGNC:35876]	10	20926555	20936522
10_21020660	ENSBTAG00000002718	4.73131	9.32021e-06	0.0376565	8.36369	turquoise_B0_Gene-Phenotype	TINF2	TERF1 interacting nuclear factor 2 [Source:VGNC Symbol;Acc:VGNC:35876]	10	20926555	20936522
10_21027477	ENSBTAG00000002718	4.73131	9.32021e-06	0.0376565	8.36369	turquoise_B0_Gene-Phenotype	TINF2	TERF1 interacting nuclear factor 2 [Source:VGNC Symbol;Acc:VGNC:35876]	10	20926555	20936522
25_36480346	ENSBTAG00000002881	4.77823	7.77383e-06	0.0376565	7.14919	turquoise_B0_Gene-Phenotype	AP4M1	adaptor related protein complex 4 subunit mu 1 [Source:VGNC Symbol;Acc:VGNC:25993]	25	36345256	36349113
18_63237215	ENSBTAG00000002904	-5.10395	2.15567e-06	0.0207042	-6.17599	turquoise_B0_Gene-Phenotype	ZNF787	zinc finger protein 787 [Source:VGNC Symbol;Acc:VGNC:37345]	18	63496441	63512944
18_63236562	ENSBTAG00000002904	-4.5497	1.86506e-05	0.0481891	-5.46583	turquoise_B0_Gene-Phenotype	ZNF787	zinc finger protein 787 [Source:VGNC Symbol;Acc:VGNC:37345]	18	63496441	63512944
18_56478946	ENSBTAG00000003264	-4.55453	1.83129e-05	0.0477007	-15.6606	turquoise_B0_Gene-Phenotype	NR1H2	nuclear receptor subfamily 1 group H member 2 [Source:VGNC Symbol;Acc:VGNC:32230]	18	56541077	56547748
18_56478935	ENSBTAG00000003264	-4.55453	1.83129e-05	0.0477007	-15.6606	turquoise_B0_Gene-Phenotype	NR1H2	nuclear receptor subfamily 1 group H member 2 [Source:VGNC Symbol;Acc:VGNC:32230]	18	56541077	56547748
25_26127361	ENSBTAG00000003417	-5.17921	1.59402e-06	0.0174726	-3.65919	blue_B0_Gene-Phenotype	PHKG2	phosphorylase ki-se catalytic subunit gamma 2 [Source:VGNC Symbol;Acc:VGNC:32834]	25	26869314	26878588
25_26127790	ENSBTAG00000003417	-4.52776	2.02617e-05	0.0499111	-3.83738	blue_B0_Gene-Phenotype	PHKG2	phosphorylase ki-se catalytic subunit gamma 2 [Source:VGNC Symbol;Acc:VGNC:32834]	25	26869314	26878588
25_26123648	ENSBTAG00000003417	-4.52776	2.02617e-05	0.0499111	-3.83738	blue_B0_Gene-Phenotype	PHKG2	phosphorylase ki-se catalytic subunit gamma 2 [Source:VGNC Symbol;Acc:VGNC:32834]	25	26869314	26878588
25_26124529	ENSBTAG00000003417	-4.55403	1.83473e-05	0.0477062	-3.87846	blue_B0_Gene-Phenotype	PHKG2	phosphorylase ki-se catalytic subunit gamma 2 [Source:VGNC Symbol;Acc:VGNC:32834]	25	26869314	26878588
25_26126999	ENSBTAG00000003417	-4.52776	2.02617e-05	0.0499111	-3.83738	blue_B0_Gene-Phenotype	PHKG2	phosphorylase ki-se catalytic subunit gamma 2 [Source:VGNC Symbol;Acc:VGNC:32834]	25	26869314	26878588
25_26126683	ENSBTAG00000003417	-4.52776	2.02617e-05	0.0499111	-3.83738	blue_B0_Gene-Phenotype	PHKG2	phosphorylase ki-se catalytic subunit gamma 2 [Source:VGNC Symbol;Acc:VGNC:32834]	25	26869314	26878588
25_26128594	ENSBTAG00000003417	-4.58705	1.6189e-05	0.044286	-3.20307	blue_B0_Gene-Phenotype	PHKG2	phosphorylase ki-se catalytic subunit gamma 2 [Source:VGNC Symbol;Acc:VGNC:32834]	25	26869314	26878588
25_26206598	ENSBTAG00000003417	-4.84707	5.94786e-06	0.0341868	-2.40938	blue_B0_Gene-Phenotype	PHKG2	phosphorylase ki-se catalytic subunit gamma 2 [Source:VGNC Symbol;Acc:VGNC:32834]	25	26869314	26878588
25_26123719	ENSBTAG00000003417	-4.52776	2.02617e-05	0.0499111	-3.83738	blue_B0_Gene-Phenotype	PHKG2	phosphorylase ki-se catalytic subunit gamma 2 [Source:VGNC Symbol;Acc:VGNC:32834]	25	26869314	26878588
25_26124924	ENSBTAG00000003417	-4.52776	2.02617e-05	0.0499111	-3.83738	blue_B0_Gene-Phenotype	PHKG2	phosphorylase ki-se catalytic subunit gamma 2 [Source:VGNC Symbol;Acc:VGNC:32834]	25	26869314	26878588
25_26127340	ENSBTAG00000003417	-5.17921	1.59402e-06	0.0174726	-3.65919	blue_B0_Gene-Phenotype	PHKG2	phosphorylase ki-se catalytic subunit gamma 2 [Source:VGNC Symbol;Acc:VGNC:32834]	25	26869314	26878588
25_26123656	ENSBTAG00000003417	-4.63609	1.34315e-05	0.0419465	-4.02251	blue_B0_Gene-Phenotype	PHKG2	phosphorylase ki-se catalytic subunit gamma 2 [Source:VGNC Symbol;Acc:VGNC:32834]	25	26869314	26878588
25_26127400	ENSBTAG00000003417	-4.52776	2.02617e-05	0.0499111	-3.83738	blue_B0_Gene-Phenotype	PHKG2	phosphorylase ki-se catalytic subunit gamma 2 [Source:VGNC Symbol;Acc:VGNC:32834]	25	26869314	26878588
25_26206493	ENSBTAG00000003417	-5.05232	2.64858e-06	0.023594	-2.54696	blue_B0_Gene-Phenotype	PHKG2	phosphorylase ki-se catalytic subunit gamma 2 [Source:VGNC Symbol;Acc:VGNC:32834]	25	26869314	26878588
25_26126414	ENSBTAG00000003417	-4.52776	2.02617e-05	0.0499111	-3.83738	blue_B0_Gene-Phenotype	PHKG2	phosphorylase ki-se catalytic subunit gamma 2 [Source:VGNC Symbol;Acc:VGNC:32834]	25	26869314	26878588
25_26126922	ENSBTAG00000003417	-4.52776	2.02617e-05	0.0499111	-3.83738	blue_B0_Gene-Phenotype	PHKG2	phosphorylase ki-se catalytic subunit gamma 2 [Source:VGNC Symbol;Acc:VGNC:32834]	25	26869314	26878588
25_26126456	ENSBTAG00000003417	-4.82936	6.37298e-06	0.0352788	-3.7626	blue_B0_Gene-Phenotype	PHKG2	phosphorylase ki-se catalytic subunit gamma 2 [Source:VGNC Symbol;Acc:VGNC:32834]	25	26869314	26878588
25_26127175	ENSBTAG00000003417	-4.52776	2.02617e-05	0.0499111	-3.83738	blue_B0_Gene-Phenotype	PHKG2	phosphorylase ki-se catalytic subunit gamma 2 [Source:VGNC Symbol;Acc:VGNC:32834]	25	26869314	26878588
25_26124464	ENSBTAG00000003417	-4.52776	2.02617e-05	0.0499111	-3.83738	blue_B0_Gene-Phenotype	PHKG2	phosphorylase ki-se catalytic subunit gamma 2 [Source:VGNC Symbol;Acc:VGNC:32834]	25	26869314	26878588
25_26126021	ENSBTAG00000003417	-4.52776	2.02617e-05	0.0499111	-3.83738	blue_B0_Gene-Phenotype	PHKG2	phosphorylase ki-se catalytic subunit gamma 2 [Source:VGNC Symbol;Acc:VGNC:32834]	25	26869314	26878588
25_26129281	ENSBTAG00000003417	-4.52776	2.02617e-05	0.0499111	-3.83738	blue_B0_Gene-Phenotype	PHKG2	phosphorylase ki-se catalytic subunit gamma 2 [Source:VGNC Symbol;Acc:VGNC:32834]	25	26869314	26878588
25_26124181	ENSBTAG00000003417	-4.82936	6.37298e-06	0.0352788	-3.7626	blue_B0_Gene-Phenotype	PHKG2	phosphorylase ki-se catalytic subunit gamma 2 [Source:VGNC Symbol;Acc:VGNC:32834]	25	26869314	26878588
25_26129031	ENSBTAG00000003417	-4.52776	2.02617e-05	0.0499111	-3.83738	blue_B0_Gene-Phenotype	PHKG2	phosphorylase ki-se catalytic subunit gamma 2 [Source:VGNC Symbol;Acc:VGNC:32834]	25	26869314	26878588
25_26129183	ENSBTAG00000003417	-4.52776	2.02617e-05	0.0499111	-3.83738	blue_B0_Gene-Phenotype	PHKG2	phosphorylase ki-se catalytic subunit gamma 2 [Source:VGNC Symbol;Acc:VGNC:32834]	25	26869314	26878588
25_26129420	ENSBTAG00000003417	-4.52776	2.02617e-05	0.0499111	-3.83738	blue_B0_Gene-Phenotype	PHKG2	phosphorylase ki-se catalytic subunit gamma 2 [Source:VGNC Symbol;Acc:VGNC:32834]	25	26869314	26878588
25_26127711	ENSBTAG00000003417	-4.52776	2.02617e-05	0.0499111	-3.83738	blue_B0_Gene-Phenotype	PHKG2	phosphorylase ki-se catalytic subunit gamma 2 [Source:VGNC Symbol;Acc:VGNC:32834]	25	26869314	26878588
25_26124528	ENSBTAG00000003417	-4.55403	1.83473e-05	0.0477062	-3.87846	blue_B0_Gene-Phenotype	PHKG2	phosphorylase ki-se catalytic subunit gamma 2 [Source:VGNC Symbol;Acc:VGNC:32834]	25	26869314	26878588
25_26127500	ENSBTAG00000003417	-4.90959	4.65643e-06	0.029441	-3.72928	blue_B0_Gene-Phenotype	PHKG2	phosphorylase ki-se catalytic subunit gamma 2 [Source:VGNC Symbol;Acc:VGNC:32834]	25	26869314	26878588
25_26128267	ENSBTAG00000003417	-4.52776	2.02617e-05	0.0499111	-3.83738	blue_B0_Gene-Phenotype	PHKG2	phosphorylase ki-se catalytic subunit gamma 2 [Source:VGNC Symbol;Acc:VGNC:32834]	25	26869314	26878588
25_26128271	ENSBTAG00000003417	-4.52776	2.02617e-05	0.0499111	-3.83738	blue_B0_Gene-Phenotype	PHKG2	phosphorylase ki-se catalytic subunit gamma 2 [Source:VGNC Symbol;Acc:VGNC:32834]	25	26869314	26878588
25_26125749	ENSBTAG00000003417	-4.63609	1.34315e-05	0.0419465	-4.02251	blue_B0_Gene-Phenotype	PHKG2	phosphorylase ki-se catalytic subunit gamma 2 [Source:VGNC Symbol;Acc:VGNC:32834]	25	26869314	26878588
25_26127119	ENSBTAG00000003417	-4.52776	2.02617e-05	0.0499111	-3.83738	blue_B0_Gene-Phenotype	PHKG2	phosphorylase ki-se catalytic subunit gamma 2 [Source:VGNC Symbol;Acc:VGNC:32834]	25	26869314	26878588
25_26126981	ENSBTAG00000003417	-4.52776	2.02617e-05	0.0499111	-3.83738	blue_B0_Gene-Phenotype	PHKG2	phosphorylase ki-se catalytic subunit gamma 2 [Source:VGNC Symbol;Acc:VGNC:32834]	25	26869314	26878588
25_26059914	ENSBTAG00000003417	-4.88155	5.19779e-06	0.0314183	-2.48582	blue_B0_Gene-Phenotype	PHKG2	phosphorylase ki-se catalytic subunit gamma 2 [Source:VGNC Symbol;Acc:VGNC:32834]	25	26869314	26878588
25_26206708	ENSBTAG00000003417	-4.75428	8.52885e-06	0.0376565	-2.38508	blue_B0_Gene-Phenotype	PHKG2	phosphorylase ki-se catalytic subunit gamma 2 [Source:VGNC Symbol;Acc:VGNC:32834]	25	26869314	26878588
25_26124654	ENSBTAG00000003417	-4.52776	2.02617e-05	0.0499111	-3.83738	blue_B0_Gene-Phenotype	PHKG2	phosphorylase ki-se catalytic subunit gamma 2 [Source:VGNC Symbol;Acc:VGNC:32834]	25	26869314	26878588
25_26126121	ENSBTAG00000003417	-4.52776	2.02617e-05	0.0499111	-3.83738	blue_B0_Gene-Phenotype	PHKG2	phosphorylase ki-se catalytic subunit gamma 2 [Source:VGNC Symbol;Acc:VGNC:32834]	25	26869314	26878588
25_26126752	ENSBTAG00000003417	-4.52776	2.02617e-05	0.0499111	-3.83738	blue_B0_Gene-Phenotype	PHKG2	phosphorylase ki-se catalytic subunit gamma 2 [Source:VGNC Symbol;Acc:VGNC:32834]	25	26869314	26878588
25_26124918	ENSBTAG00000003417	-4.52776	2.02617e-05	0.0499111	-3.83738	blue_B0_Gene-Phenotype	PHKG2	phosphorylase ki-se catalytic subunit gamma 2 [Source:VGNC Symbol;Acc:VGNC:32834]	25	26869314	26878588
25_26129106	ENSBTAG00000003417	-4.52776	2.02617e-05	0.0499111	-3.83738	blue_B0_Gene-Phenotype	PHKG2	phosphorylase ki-se catalytic subunit gamma 2 [Source:VGNC Symbol;Acc:VGNC:32834]	25	26869314	26878588
4_113266670	ENSBTAG00000004078	-4.6241	1.40603e-05	0.0429008	-0.349627	turquoise	KCNH2	potassium voltage-gated channel subfamily H member 2 [Source:VGNC Symbol;Acc:VGNC:96697]	4	113525985	113561800
18_54750140	ENSBTAG00000004138	4.72768	9.45137e-06	0.0376565	4.88171	turquoise_B0_Gene-Phenotype_L0_Gene-Phenotype	BICRA	BRD4 interacting chromatin remoGene-Phenotypeling complex associated protein [Source:VGNC Symbol;Acc:VGNC:26494]	18	54587432	54623192
7_16057686	ENSBTAG00000004270	-4.84447	6.00849e-06	0.0343345	-1.79635	turquoise	FCER2	Fc epsilon receptor II [Source:VGNC Symbol;Acc:VGNC:28932]	7	16532670	16542534
4_113068338	ENSBTAG00000004540	4.54092	1.92799e-05	0.0494336	10.349	blue_B0_Gene-Phenotype	NUB1	negative regulator of ubiquitin like proteins 1 [Source:VGNC Symbol;Acc:VGNC:32314]	4	113890470	113936947
4_113262903	ENSBTAG00000004540	4.73846	9.06648e-06	0.0376565	12.0471	blue_B0_Gene-Phenotype	NUB1	negative regulator of ubiquitin like proteins 1 [Source:VGNC Symbol;Acc:VGNC:32314]	4	113890470	113936947
4_113239424	ENSBTAG00000004540	4.81805	6.65982e-06	0.0362309	13.8931	blue_B0_Gene-Phenotype	NUB1	negative regulator of ubiquitin like proteins 1 [Source:VGNC Symbol;Acc:VGNC:32314]	4	113890470	113936947
4_113262410	ENSBTAG00000004540	4.59269	1.58458e-05	0.044286	10.139	blue_B0_Gene-Phenotype	NUB1	negative regulator of ubiquitin like proteins 1 [Source:VGNC Symbol;Acc:VGNC:32314]	4	113890470	113936947
18_52648829	ENSBTAG00000004588	4.62963	1.37668e-05	0.0424611	1.56284	turquoise_B0_Gene-Phenotype	KCNN4	potassium calcium-activated channel subfamily N member 4 [Source:VGNC Symbol;Acc:VGNC:30486]	18	51965948	51979728
18_52574084	ENSBTAG00000004588	5.2313	1.29199e-06	0.0158753	1.35917	turquoise_B0_Gene-Phenotype	KCNN4	potassium calcium-activated channel subfamily N member 4 [Source:VGNC Symbol;Acc:VGNC:30486]	18	51965948	51979728
18_52181933	ENSBTAG00000004588	4.9771	3.56905e-06	0.0271063	1.44863	turquoise_B0_Gene-Phenotype	KCNN4	potassium calcium-activated channel subfamily N member 4 [Source:VGNC Symbol;Acc:VGNC:30486]	18	51965948	51979728
18_52658818	ENSBTAG00000004588	4.55799	1.80742e-05	0.0474017	1.05703	turquoise_B0_Gene-Phenotype	KCNN4	potassium calcium-activated channel subfamily N member 4 [Source:VGNC Symbol;Acc:VGNC:30486]	18	51965948	51979728
18_52566044	ENSBTAG00000004588	5.42987	5.75361e-07	0.0158753	1.24847	turquoise_B0_Gene-Phenotype	KCNN4	potassium calcium-activated channel subfamily N member 4 [Source:VGNC Symbol;Acc:VGNC:30486]	18	51965948	51979728
13_38548495	ENSBTAG00000004620	5.98697	5.59023e-08	0.00557562	10.8703	turquoise_B0_Gene-Phenotype			13	38464001	38471435
29_50732193	ENSBTAG00000005144	5.2528	1.18437e-06	0.0158753	53.2049	turquoise_B0_Gene-Phenotype	PNPLA2	patatin like phospholipase domain containing 2 [Source:VGNC Symbol;Acc:VGNC:33091]	29	50548340	50553115
5_100481908	ENSBTAG00000005243	4.74902	8.70397e-06	0.0376565	23.8655	purple	OVOS2	ovostatin 2 [Source:NCBI gene (formerly Entrezgene);Acc:508026]	5	100679985	100732010
25_33826693	ENSBTAG00000005448	-5.11695	2.0464e-06	0.0198871	-2.20535	turquoise_B0_Gene-Phenotype			25	34549804	34571722
25_33826762	ENSBTAG00000005448	-5.54337	3.60358e-07	0.0143205	-2.00779	turquoise_B0_Gene-Phenotype			25	34549804	34571722
8_70550066	ENSBTAG00000005469	-4.97885	3.54454e-06	0.0270063	-95.1001	turquoise_B0_Gene-Phenotype	CCAR2	cell cycle and apoptosis regulator 2 [Source:VGNC Symbol;Acc:VGNC:26827]	8	69908027	69923007
10_21027477	ENSBTAG00000005814	4.83475	6.24044e-06	0.0348024	35.3286	blue_B0_Gene-Phenotype_L0_Gene-Phenotype	PSME2	proteasome activator subunit 2 [Source:VGNC Symbol;Acc:VGNC:33474]	10	21003879	21007790
10_21020660	ENSBTAG00000005814	4.83475	6.24044e-06	0.0348024	35.3286	blue_B0_Gene-Phenotype_L0_Gene-Phenotype	PSME2	proteasome activator subunit 2 [Source:VGNC Symbol;Acc:VGNC:33474]	10	21003879	21007790
10_21027476	ENSBTAG00000005814	4.83475	6.24044e-06	0.0348024	35.3286	blue_B0_Gene-Phenotype_L0_Gene-Phenotype	PSME2	proteasome activator subunit 2 [Source:VGNC Symbol;Acc:VGNC:33474]	10	21003879	21007790
10_21023468	ENSBTAG00000005814	4.83475	6.24044e-06	0.0348024	35.3286	blue_B0_Gene-Phenotype_L0_Gene-Phenotype	PSME2	proteasome activator subunit 2 [Source:VGNC Symbol;Acc:VGNC:33474]	10	21003879	21007790
10_21020706	ENSBTAG00000005814	4.83475	6.24044e-06	0.0348024	35.3286	blue_B0_Gene-Phenotype_L0_Gene-Phenotype	PSME2	proteasome activator subunit 2 [Source:VGNC Symbol;Acc:VGNC:33474]	10	21003879	21007790
10_21027473	ENSBTAG00000005814	4.83475	6.24044e-06	0.0348024	35.3286	blue_B0_Gene-Phenotype_L0_Gene-Phenotype	PSME2	proteasome activator subunit 2 [Source:VGNC Symbol;Acc:VGNC:33474]	10	21003879	21007790
10_21021395	ENSBTAG00000005814	4.83475	6.24044e-06	0.0348024	35.3286	blue_B0_Gene-Phenotype_L0_Gene-Phenotype	PSME2	proteasome activator subunit 2 [Source:VGNC Symbol;Acc:VGNC:33474]	10	21003879	21007790
3_101100051	ENSBTAG00000006128	4.66585	1.19865e-05	0.0403002	0.264456	blue	DYNLT4	dynein light chain Tctex-type 4 [Source:VGNC Symbol;Acc:VGNC:35707]	3	101200025	101209402
25_27995286	ENSBTAG00000006457	-4.65172	1.26528e-05	0.0414533	-1.25825	blue_B0_Gene-Phenotype_L0_Gene-Phenotype	AHSP	alpha hemoglobin stabilizing protein [Source:VGNC Symbol;Acc:VGNC:97237]	25	27537790	27544138
18_63236562	ENSBTAG00000006487	-5.44329	5.44506e-07	0.0158753	-195.736	blue_B0_Gene-Phenotype	RPS9	ribosomal protein S9 [Source:VGNC Symbol;Acc:VGNC:34152]	18	63196980	63204298
25_26124181	ENSBTAG00000006541	-4.88092	5.21046e-06	0.0314183	-1.09785	turquoise_B0_Gene-Phenotype	ATP2A1	ATPase sarcoplasmic/endoplasmic reticulum Ca2+ transporting 1 [Source:VGNC Symbol;Acc:VGNC:26290]	25	25928493	25946588
25_26129031	ENSBTAG00000006541	-4.6831	1.12196e-05	0.0402464	-1.14058	turquoise_B0_Gene-Phenotype	ATP2A1	ATPase sarcoplasmic/endoplasmic reticulum Ca2+ transporting 1 [Source:VGNC Symbol;Acc:VGNC:26290]	25	25928493	25946588
25_26126456	ENSBTAG00000006541	-4.88092	5.21046e-06	0.0314183	-1.09785	turquoise_B0_Gene-Phenotype	ATP2A1	ATPase sarcoplasmic/endoplasmic reticulum Ca2+ transporting 1 [Source:VGNC Symbol;Acc:VGNC:26290]	25	25928493	25946588
25_26129183	ENSBTAG00000006541	-4.6831	1.12196e-05	0.0402464	-1.14058	turquoise_B0_Gene-Phenotype	ATP2A1	ATPase sarcoplasmic/endoplasmic reticulum Ca2+ transporting 1 [Source:VGNC Symbol;Acc:VGNC:26290]	25	25928493	25946588
25_26124528	ENSBTAG00000006541	-4.76061	8.3228e-06	0.0376565	-1.16236	turquoise_B0_Gene-Phenotype	ATP2A1	ATPase sarcoplasmic/endoplasmic reticulum Ca2+ transporting 1 [Source:VGNC Symbol;Acc:VGNC:26290]	25	25928493	25946588
25_26128267	ENSBTAG00000006541	-4.6831	1.12196e-05	0.0402464	-1.14058	turquoise_B0_Gene-Phenotype	ATP2A1	ATPase sarcoplasmic/endoplasmic reticulum Ca2+ transporting 1 [Source:VGNC Symbol;Acc:VGNC:26290]	25	25928493	25946588
25_26127361	ENSBTAG00000006541	-5.52544	3.88113e-07	0.0143205	-1.11079	turquoise_B0_Gene-Phenotype	ATP2A1	ATPase sarcoplasmic/endoplasmic reticulum Ca2+ transporting 1 [Source:VGNC Symbol;Acc:VGNC:26290]	25	25928493	25946588
25_26125656	ENSBTAG00000006541	-4.60941	1.48696e-05	0.0429008	-1.1344	turquoise_B0_Gene-Phenotype	ATP2A1	ATPase sarcoplasmic/endoplasmic reticulum Ca2+ transporting 1 [Source:VGNC Symbol;Acc:VGNC:26290]	25	25928493	25946588
25_26129106	ENSBTAG00000006541	-4.6831	1.12196e-05	0.0402464	-1.14058	turquoise_B0_Gene-Phenotype	ATP2A1	ATPase sarcoplasmic/endoplasmic reticulum Ca2+ transporting 1 [Source:VGNC Symbol;Acc:VGNC:26290]	25	25928493	25946588
25_26127400	ENSBTAG00000006541	-4.6831	1.12196e-05	0.0402464	-1.14058	turquoise_B0_Gene-Phenotype	ATP2A1	ATPase sarcoplasmic/endoplasmic reticulum Ca2+ transporting 1 [Source:VGNC Symbol;Acc:VGNC:26290]	25	25928493	25946588
25_26128271	ENSBTAG00000006541	-4.6831	1.12196e-05	0.0402464	-1.14058	turquoise_B0_Gene-Phenotype	ATP2A1	ATPase sarcoplasmic/endoplasmic reticulum Ca2+ transporting 1 [Source:VGNC Symbol;Acc:VGNC:26290]	25	25928493	25946588
25_26124924	ENSBTAG00000006541	-4.6831	1.12196e-05	0.0402464	-1.14058	turquoise_B0_Gene-Phenotype	ATP2A1	ATPase sarcoplasmic/endoplasmic reticulum Ca2+ transporting 1 [Source:VGNC Symbol;Acc:VGNC:26290]	25	25928493	25946588
25_26127790	ENSBTAG00000006541	-4.6831	1.12196e-05	0.0402464	-1.14058	turquoise_B0_Gene-Phenotype	ATP2A1	ATPase sarcoplasmic/endoplasmic reticulum Ca2+ transporting 1 [Source:VGNC Symbol;Acc:VGNC:26290]	25	25928493	25946588
25_26126665	ENSBTAG00000006541	-4.67903	1.13958e-05	0.0402464	-1.13953	turquoise_B0_Gene-Phenotype	ATP2A1	ATPase sarcoplasmic/endoplasmic reticulum Ca2+ transporting 1 [Source:VGNC Symbol;Acc:VGNC:26290]	25	25928493	25946588
25_26124918	ENSBTAG00000006541	-4.6831	1.12196e-05	0.0402464	-1.14058	turquoise_B0_Gene-Phenotype	ATP2A1	ATPase sarcoplasmic/endoplasmic reticulum Ca2+ transporting 1 [Source:VGNC Symbol;Acc:VGNC:26290]	25	25928493	25946588
25_26126021	ENSBTAG00000006541	-4.6831	1.12196e-05	0.0402464	-1.14058	turquoise_B0_Gene-Phenotype	ATP2A1	ATPase sarcoplasmic/endoplasmic reticulum Ca2+ transporting 1 [Source:VGNC Symbol;Acc:VGNC:26290]	25	25928493	25946588
25_26128594	ENSBTAG00000006541	-4.5893	1.60512e-05	0.044286	-0.927296	turquoise_B0_Gene-Phenotype	ATP2A1	ATPase sarcoplasmic/endoplasmic reticulum Ca2+ transporting 1 [Source:VGNC Symbol;Acc:VGNC:26290]	25	25928493	25946588
25_26127340	ENSBTAG00000006541	-5.52544	3.88113e-07	0.0143205	-1.11079	turquoise_B0_Gene-Phenotype	ATP2A1	ATPase sarcoplasmic/endoplasmic reticulum Ca2+ transporting 1 [Source:VGNC Symbol;Acc:VGNC:26290]	25	25928493	25946588
25_26124529	ENSBTAG00000006541	-4.76061	8.3228e-06	0.0376565	-1.16236	turquoise_B0_Gene-Phenotype	ATP2A1	ATPase sarcoplasmic/endoplasmic reticulum Ca2+ transporting 1 [Source:VGNC Symbol;Acc:VGNC:26290]	25	25928493	25946588
25_26124464	ENSBTAG00000006541	-4.6831	1.12196e-05	0.0402464	-1.14058	turquoise_B0_Gene-Phenotype	ATP2A1	ATPase sarcoplasmic/endoplasmic reticulum Ca2+ transporting 1 [Source:VGNC Symbol;Acc:VGNC:26290]	25	25928493	25946588
25_26129281	ENSBTAG00000006541	-4.6831	1.12196e-05	0.0402464	-1.14058	turquoise_B0_Gene-Phenotype	ATP2A1	ATPase sarcoplasmic/endoplasmic reticulum Ca2+ transporting 1 [Source:VGNC Symbol;Acc:VGNC:26290]	25	25928493	25946588
25_26125657	ENSBTAG00000006541	-4.60941	1.48696e-05	0.0429008	-1.1344	turquoise_B0_Gene-Phenotype	ATP2A1	ATPase sarcoplasmic/endoplasmic reticulum Ca2+ transporting 1 [Source:VGNC Symbol;Acc:VGNC:26290]	25	25928493	25946588
25_26124654	ENSBTAG00000006541	-4.6831	1.12196e-05	0.0402464	-1.14058	turquoise_B0_Gene-Phenotype	ATP2A1	ATPase sarcoplasmic/endoplasmic reticulum Ca2+ transporting 1 [Source:VGNC Symbol;Acc:VGNC:26290]	25	25928493	25946588
25_26127711	ENSBTAG00000006541	-4.6831	1.12196e-05	0.0402464	-1.14058	turquoise_B0_Gene-Phenotype	ATP2A1	ATPase sarcoplasmic/endoplasmic reticulum Ca2+ transporting 1 [Source:VGNC Symbol;Acc:VGNC:26290]	25	25928493	25946588
25_26123719	ENSBTAG00000006541	-4.6831	1.12196e-05	0.0402464	-1.14058	turquoise_B0_Gene-Phenotype	ATP2A1	ATPase sarcoplasmic/endoplasmic reticulum Ca2+ transporting 1 [Source:VGNC Symbol;Acc:VGNC:26290]	25	25928493	25946588
25_26126981	ENSBTAG00000006541	-4.6831	1.12196e-05	0.0402464	-1.14058	turquoise_B0_Gene-Phenotype	ATP2A1	ATPase sarcoplasmic/endoplasmic reticulum Ca2+ transporting 1 [Source:VGNC Symbol;Acc:VGNC:26290]	25	25928493	25946588
25_26127119	ENSBTAG00000006541	-4.6831	1.12196e-05	0.0402464	-1.14058	turquoise_B0_Gene-Phenotype	ATP2A1	ATPase sarcoplasmic/endoplasmic reticulum Ca2+ transporting 1 [Source:VGNC Symbol;Acc:VGNC:26290]	25	25928493	25946588
25_26126922	ENSBTAG00000006541	-4.6831	1.12196e-05	0.0402464	-1.14058	turquoise_B0_Gene-Phenotype	ATP2A1	ATPase sarcoplasmic/endoplasmic reticulum Ca2+ transporting 1 [Source:VGNC Symbol;Acc:VGNC:26290]	25	25928493	25946588
25_26129420	ENSBTAG00000006541	-4.6831	1.12196e-05	0.0402464	-1.14058	turquoise_B0_Gene-Phenotype	ATP2A1	ATPase sarcoplasmic/endoplasmic reticulum Ca2+ transporting 1 [Source:VGNC Symbol;Acc:VGNC:26290]	25	25928493	25946588
25_26126121	ENSBTAG00000006541	-4.6831	1.12196e-05	0.0402464	-1.14058	turquoise_B0_Gene-Phenotype	ATP2A1	ATPase sarcoplasmic/endoplasmic reticulum Ca2+ transporting 1 [Source:VGNC Symbol;Acc:VGNC:26290]	25	25928493	25946588
25_26123648	ENSBTAG00000006541	-4.6831	1.12196e-05	0.0402464	-1.14058	turquoise_B0_Gene-Phenotype	ATP2A1	ATPase sarcoplasmic/endoplasmic reticulum Ca2+ transporting 1 [Source:VGNC Symbol;Acc:VGNC:26290]	25	25928493	25946588
25_26123656	ENSBTAG00000006541	-4.64735	1.28658e-05	0.0417799	-1.16631	turquoise_B0_Gene-Phenotype	ATP2A1	ATPase sarcoplasmic/endoplasmic reticulum Ca2+ transporting 1 [Source:VGNC Symbol;Acc:VGNC:26290]	25	25928493	25946588
25_26127500	ENSBTAG00000006541	-5.6871	1.9817e-07	0.0114573	-1.20383	turquoise_B0_Gene-Phenotype	ATP2A1	ATPase sarcoplasmic/endoplasmic reticulum Ca2+ transporting 1 [Source:VGNC Symbol;Acc:VGNC:26290]	25	25928493	25946588
25_26127175	ENSBTAG00000006541	-4.6831	1.12196e-05	0.0402464	-1.14058	turquoise_B0_Gene-Phenotype	ATP2A1	ATPase sarcoplasmic/endoplasmic reticulum Ca2+ transporting 1 [Source:VGNC Symbol;Acc:VGNC:26290]	25	25928493	25946588
25_26125749	ENSBTAG00000006541	-4.64735	1.28658e-05	0.0417799	-1.16631	turquoise_B0_Gene-Phenotype	ATP2A1	ATPase sarcoplasmic/endoplasmic reticulum Ca2+ transporting 1 [Source:VGNC Symbol;Acc:VGNC:26290]	25	25928493	25946588
25_26127559	ENSBTAG00000006541	-5.05632	2.6067e-06	0.023362	-1.02665	turquoise_B0_Gene-Phenotype	ATP2A1	ATPase sarcoplasmic/endoplasmic reticulum Ca2+ transporting 1 [Source:VGNC Symbol;Acc:VGNC:26290]	25	25928493	25946588
25_26206173	ENSBTAG00000006541	-5.08984	2.28063e-06	0.0214845	-1.33192	turquoise_B0_Gene-Phenotype	ATP2A1	ATPase sarcoplasmic/endoplasmic reticulum Ca2+ transporting 1 [Source:VGNC Symbol;Acc:VGNC:26290]	25	25928493	25946588
25_26125196	ENSBTAG00000006541	-4.63419	1.35291e-05	0.04208	-1.13416	turquoise_B0_Gene-Phenotype	ATP2A1	ATPase sarcoplasmic/endoplasmic reticulum Ca2+ transporting 1 [Source:VGNC Symbol;Acc:VGNC:26290]	25	25928493	25946588
25_26202573	ENSBTAG00000006541	-5.08984	2.28063e-06	0.0214845	-1.33192	turquoise_B0_Gene-Phenotype	ATP2A1	ATPase sarcoplasmic/endoplasmic reticulum Ca2+ transporting 1 [Source:VGNC Symbol;Acc:VGNC:26290]	25	25928493	25946588
25_26126752	ENSBTAG00000006541	-4.6831	1.12196e-05	0.0402464	-1.14058	turquoise_B0_Gene-Phenotype	ATP2A1	ATPase sarcoplasmic/endoplasmic reticulum Ca2+ transporting 1 [Source:VGNC Symbol;Acc:VGNC:26290]	25	25928493	25946588
25_26126414	ENSBTAG00000006541	-4.6831	1.12196e-05	0.0402464	-1.14058	turquoise_B0_Gene-Phenotype	ATP2A1	ATPase sarcoplasmic/endoplasmic reticulum Ca2+ transporting 1 [Source:VGNC Symbol;Acc:VGNC:26290]	25	25928493	25946588
25_26126999	ENSBTAG00000006541	-4.6831	1.12196e-05	0.0402464	-1.14058	turquoise_B0_Gene-Phenotype	ATP2A1	ATPase sarcoplasmic/endoplasmic reticulum Ca2+ transporting 1 [Source:VGNC Symbol;Acc:VGNC:26290]	25	25928493	25946588
25_26126563	ENSBTAG00000006541	-4.66224	1.21535e-05	0.0405382	-1.14488	turquoise_B0_Gene-Phenotype	ATP2A1	ATPase sarcoplasmic/endoplasmic reticulum Ca2+ transporting 1 [Source:VGNC Symbol;Acc:VGNC:26290]	25	25928493	25946588
25_26059914	ENSBTAG00000006541	-4.66553	1.20013e-05	0.040304	-0.694402	turquoise_B0_Gene-Phenotype	ATP2A1	ATPase sarcoplasmic/endoplasmic reticulum Ca2+ transporting 1 [Source:VGNC Symbol;Acc:VGNC:26290]	25	25928493	25946588
25_26126683	ENSBTAG00000006541	-4.6831	1.12196e-05	0.0402464	-1.14058	turquoise_B0_Gene-Phenotype	ATP2A1	ATPase sarcoplasmic/endoplasmic reticulum Ca2+ transporting 1 [Source:VGNC Symbol;Acc:VGNC:26290]	25	25928493	25946588
25_26206708	ENSBTAG00000006543	4.66445	1.20512e-05	0.0404255	13.7661	blue	EIF3CL	eukaryotic translation initiation factor 3, subunit C-like [Source:NCBI gene (formerly Entrezgene);Acc:534882]	25	26008727	26028899
23_25692136	ENSBTAG00000006546	4.56631	1.75138e-05	0.0464818	173.992	blue_B0_Gene-Phenotype	GSTA2	glutathione S-transferase alpha 2 [Source:NCBI gene (formerly Entrezgene);Acc:281805]	23	25074836	25085184
15_30808704	ENSBTAG00000006835	4.88897	5.04889e-06	0.0308862	1.82549	tan	MCAM	melanoma cell adhesion molecule [Source:NCBI gene (formerly Entrezgene);Acc:281301]	15	29886835	29894588
18_54750140	ENSBTAG00000006848	4.84485	5.99939e-06	0.0343345	3.96939	turquoise_B0_Gene-Phenotype	DHX34	Gene-PhenotypexH-box helicase 34 [Source:VGNC Symbol;Acc:VGNC:28052]	18	54344389	54372777
25_26610599	ENSBTAG00000007523	-4.79309	7.33847e-06	0.0376565	-3.87722	blue_B0_Gene-Phenotype	STX4	syntaxin 4 [Source:VGNC Symbol;Acc:VGNC:35440]	25	27156512	27165437
25_26611312	ENSBTAG00000007523	-4.79309	7.33847e-06	0.0376565	-3.87722	blue_B0_Gene-Phenotype	STX4	syntaxin 4 [Source:VGNC Symbol;Acc:VGNC:35440]	25	27156512	27165437
2_125030781	ENSBTAG00000007554	5.26482	1.12811e-06	0.0158753	167.683	midnightblue_B0_Gene-Phenotype	IFI6	interferon alpha inducible protein 6 [Source:VGNC Symbol;Acc:VGNC:30047]	2	125662166	125665795
16_51836968	ENSBTAG00000007619	-5.66569	2.16721e-07	0.0116186	-1.03855	turquoise	PUSL1	pseudouridine synthase like 1 [Source:VGNC Symbol;Acc:VGNC:33578]	16	51209855	51214693
16_51838418	ENSBTAG00000007619	-4.71862	9.7873e-06	0.0385175	-1.00025	turquoise	PUSL1	pseudouridine synthase like 1 [Source:VGNC Symbol;Acc:VGNC:33578]	16	51209855	51214693
16_51815424	ENSBTAG00000007619	-4.77469	7.88107e-06	0.0376565	-0.91676	turquoise	PUSL1	pseudouridine synthase like 1 [Source:VGNC Symbol;Acc:VGNC:33578]	16	51209855	51214693
16_51826695	ENSBTAG00000007619	-4.85594	5.74531e-06	0.0334777	-0.879139	turquoise	PUSL1	pseudouridine synthase like 1 [Source:VGNC Symbol;Acc:VGNC:33578]	16	51209855	51214693
16_51832043	ENSBTAG00000007619	-4.93675	4.18487e-06	0.0294097	-0.821401	turquoise	PUSL1	pseudouridine synthase like 1 [Source:VGNC Symbol;Acc:VGNC:33578]	16	51209855	51214693
16_51838418	ENSBTAG00000007620	-4.87805	5.26948e-06	0.0316448	-13.2222	turquoise_B0_Gene-Phenotype	INTS11	integrator complex subunit 11 [Source:VGNC Symbol;Acc:VGNC:112697]	16	51201624	51211949
14_487527	ENSBTAG00000007753	5.40623	6.33947e-07	0.0158753	5.05692	turquoise_B0_Gene-Phenotype_L0_Gene-Phenotype	KIFC2	kinesin family member C2 [Source:VGNC Symbol;Acc:VGNC:30612]	14	470794	481078
18_63236562	ENSBTAG00000007754	-4.67009	1.17934e-05	0.0402464	-20.1936	blue_B0_Gene-Phenotype	NDUFA3	-DH:ubiquinone oxidoreductase subunit A3 [Source:NCBI gene (formerly Entrezgene);Acc:338064]	18	63279554	63282901
18_63237215	ENSBTAG00000007756	-5.6442	2.37044e-07	0.0120508	-3.11645	turquoise_B0_Gene-Phenotype	TFPT	TCF3 fusion partner [Source:VGNC Symbol;Acc:VGNC:35795]	18	63271527	63279514
18_63236562	ENSBTAG00000007756	-4.91426	4.5718e-06	0.0294097	-2.72029	turquoise_B0_Gene-Phenotype	TFPT	TCF3 fusion partner [Source:VGNC Symbol;Acc:VGNC:35795]	18	63271527	63279514
4_113266685	ENSBTAG00000007759	-4.72178	9.66888e-06	0.0381145	-12.2929	turquoise_B0_Gene-Phenotype	ABCB8	ATP binding cassette subfamily B member 8 [Source:VGNC Symbol;Acc:VGNC:25466]	4	113605477	113623173
4_113266670	ENSBTAG00000007759	-5.22116	1.34601e-06	0.0158753	-13.8968	turquoise_B0_Gene-Phenotype	ABCB8	ATP binding cassette subfamily B member 8 [Source:VGNC Symbol;Acc:VGNC:25466]	4	113605477	113623173
4_113266690	ENSBTAG00000007759	-4.58826	1.61145e-05	0.044286	-11.9816	turquoise_B0_Gene-Phenotype	ABCB8	ATP binding cassette subfamily B member 8 [Source:VGNC Symbol;Acc:VGNC:25466]	4	113605477	113623173
4_113068174	ENSBTAG00000007759	-4.65659	1.2419e-05	0.0410979	-10.8318	turquoise_B0_Gene-Phenotype	ABCB8	ATP binding cassette subfamily B member 8 [Source:VGNC Symbol;Acc:VGNC:25466]	4	113605477	113623173
14_487527	ENSBTAG00000007835	4.6676	1.19063e-05	0.0402464	1.27568	turquoise_B0_Gene-Phenotype	GPT	glutamic--pyruvic transami-se [Source:VGNC Symbol;Acc:VGNC:29616]	14	438327	442362
25_1520866	ENSBTAG00000007880	4.59791	1.55342e-05	0.0441273	5.13638	turquoise_B0_Gene-Phenotype	-	-	-	-	-
19_56182994	ENSBTAG00000008092	4.81287	6.79548e-06	0.0368202	1.40534	blue	RAB37	RAB37, member RAS onco family [Source:VGNC Symbol;Acc:VGNC:33645]	19	56672133	56680660
14_487527	ENSBTAG00000008355	4.99156	3.37079e-06	0.0267079	12.0039	turquoise_B0_Gene-Phenotype	CPSF1	cleavage and polyaGene-Phenotypenylation specific factor 1 [Source:VGNC Symbol;Acc:VGNC:27670]	14	541564	556897
4_113068049	ENSBTAG00000008468	-4.70343	1.03766e-05	0.0396743	-3.77908	turquoise_B0_Gene-Phenotype_L0_Gene-Phenotype	-	-	-	-	-
4_113262903	ENSBTAG00000008468	-4.78711	7.51062e-06	0.0376565	-5.29412	turquoise_B0_Gene-Phenotype_L0_Gene-Phenotype	-	-	-	-	-
4_113266670	ENSBTAG00000008468	-4.99516	3.32299e-06	0.0267079	-5.08409	turquoise_B0_Gene-Phenotype_L0_Gene-Phenotype	-	-	-	-	-
7_19483456	ENSBTAG00000008520	5.19521	1.49455e-06	0.0169046	14.241	turquoise_B0_Gene-Phenotype	NFIC	nuclear factor I C [Source:VGNC Symbol;Acc:VGNC:32040]	7	20448283	20548044
13_72175207	ENSBTAG00000008527	4.55947	1.79738e-05	0.0472348	269.939	B0_Gene-Phenotype	SRSF6	serine and arginine rich splicing factor 6 [Source:VGNC Symbol;Acc:VGNC:57028]	13	72096726	72102389
13_72160250	ENSBTAG00000008527	4.55947	1.79738e-05	0.0472348	269.939	B0_Gene-Phenotype	SRSF6	serine and arginine rich splicing factor 6 [Source:VGNC Symbol;Acc:VGNC:57028]	13	72096726	72102389
4_113266670	ENSBTAG00000008550	-4.80824	6.91884e-06	0.0372959	-36.6431	turquoise_B0_Gene-Phenotype			4	113276469	113287212
25_26129734	ENSBTAG00000008631	-4.85126	5.85135e-06	0.0337774	-9.44665	turquoise	CORO1A	coronin 1A [Source:VGNC Symbol;Acc:VGNC:27620]	25	26134793	26139202
25_26206708	ENSBTAG00000008631	-4.82919	6.37713e-06	0.0352788	-9.43942	turquoise	CORO1A	coronin 1A [Source:VGNC Symbol;Acc:VGNC:27620]	25	26134793	26139202
25_26611312	ENSBTAG00000008631	-4.64303	1.30801e-05	0.0419465	-10.987	turquoise	CORO1A	coronin 1A [Source:VGNC Symbol;Acc:VGNC:27620]	25	26134793	26139202
25_26206493	ENSBTAG00000008631	-4.72975	9.37646e-06	0.0376565	-9.46348	turquoise	CORO1A	coronin 1A [Source:VGNC Symbol;Acc:VGNC:27620]	25	26134793	26139202
25_26610599	ENSBTAG00000008631	-4.64303	1.30801e-05	0.0419465	-10.987	turquoise	CORO1A	coronin 1A [Source:VGNC Symbol;Acc:VGNC:27620]	25	26134793	26139202
25_26204598	ENSBTAG00000008632	-4.53979	1.93625e-05	0.0495222	-17.6348	turquoise_B0_Gene-Phenotype_L0_Gene-Phenotype	-	-	-	-	-
25_26127361	ENSBTAG00000008632	-4.7622	8.27163e-06	0.0376565	-28.6688	turquoise_B0_Gene-Phenotype_L0_Gene-Phenotype	-	-	-	-	-
25_26126456	ENSBTAG00000008632	-4.53075	2.00342e-05	0.0499111	-29.8974	turquoise_B0_Gene-Phenotype_L0_Gene-Phenotype	-	-	-	-	-
25_26059914	ENSBTAG00000008632	-5.10229	2.17001e-06	0.0207743	-21.4846	turquoise_B0_Gene-Phenotype_L0_Gene-Phenotype	-	-	-	-	-
25_26124181	ENSBTAG00000008632	-4.53075	2.00342e-05	0.0499111	-29.8974	turquoise_B0_Gene-Phenotype_L0_Gene-Phenotype	-	-	-	-	-
25_26127340	ENSBTAG00000008632	-4.7622	8.27163e-06	0.0376565	-28.6688	turquoise_B0_Gene-Phenotype_L0_Gene-Phenotype	-	-	-	-	-
25_26126021	ENSBTAG00000008633	-4.67204	1.17056e-05	0.0402464	-24.5953	B0_Gene-Phenotype	SLX1A	SLX1 homolog A, structure-specific endonuclease subunit [Source:NCBI gene (formerly Entrezgene);Acc:510858]	25	26125933	26131638
25_26129183	ENSBTAG00000008633	-4.67204	1.17056e-05	0.0402464	-24.5953	B0_Gene-Phenotype	SLX1A	SLX1 homolog A, structure-specific endonuclease subunit [Source:NCBI gene (formerly Entrezgene);Acc:510858]	25	26125933	26131638
25_26126456	ENSBTAG00000008633	-4.65013	1.27298e-05	0.041521	-22.8374	B0_Gene-Phenotype	SLX1A	SLX1 homolog A, structure-specific endonuclease subunit [Source:NCBI gene (formerly Entrezgene);Acc:510858]	25	26125933	26131638
25_26126563	ENSBTAG00000008633	-4.58433	1.63571e-05	0.0444522	-24.4064	B0_Gene-Phenotype	SLX1A	SLX1 homolog A, structure-specific endonuclease subunit [Source:NCBI gene (formerly Entrezgene);Acc:510858]	25	26125933	26131638
25_26124654	ENSBTAG00000008633	-4.67204	1.17056e-05	0.0402464	-24.5953	B0_Gene-Phenotype	SLX1A	SLX1 homolog A, structure-specific endonuclease subunit [Source:NCBI gene (formerly Entrezgene);Acc:510858]	25	26125933	26131638
25_26130119	ENSBTAG00000008633	-4.9426	4.08951e-06	0.0293914	-27.9551	B0_Gene-Phenotype	SLX1A	SLX1 homolog A, structure-specific endonuclease subunit [Source:NCBI gene (formerly Entrezgene);Acc:510858]	25	26125933	26131638
25_26126121	ENSBTAG00000008633	-4.67204	1.17056e-05	0.0402464	-24.5953	B0_Gene-Phenotype	SLX1A	SLX1 homolog A, structure-specific endonuclease subunit [Source:NCBI gene (formerly Entrezgene);Acc:510858]	25	26125933	26131638
25_26124918	ENSBTAG00000008633	-4.67204	1.17056e-05	0.0402464	-24.5953	B0_Gene-Phenotype	SLX1A	SLX1 homolog A, structure-specific endonuclease subunit [Source:NCBI gene (formerly Entrezgene);Acc:510858]	25	26125933	26131638
25_26127790	ENSBTAG00000008633	-4.67204	1.17056e-05	0.0402464	-24.5953	B0_Gene-Phenotype	SLX1A	SLX1 homolog A, structure-specific endonuclease subunit [Source:NCBI gene (formerly Entrezgene);Acc:510858]	25	26125933	26131638
25_26127711	ENSBTAG00000008633	-4.67204	1.17056e-05	0.0402464	-24.5953	B0_Gene-Phenotype	SLX1A	SLX1 homolog A, structure-specific endonuclease subunit [Source:NCBI gene (formerly Entrezgene);Acc:510858]	25	26125933	26131638
25_26127119	ENSBTAG00000008633	-4.67204	1.17056e-05	0.0402464	-24.5953	B0_Gene-Phenotype	SLX1A	SLX1 homolog A, structure-specific endonuclease subunit [Source:NCBI gene (formerly Entrezgene);Acc:510858]	25	26125933	26131638
25_26129281	ENSBTAG00000008633	-4.67204	1.17056e-05	0.0402464	-24.5953	B0_Gene-Phenotype	SLX1A	SLX1 homolog A, structure-specific endonuclease subunit [Source:NCBI gene (formerly Entrezgene);Acc:510858]	25	26125933	26131638
25_26059914	ENSBTAG00000008633	-4.55352	1.83831e-05	0.0477571	-14.7158	B0_Gene-Phenotype	SLX1A	SLX1 homolog A, structure-specific endonuclease subunit [Source:NCBI gene (formerly Entrezgene);Acc:510858]	25	26125933	26131638
25_26124924	ENSBTAG00000008633	-4.67204	1.17056e-05	0.0402464	-24.5953	B0_Gene-Phenotype	SLX1A	SLX1 homolog A, structure-specific endonuclease subunit [Source:NCBI gene (formerly Entrezgene);Acc:510858]	25	26125933	26131638
25_26129031	ENSBTAG00000008633	-4.67204	1.17056e-05	0.0402464	-24.5953	B0_Gene-Phenotype	SLX1A	SLX1 homolog A, structure-specific endonuclease subunit [Source:NCBI gene (formerly Entrezgene);Acc:510858]	25	26125933	26131638
25_26124528	ENSBTAG00000008633	-4.7284	9.42516e-06	0.0376565	-24.9785	B0_Gene-Phenotype	SLX1A	SLX1 homolog A, structure-specific endonuclease subunit [Source:NCBI gene (formerly Entrezgene);Acc:510858]	25	26125933	26131638
25_26126414	ENSBTAG00000008633	-4.67204	1.17056e-05	0.0402464	-24.5953	B0_Gene-Phenotype	SLX1A	SLX1 homolog A, structure-specific endonuclease subunit [Source:NCBI gene (formerly Entrezgene);Acc:510858]	25	26125933	26131638
25_26129420	ENSBTAG00000008633	-4.67204	1.17056e-05	0.0402464	-24.5953	B0_Gene-Phenotype	SLX1A	SLX1 homolog A, structure-specific endonuclease subunit [Source:NCBI gene (formerly Entrezgene);Acc:510858]	25	26125933	26131638
25_26126999	ENSBTAG00000008633	-4.67204	1.17056e-05	0.0402464	-24.5953	B0_Gene-Phenotype	SLX1A	SLX1 homolog A, structure-specific endonuclease subunit [Source:NCBI gene (formerly Entrezgene);Acc:510858]	25	26125933	26131638
25_26126665	ENSBTAG00000008633	-4.6507	1.27022e-05	0.041521	-24.5009	B0_Gene-Phenotype	SLX1A	SLX1 homolog A, structure-specific endonuclease subunit [Source:NCBI gene (formerly Entrezgene);Acc:510858]	25	26125933	26131638
25_26124464	ENSBTAG00000008633	-4.67204	1.17056e-05	0.0402464	-24.5953	B0_Gene-Phenotype	SLX1A	SLX1 homolog A, structure-specific endonuclease subunit [Source:NCBI gene (formerly Entrezgene);Acc:510858]	25	26125933	26131638
25_26127400	ENSBTAG00000008633	-4.67204	1.17056e-05	0.0402464	-24.5953	B0_Gene-Phenotype	SLX1A	SLX1 homolog A, structure-specific endonuclease subunit [Source:NCBI gene (formerly Entrezgene);Acc:510858]	25	26125933	26131638
25_26123719	ENSBTAG00000008633	-4.67204	1.17056e-05	0.0402464	-24.5953	B0_Gene-Phenotype	SLX1A	SLX1 homolog A, structure-specific endonuclease subunit [Source:NCBI gene (formerly Entrezgene);Acc:510858]	25	26125933	26131638
25_26125656	ENSBTAG00000008633	-4.60951	1.4864e-05	0.0429008	-24.508	B0_Gene-Phenotype	SLX1A	SLX1 homolog A, structure-specific endonuclease subunit [Source:NCBI gene (formerly Entrezgene);Acc:510858]	25	26125933	26131638
25_26128267	ENSBTAG00000008633	-4.67204	1.17056e-05	0.0402464	-24.5953	B0_Gene-Phenotype	SLX1A	SLX1 homolog A, structure-specific endonuclease subunit [Source:NCBI gene (formerly Entrezgene);Acc:510858]	25	26125933	26131638
25_26124181	ENSBTAG00000008633	-4.65013	1.27298e-05	0.041521	-22.8374	B0_Gene-Phenotype	SLX1A	SLX1 homolog A, structure-specific endonuclease subunit [Source:NCBI gene (formerly Entrezgene);Acc:510858]	25	26125933	26131638
25_26128271	ENSBTAG00000008633	-4.67204	1.17056e-05	0.0402464	-24.5953	B0_Gene-Phenotype	SLX1A	SLX1 homolog A, structure-specific endonuclease subunit [Source:NCBI gene (formerly Entrezgene);Acc:510858]	25	26125933	26131638
25_26126683	ENSBTAG00000008633	-4.67204	1.17056e-05	0.0402464	-24.5953	B0_Gene-Phenotype	SLX1A	SLX1 homolog A, structure-specific endonuclease subunit [Source:NCBI gene (formerly Entrezgene);Acc:510858]	25	26125933	26131638
25_26127255	ENSBTAG00000008633	-4.73223	9.2872e-06	0.0376565	-25.6281	B0_Gene-Phenotype	SLX1A	SLX1 homolog A, structure-specific endonuclease subunit [Source:NCBI gene (formerly Entrezgene);Acc:510858]	25	26125933	26131638
25_26129106	ENSBTAG00000008633	-4.67204	1.17056e-05	0.0402464	-24.5953	B0_Gene-Phenotype	SLX1A	SLX1 homolog A, structure-specific endonuclease subunit [Source:NCBI gene (formerly Entrezgene);Acc:510858]	25	26125933	26131638
25_26124529	ENSBTAG00000008633	-4.7284	9.42516e-06	0.0376565	-24.9785	B0_Gene-Phenotype	SLX1A	SLX1 homolog A, structure-specific endonuclease subunit [Source:NCBI gene (formerly Entrezgene);Acc:510858]	25	26125933	26131638
25_26130208	ENSBTAG00000008633	-4.87386	5.3566e-06	0.0320038	-25.455	B0_Gene-Phenotype	SLX1A	SLX1 homolog A, structure-specific endonuclease subunit [Source:NCBI gene (formerly Entrezgene);Acc:510858]	25	26125933	26131638
25_26126981	ENSBTAG00000008633	-4.67204	1.17056e-05	0.0402464	-24.5953	B0_Gene-Phenotype	SLX1A	SLX1 homolog A, structure-specific endonuclease subunit [Source:NCBI gene (formerly Entrezgene);Acc:510858]	25	26125933	26131638
25_26127175	ENSBTAG00000008633	-4.67204	1.17056e-05	0.0402464	-24.5953	B0_Gene-Phenotype	SLX1A	SLX1 homolog A, structure-specific endonuclease subunit [Source:NCBI gene (formerly Entrezgene);Acc:510858]	25	26125933	26131638
25_26123648	ENSBTAG00000008633	-4.67204	1.17056e-05	0.0402464	-24.5953	B0_Gene-Phenotype	SLX1A	SLX1 homolog A, structure-specific endonuclease subunit [Source:NCBI gene (formerly Entrezgene);Acc:510858]	25	26125933	26131638
25_26126922	ENSBTAG00000008633	-4.67204	1.17056e-05	0.0402464	-24.5953	B0_Gene-Phenotype	SLX1A	SLX1 homolog A, structure-specific endonuclease subunit [Source:NCBI gene (formerly Entrezgene);Acc:510858]	25	26125933	26131638
25_26125196	ENSBTAG00000008633	-4.66137	1.21938e-05	0.040581	-24.6158	B0_Gene-Phenotype	SLX1A	SLX1 homolog A, structure-specific endonuclease subunit [Source:NCBI gene (formerly Entrezgene);Acc:510858]	25	26125933	26131638
25_26125657	ENSBTAG00000008633	-4.60951	1.4864e-05	0.0429008	-24.508	B0_Gene-Phenotype	SLX1A	SLX1 homolog A, structure-specific endonuclease subunit [Source:NCBI gene (formerly Entrezgene);Acc:510858]	25	26125933	26131638
25_26126752	ENSBTAG00000008633	-4.67204	1.17056e-05	0.0402464	-24.5953	B0_Gene-Phenotype	SLX1A	SLX1 homolog A, structure-specific endonuclease subunit [Source:NCBI gene (formerly Entrezgene);Acc:510858]	25	26125933	26131638
11_19564097	ENSBTAG00000008707	-6.10672	3.35159e-08	0.00518597	-7.55769	midnightblue_B0_Gene-Phenotype	SULT6B1	sulfotransferase family 6B member 1 [Source:VGNC Symbol;Acc:VGNC:35470]	11	19605859	19621401
10_26612538	ENSBTAG00000008793	5.28211	1.05171e-06	0.0158753	1.11232	turquoise_ADG_Gene-Phenotype	R-SE1	ribonuclease A family member 1, pancreatic [Source:UniProtKB Gene -me;Acc:P61823]	10	26355803	26357761
11_67821760	ENSBTAG00000008985	-4.73178	9.30313e-06	0.0376565	-24.5242	turquoise_B0_Gene-Phenotype	PCBP1	poly(rC) binding protein 1 [Source:NCBI gene (formerly Entrezgene);Acc:509917]	11	68410664	68431367
25_26610599	ENSBTAG00000009047	-4.5626	1.77618e-05	0.0468448	-7.04018	turquoise	YPEL3	yippee like 3 [Source:VGNC Symbol;Acc:VGNC:37036]	25	26192889	26197088
25_26611312	ENSBTAG00000009047	-4.5626	1.77618e-05	0.0468448	-7.04018	turquoise	YPEL3	yippee like 3 [Source:VGNC Symbol;Acc:VGNC:37036]	25	26192889	26197088
25_26124654	ENSBTAG00000009099	-4.66739	1.19159e-05	0.0402464	-16.2606	turquoise_B0_Gene-Phenotype_L0_Gene-Phenotype	PRR14	proline rich 14 [Source:VGNC Symbol;Acc:VGNC:33391]	25	26776110	26781325
25_26126456	ENSBTAG00000009099	-5.06913	2.4771e-06	0.0224738	-16.1543	turquoise_B0_Gene-Phenotype_L0_Gene-Phenotype	PRR14	proline rich 14 [Source:VGNC Symbol;Acc:VGNC:33391]	25	26776110	26781325
25_26128271	ENSBTAG00000009099	-4.66739	1.19159e-05	0.0402464	-16.2606	turquoise_B0_Gene-Phenotype_L0_Gene-Phenotype	PRR14	proline rich 14 [Source:VGNC Symbol;Acc:VGNC:33391]	25	26776110	26781325
25_26128267	ENSBTAG00000009099	-4.66739	1.19159e-05	0.0402464	-16.2606	turquoise_B0_Gene-Phenotype_L0_Gene-Phenotype	PRR14	proline rich 14 [Source:VGNC Symbol;Acc:VGNC:33391]	25	26776110	26781325
25_26127119	ENSBTAG00000009099	-4.66739	1.19159e-05	0.0402464	-16.2606	turquoise_B0_Gene-Phenotype_L0_Gene-Phenotype	PRR14	proline rich 14 [Source:VGNC Symbol;Acc:VGNC:33391]	25	26776110	26781325
25_26127711	ENSBTAG00000009099	-4.66739	1.19159e-05	0.0402464	-16.2606	turquoise_B0_Gene-Phenotype_L0_Gene-Phenotype	PRR14	proline rich 14 [Source:VGNC Symbol;Acc:VGNC:33391]	25	26776110	26781325
25_26126021	ENSBTAG00000009099	-4.66739	1.19159e-05	0.0402464	-16.2606	turquoise_B0_Gene-Phenotype_L0_Gene-Phenotype	PRR14	proline rich 14 [Source:VGNC Symbol;Acc:VGNC:33391]	25	26776110	26781325
25_26127790	ENSBTAG00000009099	-4.66739	1.19159e-05	0.0402464	-16.2606	turquoise_B0_Gene-Phenotype_L0_Gene-Phenotype	PRR14	proline rich 14 [Source:VGNC Symbol;Acc:VGNC:33391]	25	26776110	26781325
25_26124464	ENSBTAG00000009099	-4.66739	1.19159e-05	0.0402464	-16.2606	turquoise_B0_Gene-Phenotype_L0_Gene-Phenotype	PRR14	proline rich 14 [Source:VGNC Symbol;Acc:VGNC:33391]	25	26776110	26781325
25_26204598	ENSBTAG00000009099	-4.66613	1.19736e-05	0.0403002	-8.92268	turquoise_B0_Gene-Phenotype_L0_Gene-Phenotype	PRR14	proline rich 14 [Source:VGNC Symbol;Acc:VGNC:33391]	25	26776110	26781325
25_26129183	ENSBTAG00000009099	-4.66739	1.19159e-05	0.0402464	-16.2606	turquoise_B0_Gene-Phenotype_L0_Gene-Phenotype	PRR14	proline rich 14 [Source:VGNC Symbol;Acc:VGNC:33391]	25	26776110	26781325
25_26127500	ENSBTAG00000009099	-5.22342	1.3338e-06	0.0158753	-16.1697	turquoise_B0_Gene-Phenotype_L0_Gene-Phenotype	PRR14	proline rich 14 [Source:VGNC Symbol;Acc:VGNC:33391]	25	26776110	26781325
25_26127559	ENSBTAG00000009099	-4.55275	1.84368e-05	0.0478542	-13.5242	turquoise_B0_Gene-Phenotype_L0_Gene-Phenotype	PRR14	proline rich 14 [Source:VGNC Symbol;Acc:VGNC:33391]	25	26776110	26781325
25_26125196	ENSBTAG00000009099	-4.62296	1.41211e-05	0.0429008	-16.1808	turquoise_B0_Gene-Phenotype_L0_Gene-Phenotype	PRR14	proline rich 14 [Source:VGNC Symbol;Acc:VGNC:33391]	25	26776110	26781325
25_26126981	ENSBTAG00000009099	-4.66739	1.19159e-05	0.0402464	-16.2606	turquoise_B0_Gene-Phenotype_L0_Gene-Phenotype	PRR14	proline rich 14 [Source:VGNC Symbol;Acc:VGNC:33391]	25	26776110	26781325
25_26127400	ENSBTAG00000009099	-4.66739	1.19159e-05	0.0402464	-16.2606	turquoise_B0_Gene-Phenotype_L0_Gene-Phenotype	PRR14	proline rich 14 [Source:VGNC Symbol;Acc:VGNC:33391]	25	26776110	26781325
25_26124181	ENSBTAG00000009099	-5.06913	2.4771e-06	0.0224738	-16.1543	turquoise_B0_Gene-Phenotype_L0_Gene-Phenotype	PRR14	proline rich 14 [Source:VGNC Symbol;Acc:VGNC:33391]	25	26776110	26781325
25_26126121	ENSBTAG00000009099	-4.66739	1.19159e-05	0.0402464	-16.2606	turquoise_B0_Gene-Phenotype_L0_Gene-Phenotype	PRR14	proline rich 14 [Source:VGNC Symbol;Acc:VGNC:33391]	25	26776110	26781325
25_26124924	ENSBTAG00000009099	-4.66739	1.19159e-05	0.0402464	-16.2606	turquoise_B0_Gene-Phenotype_L0_Gene-Phenotype	PRR14	proline rich 14 [Source:VGNC Symbol;Acc:VGNC:33391]	25	26776110	26781325
25_26128594	ENSBTAG00000009099	-4.63708	1.33808e-05	0.0419465	-13.3641	turquoise_B0_Gene-Phenotype_L0_Gene-Phenotype	PRR14	proline rich 14 [Source:VGNC Symbol;Acc:VGNC:33391]	25	26776110	26781325
25_26126999	ENSBTAG00000009099	-4.66739	1.19159e-05	0.0402464	-16.2606	turquoise_B0_Gene-Phenotype_L0_Gene-Phenotype	PRR14	proline rich 14 [Source:VGNC Symbol;Acc:VGNC:33391]	25	26776110	26781325
25_26127175	ENSBTAG00000009099	-4.66739	1.19159e-05	0.0402464	-16.2606	turquoise_B0_Gene-Phenotype_L0_Gene-Phenotype	PRR14	proline rich 14 [Source:VGNC Symbol;Acc:VGNC:33391]	25	26776110	26781325
25_26206173	ENSBTAG00000009099	-4.75815	8.40239e-06	0.0376565	-18.0763	turquoise_B0_Gene-Phenotype_L0_Gene-Phenotype	PRR14	proline rich 14 [Source:VGNC Symbol;Acc:VGNC:33391]	25	26776110	26781325
25_26125656	ENSBTAG00000009099	-4.59204	1.58852e-05	0.044286	-16.1668	turquoise_B0_Gene-Phenotype_L0_Gene-Phenotype	PRR14	proline rich 14 [Source:VGNC Symbol;Acc:VGNC:33391]	25	26776110	26781325
25_26124529	ENSBTAG00000009099	-4.71133	1.00661e-05	0.0387523	-16.4801	turquoise_B0_Gene-Phenotype_L0_Gene-Phenotype	PRR14	proline rich 14 [Source:VGNC Symbol;Acc:VGNC:33391]	25	26776110	26781325
25_26124918	ENSBTAG00000009099	-4.66739	1.19159e-05	0.0402464	-16.2606	turquoise_B0_Gene-Phenotype_L0_Gene-Phenotype	PRR14	proline rich 14 [Source:VGNC Symbol;Acc:VGNC:33391]	25	26776110	26781325
25_26123719	ENSBTAG00000009099	-4.66739	1.19159e-05	0.0402464	-16.2606	turquoise_B0_Gene-Phenotype_L0_Gene-Phenotype	PRR14	proline rich 14 [Source:VGNC Symbol;Acc:VGNC:33391]	25	26776110	26781325
25_26126922	ENSBTAG00000009099	-4.66739	1.19159e-05	0.0402464	-16.2606	turquoise_B0_Gene-Phenotype_L0_Gene-Phenotype	PRR14	proline rich 14 [Source:VGNC Symbol;Acc:VGNC:33391]	25	26776110	26781325
25_26059914	ENSBTAG00000009099	-5.13054	1.93805e-06	0.0195035	-10.681	turquoise_B0_Gene-Phenotype_L0_Gene-Phenotype	PRR14	proline rich 14 [Source:VGNC Symbol;Acc:VGNC:33391]	25	26776110	26781325
25_26123648	ENSBTAG00000009099	-4.66739	1.19159e-05	0.0402464	-16.2606	turquoise_B0_Gene-Phenotype_L0_Gene-Phenotype	PRR14	proline rich 14 [Source:VGNC Symbol;Acc:VGNC:33391]	25	26776110	26781325
25_26126414	ENSBTAG00000009099	-4.66739	1.19159e-05	0.0402464	-16.2606	turquoise_B0_Gene-Phenotype_L0_Gene-Phenotype	PRR14	proline rich 14 [Source:VGNC Symbol;Acc:VGNC:33391]	25	26776110	26781325
25_26127340	ENSBTAG00000009099	-5.42776	5.80375e-07	0.0158753	-15.6725	turquoise_B0_Gene-Phenotype_L0_Gene-Phenotype	PRR14	proline rich 14 [Source:VGNC Symbol;Acc:VGNC:33391]	25	26776110	26781325
25_26127361	ENSBTAG00000009099	-5.42776	5.80375e-07	0.0158753	-15.6725	turquoise_B0_Gene-Phenotype_L0_Gene-Phenotype	PRR14	proline rich 14 [Source:VGNC Symbol;Acc:VGNC:33391]	25	26776110	26781325
25_26126563	ENSBTAG00000009099	-4.5996	1.5435e-05	0.0439727	-16.191	turquoise_B0_Gene-Phenotype_L0_Gene-Phenotype	PRR14	proline rich 14 [Source:VGNC Symbol;Acc:VGNC:33391]	25	26776110	26781325
25_26129420	ENSBTAG00000009099	-4.66739	1.19159e-05	0.0402464	-16.2606	turquoise_B0_Gene-Phenotype_L0_Gene-Phenotype	PRR14	proline rich 14 [Source:VGNC Symbol;Acc:VGNC:33391]	25	26776110	26781325
25_26202573	ENSBTAG00000009099	-4.75815	8.40239e-06	0.0376565	-18.0763	turquoise_B0_Gene-Phenotype_L0_Gene-Phenotype	PRR14	proline rich 14 [Source:VGNC Symbol;Acc:VGNC:33391]	25	26776110	26781325
25_26125657	ENSBTAG00000009099	-4.59204	1.58852e-05	0.044286	-16.1668	turquoise_B0_Gene-Phenotype_L0_Gene-Phenotype	PRR14	proline rich 14 [Source:VGNC Symbol;Acc:VGNC:33391]	25	26776110	26781325
25_26129281	ENSBTAG00000009099	-4.66739	1.19159e-05	0.0402464	-16.2606	turquoise_B0_Gene-Phenotype_L0_Gene-Phenotype	PRR14	proline rich 14 [Source:VGNC Symbol;Acc:VGNC:33391]	25	26776110	26781325
25_26126752	ENSBTAG00000009099	-4.66739	1.19159e-05	0.0402464	-16.2606	turquoise_B0_Gene-Phenotype_L0_Gene-Phenotype	PRR14	proline rich 14 [Source:VGNC Symbol;Acc:VGNC:33391]	25	26776110	26781325
25_26204622	ENSBTAG00000009099	-4.55653	1.81746e-05	0.0475086	-9.00312	turquoise_B0_Gene-Phenotype_L0_Gene-Phenotype	PRR14	proline rich 14 [Source:VGNC Symbol;Acc:VGNC:33391]	25	26776110	26781325
25_26124528	ENSBTAG00000009099	-4.71133	1.00661e-05	0.0387523	-16.4801	turquoise_B0_Gene-Phenotype_L0_Gene-Phenotype	PRR14	proline rich 14 [Source:VGNC Symbol;Acc:VGNC:33391]	25	26776110	26781325
25_26126665	ENSBTAG00000009099	-4.6267	1.39215e-05	0.0426705	-16.1447	turquoise_B0_Gene-Phenotype_L0_Gene-Phenotype	PRR14	proline rich 14 [Source:VGNC Symbol;Acc:VGNC:33391]	25	26776110	26781325
25_26126683	ENSBTAG00000009099	-4.66739	1.19159e-05	0.0402464	-16.2606	turquoise_B0_Gene-Phenotype_L0_Gene-Phenotype	PRR14	proline rich 14 [Source:VGNC Symbol;Acc:VGNC:33391]	25	26776110	26781325
25_26129031	ENSBTAG00000009099	-4.66739	1.19159e-05	0.0402464	-16.2606	turquoise_B0_Gene-Phenotype_L0_Gene-Phenotype	PRR14	proline rich 14 [Source:VGNC Symbol;Acc:VGNC:33391]	25	26776110	26781325
25_26129106	ENSBTAG00000009099	-4.66739	1.19159e-05	0.0402464	-16.2606	turquoise_B0_Gene-Phenotype_L0_Gene-Phenotype	PRR14	proline rich 14 [Source:VGNC Symbol;Acc:VGNC:33391]	25	26776110	26781325
18_57750745	ENSBTAG00000009137	5.10978	2.10595e-06	0.0202928	5.47847	turquoise	NKG7	-tural killer cell granule protein 7 [Source:VGNC Symbol;Acc:VGNC:32094]	18	57439885	57442638
25_33826762	ENSBTAG00000009153	-5.15086	1.78634e-06	0.0185868	-148.91	blue_B0_Gene-Phenotype	MLXIPL	MLX interacting protein like [Source:VGNC Symbol;Acc:VGNC:31510]	25	33613947	33632428
25_33826693	ENSBTAG00000009153	-4.64394	1.30346e-05	0.0419465	-160.213	blue_B0_Gene-Phenotype	MLXIPL	MLX interacting protein like [Source:VGNC Symbol;Acc:VGNC:31510]	25	33613947	33632428
18_55963294	ENSBTAG00000009174	-4.63273	1.36048e-05	0.042267	-86.7116	turquoise_B0_Gene-Phenotype	HSD17B14	hydroxysteroid 17-beta Gene-Phenotypehydroge-se 14 [Source:VGNC Symbol;Acc:VGNC:29972]	18	55427042	55447541
25_37735829	ENSBTAG00000009236	5.22226	1.34007e-06	0.0158753	27.7631	turquoise_B0_Gene-Phenotype	DAGLB	diacylglycerol lipase beta [Source:VGNC Symbol;Acc:VGNC:27873]	25	38295224	38321861
25_37735620	ENSBTAG00000009236	4.53888	1.94286e-05	0.0495992	24.2326	turquoise_B0_Gene-Phenotype	DAGLB	diacylglycerol lipase beta [Source:VGNC Symbol;Acc:VGNC:27873]	25	38295224	38321861
25_37745295	ENSBTAG00000009236	4.85969	5.66181e-06	0.0331897	23.0448	turquoise_B0_Gene-Phenotype	DAGLB	diacylglycerol lipase beta [Source:VGNC Symbol;Acc:VGNC:27873]	25	38295224	38321861
25_37736735	ENSBTAG00000009236	4.79657	7.23977e-06	0.0376565	26.2574	turquoise_B0_Gene-Phenotype	DAGLB	diacylglycerol lipase beta [Source:VGNC Symbol;Acc:VGNC:27873]	25	38295224	38321861
25_38038354	ENSBTAG00000009236	5.14836	1.80435e-06	0.0186024	48.6525	turquoise_B0_Gene-Phenotype	DAGLB	diacylglycerol lipase beta [Source:VGNC Symbol;Acc:VGNC:27873]	25	38295224	38321861
25_38750064	ENSBTAG00000009236	4.53067	2.00408e-05	0.0499111	44.6721	turquoise_B0_Gene-Phenotype	DAGLB	diacylglycerol lipase beta [Source:VGNC Symbol;Acc:VGNC:27873]	25	38295224	38321861
25_37740476	ENSBTAG00000009236	4.84512	5.9932e-06	0.0343345	22.9397	turquoise_B0_Gene-Phenotype	DAGLB	diacylglycerol lipase beta [Source:VGNC Symbol;Acc:VGNC:27873]	25	38295224	38321861
25_37738899	ENSBTAG00000009236	5.50672	4.19308e-07	0.0150777	29.15	turquoise_B0_Gene-Phenotype	DAGLB	diacylglycerol lipase beta [Source:VGNC Symbol;Acc:VGNC:27873]	25	38295224	38321861
25_37741525	ENSBTAG00000009236	-5.05429	2.62788e-06	0.0234805	-22.0251	turquoise_B0_Gene-Phenotype	DAGLB	diacylglycerol lipase beta [Source:VGNC Symbol;Acc:VGNC:27873]	25	38295224	38321861
18_1735814	ENSBTAG00000009357	-5.60243	2.82059e-07	0.0133126	-19.9478	turquoise_B0_Gene-Phenotype_L0_Gene-Phenotype	IL34	interleukin 34 [Source:VGNC Symbol;Acc:VGNC:30156]	18	1510933	1570878
18_1735814	ENSBTAG00000009358	-4.80731	6.94388e-06	0.0373626	-42.7559	turquoise_B0_Gene-Phenotype_L0_Gene-Phenotype	MTSS2	MTSS I-BAR domain containing 2 [Source:VGNC Symbol;Acc:VGNC:31753]	18	1488513	1508994
3_13944423	ENSBTAG00000009436	-4.68953	1.0946e-05	0.0402464	-0.838175	turquoise	TMEM79	transmembrane protein 79 [Source:VGNC Symbol;Acc:VGNC:36112]	3	14509526	14515573
11_74072379	ENSBTAG00000009649	5.66835	2.14324e-07	0.0116186	0.708904	turquoise_B0_Gene-Phenotype_L0_Gene-Phenotype	DRC1	dynein regulatory complex subunit 1 [Source:VGNC Symbol;Acc:VGNC:28205]	11	73094992	73133466
11_72545942	ENSBTAG00000009649	-4.6185	1.43637e-05	0.0429008	-0.716743	turquoise_B0_Gene-Phenotype_L0_Gene-Phenotype	DRC1	dynein regulatory complex subunit 1 [Source:VGNC Symbol;Acc:VGNC:28205]	11	73094992	73133466
11_72544852	ENSBTAG00000009649	-4.6185	1.43637e-05	0.0429008	-0.716743	turquoise_B0_Gene-Phenotype_L0_Gene-Phenotype	DRC1	dynein regulatory complex subunit 1 [Source:VGNC Symbol;Acc:VGNC:28205]	11	73094992	73133466
11_72546354	ENSBTAG00000009649	-4.94378	4.07063e-06	0.0293914	-0.783244	turquoise_B0_Gene-Phenotype_L0_Gene-Phenotype	DRC1	dynein regulatory complex subunit 1 [Source:VGNC Symbol;Acc:VGNC:28205]	11	73094992	73133466
11_72545465	ENSBTAG00000009649	5.31971	9.02648e-07	0.0158753	0.941827	turquoise_B0_Gene-Phenotype_L0_Gene-Phenotype	DRC1	dynein regulatory complex subunit 1 [Source:VGNC Symbol;Acc:VGNC:28205]	11	73094992	73133466
11_72544350	ENSBTAG00000009649	-4.63022	1.37358e-05	0.0424474	-0.720143	turquoise_B0_Gene-Phenotype_L0_Gene-Phenotype	DRC1	dynein regulatory complex subunit 1 [Source:VGNC Symbol;Acc:VGNC:28205]	11	73094992	73133466
11_74072095	ENSBTAG00000009649	5.67398	2.09339e-07	0.0116186	0.612912	turquoise_B0_Gene-Phenotype_L0_Gene-Phenotype	DRC1	dynein regulatory complex subunit 1 [Source:VGNC Symbol;Acc:VGNC:28205]	11	73094992	73133466
16_79459749	ENSBTAG00000009726	4.62399	1.40662e-05	0.0429008	2.31563	turquoise	KLHL12	kelch like family member 12 [Source:VGNC Symbol;Acc:VGNC:54442]	16	79888980	79912267
19_54042340	ENSBTAG00000009991	4.77899	7.75088e-06	0.0376565	8.8318	turquoise	CANT1	calcium activated nucleotidase 1 [Source:VGNC Symbol;Acc:VGNC:26735]	19	53391294	53407824
19_42924450	ENSBTAG00000010125	-4.62732	1.38884e-05	0.0426705	-14.6535	blue	STAT5B	sig-l transducer and activator of transcription 5B [Source:VGNC Symbol;Acc:VGNC:35373]	19	42321508	42357910
21_56676548	ENSBTAG00000010416	4.54197	1.92034e-05	0.0493233	5.22909	B0_Gene-Phenotype	RIN3	Ras and Rab interactor 3 [Source:VGNC Symbol;Acc:VGNC:53950]	21	57232232	57368472
21_56676565	ENSBTAG00000010416	4.55783	1.80855e-05	0.0474017	4.94796	B0_Gene-Phenotype	RIN3	Ras and Rab interactor 3 [Source:VGNC Symbol;Acc:VGNC:53950]	21	57232232	57368472
25_27995286	ENSBTAG00000010511	-4.66336	1.21012e-05	0.0405011	-10.3441	turquoise_B0_Gene-Phenotype	KAT8	lysine acetyltransferase 8 [Source:VGNC Symbol;Acc:VGNC:30404]	25	27218850	27228738
18_52566044	ENSBTAG00000010668	4.79767	7.20903e-06	0.0376565	1.89254	turquoise_B0_Gene-Phenotype	GEMIN7	gem nuclear organelle associated protein 7 [Source:VGNC Symbol;Acc:VGNC:29320]	18	52752743	52764357
16_51838418	ENSBTAG00000010696	-4.94593	4.03626e-06	0.0293859	-12.0378	turquoise_B0_Gene-Phenotype	DVL1	dishevelled segment polarity protein 1 [Source:VGNC Symbol;Acc:VGNC:112693]	16	51180180	51192046
16_51640256	ENSBTAG00000010696	-4.53041	2.00603e-05	0.0499111	-14.1809	turquoise_B0_Gene-Phenotype	DVL1	dishevelled segment polarity protein 1 [Source:VGNC Symbol;Acc:VGNC:112693]	16	51180180	51192046
26_21021189	ENSBTAG00000010742	4.71471	9.93579e-06	0.0386127	1.53333	darkred_B0_Gene-Phenotype	PKD2L1	polycystin 2 like 1, transient receptor potential cation channel [Source:VGNC Symbol;Acc:VGNC:32936]	26	21186156	21257532
25_26205310	ENSBTAG00000010904	-4.73395	9.22554e-06	0.0376565	-4.67481	blue_B0_Gene-Phenotype_L0_Gene-Phenotype	PAGR1	PAXIP1 associated glutamate rich protein 1 [Source:VGNC Symbol;Acc:VGNC:97294]	25	26423668	26432068
18_56478509	ENSBTAG00000011079	-4.68485	1.11444e-05	0.0402464	-5.34613	turquoise_B0_Gene-Phenotype	C18H19orf48	chromosome 18 C19orf48 homolog [Source:NCBI gene (formerly Entrezgene);Acc:516719]	18	56859896	56866365
18_56478946	ENSBTAG00000011079	-6.41273	8.93867e-09	0.00188261	-8.96891	turquoise_B0_Gene-Phenotype	C18H19orf48	chromosome 18 C19orf48 homolog [Source:NCBI gene (formerly Entrezgene);Acc:516719]	18	56859896	56866365
18_56479308	ENSBTAG00000011079	-4.68485	1.11444e-05	0.0402464	-5.34613	turquoise_B0_Gene-Phenotype	C18H19orf48	chromosome 18 C19orf48 homolog [Source:NCBI gene (formerly Entrezgene);Acc:516719]	18	56859896	56866365
18_55918736	ENSBTAG00000011079	4.56299	1.77353e-05	0.0468448	6.60177	turquoise_B0_Gene-Phenotype	C18H19orf48	chromosome 18 C19orf48 homolog [Source:NCBI gene (formerly Entrezgene);Acc:516719]	18	56859896	56866365
18_56478834	ENSBTAG00000011079	-4.95014	3.9698e-06	0.0289736	-7.75718	turquoise_B0_Gene-Phenotype	C18H19orf48	chromosome 18 C19orf48 homolog [Source:NCBI gene (formerly Entrezgene);Acc:516719]	18	56859896	56866365
18_56478935	ENSBTAG00000011079	-6.41273	8.93867e-09	0.00188261	-8.96891	turquoise_B0_Gene-Phenotype	C18H19orf48	chromosome 18 C19orf48 homolog [Source:NCBI gene (formerly Entrezgene);Acc:516719]	18	56859896	56866365
18_56479104	ENSBTAG00000011079	-4.60359	1.52025e-05	0.0435203	-4.73862	turquoise_B0_Gene-Phenotype	C18H19orf48	chromosome 18 C19orf48 homolog [Source:NCBI gene (formerly Entrezgene);Acc:516719]	18	56859896	56866365
4_113068049	ENSBTAG00000011229	-4.64227	1.31182e-05	0.0419465	-4.11426	turquoise_B0_Gene-Phenotype	TMUB1	transmembrane and ubiquitin like domain containing 1 [Source:VGNC Symbol;Acc:VGNC:36149]	4	113656375	113659123
4_113068127	ENSBTAG00000011229	-4.62116	1.42187e-05	0.0429008	-4.33139	turquoise_B0_Gene-Phenotype	TMUB1	transmembrane and ubiquitin like domain containing 1 [Source:VGNC Symbol;Acc:VGNC:36149]	4	113656375	113659123
18_56270964	ENSBTAG00000011617	4.77649	7.82648e-06	0.0376565	3.92372	blue_B0_Gene-Phenotype	MAMSTR	MEF2 activating motif and SAP domain containing transcriptio-l regulator [Source:VGNC Symbol;Acc:VGNC:31160]	18	55350634	55358284
18_55963294	ENSBTAG00000011619	-4.82177	6.56413e-06	0.0359758	-10.8173	turquoise_B0_Gene-Phenotype	RASIP1	Ras interacting protein 1 [Source:VGNC Symbol;Acc:VGNC:33751]	18	55359100	55373033
18_55962659	ENSBTAG00000011619	-4.69144	1.0866e-05	0.0402464	-10.1012	turquoise_B0_Gene-Phenotype	RASIP1	Ras interacting protein 1 [Source:VGNC Symbol;Acc:VGNC:33751]	18	55359100	55373033
18_55990645	ENSBTAG00000011619	-4.61071	1.47961e-05	0.0429008	-10.0241	turquoise_B0_Gene-Phenotype	RASIP1	Ras interacting protein 1 [Source:VGNC Symbol;Acc:VGNC:33751]	18	55359100	55373033
5_100734367	ENSBTAG00000011765	5.09801	2.20745e-06	0.0210643	79.3999	turquoise	GABARAPL1	GABA type A receptor associated protein like 1 [Source:VGNC Symbol;Acc:VGNC:56201]	5	99763640	99773990
5_100734713	ENSBTAG00000011765	4.86675	5.5077e-06	0.0325451	83.6281	turquoise	GABARAPL1	GABA type A receptor associated protein like 1 [Source:VGNC Symbol;Acc:VGNC:56201]	5	99763640	99773990
5_100732444	ENSBTAG00000011765	4.68192	1.12702e-05	0.0402464	83.4256	turquoise	GABARAPL1	GABA type A receptor associated protein like 1 [Source:VGNC Symbol;Acc:VGNC:56201]	5	99763640	99773990
16_70925427	ENSBTAG00000011982	-4.77135	7.98378e-06	0.0376565	-3.49006	turquoise_B0_Gene-Phenotype	BATF3	basic leucine zipper ATF-like transcription factor 3 [Source:VGNC Symbol;Acc:VGNC:26427]	16	70845276	70859124
18_53306989	ENSBTAG00000012101	4.59861	1.54934e-05	0.0440539	9.53902	turquoise_B0_Gene-Phenotype	SYMPK	symplekin scaffold protein [Source:VGNC Symbol;Acc:VGNC:35514]	18	53350775	53380309
1_70751112	ENSBTAG00000012347	6.58565	4.20121e-09	0.00155376	0.945897	B0_Gene-Phenotype	SLC51A	solute carrier family 51 member A [Source:VGNC Symbol;Acc:VGNC:34900]	1	70809654	70827658
14_487527	ENSBTAG00000012353	4.81189	6.82132e-06	0.0368376	14.5263	turquoise_B0_Gene-Phenotype	ZNF34	zinc finger protein 34 [Source:VGNC Symbol;Acc:VGNC:37252]	14	308260	318568
10_13404557	ENSBTAG00000012599	-4.85115	5.85371e-06	0.0337774	-3.0928	blue	SMAD3	SMAD family member 3 [Source:VGNC Symbol;Acc:VGNC:34976]	10	13895545	14022509
25_26124529	ENSBTAG00000012928	-4.75934	8.36375e-06	0.0376565	-29.0221	turquoise_B0_Gene-Phenotype	PPP4C	protein phosphatase 4 catalytic subunit [Source:VGNC Symbol;Acc:VGNC:33268]	25	26202220	26210323
25_26126922	ENSBTAG00000012928	-4.727	9.47608e-06	0.0376565	-28.6939	turquoise_B0_Gene-Phenotype	PPP4C	protein phosphatase 4 catalytic subunit [Source:VGNC Symbol;Acc:VGNC:33268]	25	26202220	26210323
25_26129420	ENSBTAG00000012928	-4.727	9.47608e-06	0.0376565	-28.6939	turquoise_B0_Gene-Phenotype	PPP4C	protein phosphatase 4 catalytic subunit [Source:VGNC Symbol;Acc:VGNC:33268]	25	26202220	26210323
25_26127119	ENSBTAG00000012928	-4.727	9.47608e-06	0.0376565	-28.6939	turquoise_B0_Gene-Phenotype	PPP4C	protein phosphatase 4 catalytic subunit [Source:VGNC Symbol;Acc:VGNC:33268]	25	26202220	26210323
25_26059914	ENSBTAG00000012928	-4.82035	6.6006e-06	0.0360145	-17.7904	turquoise_B0_Gene-Phenotype	PPP4C	protein phosphatase 4 catalytic subunit [Source:VGNC Symbol;Acc:VGNC:33268]	25	26202220	26210323
25_26124528	ENSBTAG00000012928	-4.75934	8.36375e-06	0.0376565	-29.0221	turquoise_B0_Gene-Phenotype	PPP4C	protein phosphatase 4 catalytic subunit [Source:VGNC Symbol;Acc:VGNC:33268]	25	26202220	26210323
25_26126121	ENSBTAG00000012928	-4.727	9.47608e-06	0.0376565	-28.6939	turquoise_B0_Gene-Phenotype	PPP4C	protein phosphatase 4 catalytic subunit [Source:VGNC Symbol;Acc:VGNC:33268]	25	26202220	26210323
25_26127340	ENSBTAG00000012928	-5.53001	3.80844e-07	0.0143205	-27.757	turquoise_B0_Gene-Phenotype	PPP4C	protein phosphatase 4 catalytic subunit [Source:VGNC Symbol;Acc:VGNC:33268]	25	26202220	26210323
25_26126752	ENSBTAG00000012928	-4.727	9.47608e-06	0.0376565	-28.6939	turquoise_B0_Gene-Phenotype	PPP4C	protein phosphatase 4 catalytic subunit [Source:VGNC Symbol;Acc:VGNC:33268]	25	26202220	26210323
25_26129106	ENSBTAG00000012928	-4.727	9.47608e-06	0.0376565	-28.6939	turquoise_B0_Gene-Phenotype	PPP4C	protein phosphatase 4 catalytic subunit [Source:VGNC Symbol;Acc:VGNC:33268]	25	26202220	26210323
25_26127361	ENSBTAG00000012928	-5.53001	3.80844e-07	0.0143205	-27.757	turquoise_B0_Gene-Phenotype	PPP4C	protein phosphatase 4 catalytic subunit [Source:VGNC Symbol;Acc:VGNC:33268]	25	26202220	26210323
25_26126683	ENSBTAG00000012928	-4.727	9.47608e-06	0.0376565	-28.6939	turquoise_B0_Gene-Phenotype	PPP4C	protein phosphatase 4 catalytic subunit [Source:VGNC Symbol;Acc:VGNC:33268]	25	26202220	26210323
25_26126021	ENSBTAG00000012928	-4.727	9.47608e-06	0.0376565	-28.6939	turquoise_B0_Gene-Phenotype	PPP4C	protein phosphatase 4 catalytic subunit [Source:VGNC Symbol;Acc:VGNC:33268]	25	26202220	26210323
25_26129183	ENSBTAG00000012928	-4.727	9.47608e-06	0.0376565	-28.6939	turquoise_B0_Gene-Phenotype	PPP4C	protein phosphatase 4 catalytic subunit [Source:VGNC Symbol;Acc:VGNC:33268]	25	26202220	26210323
25_26126414	ENSBTAG00000012928	-4.727	9.47608e-06	0.0376565	-28.6939	turquoise_B0_Gene-Phenotype	PPP4C	protein phosphatase 4 catalytic subunit [Source:VGNC Symbol;Acc:VGNC:33268]	25	26202220	26210323
25_26129281	ENSBTAG00000012928	-4.727	9.47608e-06	0.0376565	-28.6939	turquoise_B0_Gene-Phenotype	PPP4C	protein phosphatase 4 catalytic subunit [Source:VGNC Symbol;Acc:VGNC:33268]	25	26202220	26210323
25_26126981	ENSBTAG00000012928	-4.727	9.47608e-06	0.0376565	-28.6939	turquoise_B0_Gene-Phenotype	PPP4C	protein phosphatase 4 catalytic subunit [Source:VGNC Symbol;Acc:VGNC:33268]	25	26202220	26210323
25_26127175	ENSBTAG00000012928	-4.727	9.47608e-06	0.0376565	-28.6939	turquoise_B0_Gene-Phenotype	PPP4C	protein phosphatase 4 catalytic subunit [Source:VGNC Symbol;Acc:VGNC:33268]	25	26202220	26210323
25_26126999	ENSBTAG00000012928	-4.727	9.47608e-06	0.0376565	-28.6939	turquoise_B0_Gene-Phenotype	PPP4C	protein phosphatase 4 catalytic subunit [Source:VGNC Symbol;Acc:VGNC:33268]	25	26202220	26210323
25_26128267	ENSBTAG00000012928	-4.727	9.47608e-06	0.0376565	-28.6939	turquoise_B0_Gene-Phenotype	PPP4C	protein phosphatase 4 catalytic subunit [Source:VGNC Symbol;Acc:VGNC:33268]	25	26202220	26210323
25_26127790	ENSBTAG00000012928	-4.727	9.47608e-06	0.0376565	-28.6939	turquoise_B0_Gene-Phenotype	PPP4C	protein phosphatase 4 catalytic subunit [Source:VGNC Symbol;Acc:VGNC:33268]	25	26202220	26210323
25_26125749	ENSBTAG00000012928	-4.73552	9.17003e-06	0.0376565	-29.5604	turquoise_B0_Gene-Phenotype	PPP4C	protein phosphatase 4 catalytic subunit [Source:VGNC Symbol;Acc:VGNC:33268]	25	26202220	26210323
25_26127559	ENSBTAG00000012928	-4.54937	1.8674e-05	0.0481891	-23.6143	turquoise_B0_Gene-Phenotype	PPP4C	protein phosphatase 4 catalytic subunit [Source:VGNC Symbol;Acc:VGNC:33268]	25	26202220	26210323
25_26125196	ENSBTAG00000012928	-4.69033	1.09124e-05	0.0402464	-28.5941	turquoise_B0_Gene-Phenotype	PPP4C	protein phosphatase 4 catalytic subunit [Source:VGNC Symbol;Acc:VGNC:33268]	25	26202220	26210323
25_26126563	ENSBTAG00000012928	-4.66026	1.22457e-05	0.0407075	-28.5822	turquoise_B0_Gene-Phenotype	PPP4C	protein phosphatase 4 catalytic subunit [Source:VGNC Symbol;Acc:VGNC:33268]	25	26202220	26210323
25_26124464	ENSBTAG00000012928	-4.727	9.47608e-06	0.0376565	-28.6939	turquoise_B0_Gene-Phenotype	PPP4C	protein phosphatase 4 catalytic subunit [Source:VGNC Symbol;Acc:VGNC:33268]	25	26202220	26210323
25_26129031	ENSBTAG00000012928	-4.727	9.47608e-06	0.0376565	-28.6939	turquoise_B0_Gene-Phenotype	PPP4C	protein phosphatase 4 catalytic subunit [Source:VGNC Symbol;Acc:VGNC:33268]	25	26202220	26210323
25_26128271	ENSBTAG00000012928	-4.727	9.47608e-06	0.0376565	-28.6939	turquoise_B0_Gene-Phenotype	PPP4C	protein phosphatase 4 catalytic subunit [Source:VGNC Symbol;Acc:VGNC:33268]	25	26202220	26210323
25_26127711	ENSBTAG00000012928	-4.727	9.47608e-06	0.0376565	-28.6939	turquoise_B0_Gene-Phenotype	PPP4C	protein phosphatase 4 catalytic subunit [Source:VGNC Symbol;Acc:VGNC:33268]	25	26202220	26210323
25_26125656	ENSBTAG00000012928	-4.60159	1.53183e-05	0.0436824	-28.2919	turquoise_B0_Gene-Phenotype	PPP4C	protein phosphatase 4 catalytic subunit [Source:VGNC Symbol;Acc:VGNC:33268]	25	26202220	26210323
25_26127500	ENSBTAG00000012928	-5.13321	1.91741e-06	0.0193619	-27.883	turquoise_B0_Gene-Phenotype	PPP4C	protein phosphatase 4 catalytic subunit [Source:VGNC Symbol;Acc:VGNC:33268]	25	26202220	26210323
25_26126665	ENSBTAG00000012928	-4.68911	1.09637e-05	0.0402464	-28.5063	turquoise_B0_Gene-Phenotype	PPP4C	protein phosphatase 4 catalytic subunit [Source:VGNC Symbol;Acc:VGNC:33268]	25	26202220	26210323
25_26125657	ENSBTAG00000012928	-4.60159	1.53183e-05	0.0436824	-28.2919	turquoise_B0_Gene-Phenotype	PPP4C	protein phosphatase 4 catalytic subunit [Source:VGNC Symbol;Acc:VGNC:33268]	25	26202220	26210323
25_26127400	ENSBTAG00000012928	-4.727	9.47608e-06	0.0376565	-28.6939	turquoise_B0_Gene-Phenotype	PPP4C	protein phosphatase 4 catalytic subunit [Source:VGNC Symbol;Acc:VGNC:33268]	25	26202220	26210323
25_26123656	ENSBTAG00000012928	-4.73552	9.17003e-06	0.0376565	-29.5604	turquoise_B0_Gene-Phenotype	PPP4C	protein phosphatase 4 catalytic subunit [Source:VGNC Symbol;Acc:VGNC:33268]	25	26202220	26210323
25_26126456	ENSBTAG00000012928	-4.95954	3.82533e-06	0.0283401	-27.7566	turquoise_B0_Gene-Phenotype	PPP4C	protein phosphatase 4 catalytic subunit [Source:VGNC Symbol;Acc:VGNC:33268]	25	26202220	26210323
25_26124924	ENSBTAG00000012928	-4.727	9.47608e-06	0.0376565	-28.6939	turquoise_B0_Gene-Phenotype	PPP4C	protein phosphatase 4 catalytic subunit [Source:VGNC Symbol;Acc:VGNC:33268]	25	26202220	26210323
25_26202573	ENSBTAG00000012928	-5.08623	2.31376e-06	0.0216582	-33.2449	turquoise_B0_Gene-Phenotype	PPP4C	protein phosphatase 4 catalytic subunit [Source:VGNC Symbol;Acc:VGNC:33268]	25	26202220	26210323
25_26124181	ENSBTAG00000012928	-4.95954	3.82533e-06	0.0283401	-27.7566	turquoise_B0_Gene-Phenotype	PPP4C	protein phosphatase 4 catalytic subunit [Source:VGNC Symbol;Acc:VGNC:33268]	25	26202220	26210323
25_26206173	ENSBTAG00000012928	-5.08623	2.31376e-06	0.0216582	-33.2449	turquoise_B0_Gene-Phenotype	PPP4C	protein phosphatase 4 catalytic subunit [Source:VGNC Symbol;Acc:VGNC:33268]	25	26202220	26210323
25_26124918	ENSBTAG00000012928	-4.727	9.47608e-06	0.0376565	-28.6939	turquoise_B0_Gene-Phenotype	PPP4C	protein phosphatase 4 catalytic subunit [Source:VGNC Symbol;Acc:VGNC:33268]	25	26202220	26210323
25_26123719	ENSBTAG00000012928	-4.727	9.47608e-06	0.0376565	-28.6939	turquoise_B0_Gene-Phenotype	PPP4C	protein phosphatase 4 catalytic subunit [Source:VGNC Symbol;Acc:VGNC:33268]	25	26202220	26210323
25_26124654	ENSBTAG00000012928	-4.727	9.47608e-06	0.0376565	-28.6939	turquoise_B0_Gene-Phenotype	PPP4C	protein phosphatase 4 catalytic subunit [Source:VGNC Symbol;Acc:VGNC:33268]	25	26202220	26210323
25_26123648	ENSBTAG00000012928	-4.727	9.47608e-06	0.0376565	-28.6939	turquoise_B0_Gene-Phenotype	PPP4C	protein phosphatase 4 catalytic subunit [Source:VGNC Symbol;Acc:VGNC:33268]	25	26202220	26210323
18_1735814	ENSBTAG00000012985	-5.89539	8.2479e-08	0.00607993	-67.9719	turquoise_B0_Gene-Phenotype_L0_Gene-Phenotype	FCSK	fucose ki-se [Source:VGNC Symbol;Acc:VGNC:29142]	18	1643525	1656632
18_1735814	ENSBTAG00000012988	-4.78345	7.61793e-06	0.0376565	-30.2081	turquoise_B0_Gene-Phenotype	COG4	component of oligomeric golgi complex 4 [Source:VGNC Symbol;Acc:VGNC:27549]	18	1618146	1645941
18_56478935	ENSBTAG00000013343	-4.68891	1.09721e-05	0.0402464	-1313.61	blue	FTL	ferritin light chain [Source:NCBI gene (formerly Entrezgene);Acc:286861]	18	55536636	55540367
18_56478946	ENSBTAG00000013343	-4.68891	1.09721e-05	0.0402464	-1313.61	blue	FTL	ferritin light chain [Source:NCBI gene (formerly Entrezgene);Acc:286861]	18	55536636	55540367
25_26412791	ENSBTAG00000013669	4.74259	8.92307e-06	0.0376565	1.05701	turquoise	KIF22	kinesin family member 22 [Source:VGNC Symbol;Acc:VGNC:30596]	25	26438466	26453519
18_52603031	ENSBTAG00000014187	4.78655	7.52702e-06	0.0376565	0.163262	turquoise	PPM1N	protein phosphatase, Mg2+/Mn2+ Gene-PhenotypepenGene-Phenotypent 1N (putative) [Source:VGNC Symbol;Acc:VGNC:111279]	18	53096288	53101636
7_43207074	ENSBTAG00000014349	-4.61119	1.47693e-05	0.0429008	-20.0275	turquoise_B0_Gene-Phenotype	RNF126	ring finger protein 126 [Source:VGNC Symbol;Acc:VGNC:34018]	7	43262901	43270809
7_43206171	ENSBTAG00000014349	-4.65756	1.2373e-05	0.0410383	-20.1974	turquoise_B0_Gene-Phenotype	RNF126	ring finger protein 126 [Source:VGNC Symbol;Acc:VGNC:34018]	7	43262901	43270809
7_43208100	ENSBTAG00000014349	-4.61119	1.47693e-05	0.0429008	-20.0275	turquoise_B0_Gene-Phenotype	RNF126	ring finger protein 126 [Source:VGNC Symbol;Acc:VGNC:34018]	7	43262901	43270809
7_43264174	ENSBTAG00000014349	-4.61119	1.47693e-05	0.0429008	-20.0275	turquoise_B0_Gene-Phenotype	RNF126	ring finger protein 126 [Source:VGNC Symbol;Acc:VGNC:34018]	7	43262901	43270809
7_43264402	ENSBTAG00000014349	-4.61119	1.47693e-05	0.0429008	-20.0275	turquoise_B0_Gene-Phenotype	RNF126	ring finger protein 126 [Source:VGNC Symbol;Acc:VGNC:34018]	7	43262901	43270809
4_113239424	ENSBTAG00000014372	-5.26961	1.1064e-06	0.0158753	-7.35261	turquoise_B0_Gene-Phenotype	SMARCD3	SWI/SNF related, matrix associated, actin Gene-PhenotypepenGene-Phenotypent regulator of chromatin, subfamily d, member 3 [Source:VGNC Symbol;Acc:VGNC:34995]	4	113816436	113849708
4_113067814	ENSBTAG00000014372	-4.62193	1.41771e-05	0.0429008	-7.5345	turquoise_B0_Gene-Phenotype	SMARCD3	SWI/SNF related, matrix associated, actin Gene-PhenotypepenGene-Phenotypent regulator of chromatin, subfamily d, member 3 [Source:VGNC Symbol;Acc:VGNC:34995]	4	113816436	113849708
4_113068127	ENSBTAG00000014372	-5.82758	1.09857e-07	0.00721229	-5.31303	turquoise_B0_Gene-Phenotype	SMARCD3	SWI/SNF related, matrix associated, actin Gene-PhenotypepenGene-Phenotypent regulator of chromatin, subfamily d, member 3 [Source:VGNC Symbol;Acc:VGNC:34995]	4	113816436	113849708
4_113067500	ENSBTAG00000014372	-4.62233	1.41553e-05	0.0429008	-6.61776	turquoise_B0_Gene-Phenotype	SMARCD3	SWI/SNF related, matrix associated, actin Gene-PhenotypepenGene-Phenotypent regulator of chromatin, subfamily d, member 3 [Source:VGNC Symbol;Acc:VGNC:34995]	4	113816436	113849708
4_113264198	ENSBTAG00000014372	-4.62193	1.41771e-05	0.0429008	-7.5345	turquoise_B0_Gene-Phenotype	SMARCD3	SWI/SNF related, matrix associated, actin Gene-PhenotypepenGene-Phenotypent regulator of chromatin, subfamily d, member 3 [Source:VGNC Symbol;Acc:VGNC:34995]	4	113816436	113849708
4_113067910	ENSBTAG00000014372	-4.81249	6.80561e-06	0.0368202	-4.50871	turquoise_B0_Gene-Phenotype	SMARCD3	SWI/SNF related, matrix associated, actin Gene-PhenotypepenGene-Phenotypent regulator of chromatin, subfamily d, member 3 [Source:VGNC Symbol;Acc:VGNC:34995]	4	113816436	113849708
4_113068339	ENSBTAG00000014372	-4.62193	1.41771e-05	0.0429008	-7.5345	turquoise_B0_Gene-Phenotype	SMARCD3	SWI/SNF related, matrix associated, actin Gene-PhenotypepenGene-Phenotypent regulator of chromatin, subfamily d, member 3 [Source:VGNC Symbol;Acc:VGNC:34995]	4	113816436	113849708
4_113067893	ENSBTAG00000014372	-4.86862	5.46753e-06	0.0323726	-6.35579	turquoise_B0_Gene-Phenotype	SMARCD3	SWI/SNF related, matrix associated, actin Gene-PhenotypepenGene-Phenotypent regulator of chromatin, subfamily d, member 3 [Source:VGNC Symbol;Acc:VGNC:34995]	4	113816436	113849708
4_113068094	ENSBTAG00000014372	-4.9072	4.7004e-06	0.0295514	-5.14957	turquoise_B0_Gene-Phenotype	SMARCD3	SWI/SNF related, matrix associated, actin Gene-PhenotypepenGene-Phenotypent regulator of chromatin, subfamily d, member 3 [Source:VGNC Symbol;Acc:VGNC:34995]	4	113816436	113849708
4_113067538	ENSBTAG00000014372	-5.07908	2.38071e-06	0.0221443	-7.37162	turquoise_B0_Gene-Phenotype	SMARCD3	SWI/SNF related, matrix associated, actin Gene-PhenotypepenGene-Phenotypent regulator of chromatin, subfamily d, member 3 [Source:VGNC Symbol;Acc:VGNC:34995]	4	113816436	113849708
4_113068163	ENSBTAG00000014372	-5.14967	1.79492e-06	0.0185868	-4.94881	turquoise_B0_Gene-Phenotype	SMARCD3	SWI/SNF related, matrix associated, actin Gene-PhenotypepenGene-Phenotypent regulator of chromatin, subfamily d, member 3 [Source:VGNC Symbol;Acc:VGNC:34995]	4	113816436	113849708
4_113068159	ENSBTAG00000014372	-5.14967	1.79492e-06	0.0185868	-4.94881	turquoise_B0_Gene-Phenotype	SMARCD3	SWI/SNF related, matrix associated, actin Gene-PhenotypepenGene-Phenotypent regulator of chromatin, subfamily d, member 3 [Source:VGNC Symbol;Acc:VGNC:34995]	4	113816436	113849708
4_113240363	ENSBTAG00000014372	-4.62327	1.41048e-05	0.0429008	-5.66613	turquoise_B0_Gene-Phenotype	SMARCD3	SWI/SNF related, matrix associated, actin Gene-PhenotypepenGene-Phenotypent regulator of chromatin, subfamily d, member 3 [Source:VGNC Symbol;Acc:VGNC:34995]	4	113816436	113849708
4_113240274	ENSBTAG00000014372	-4.56917	1.73253e-05	0.0462166	-6.6698	turquoise_B0_Gene-Phenotype	SMARCD3	SWI/SNF related, matrix associated, actin Gene-PhenotypepenGene-Phenotypent regulator of chromatin, subfamily d, member 3 [Source:VGNC Symbol;Acc:VGNC:34995]	4	113816436	113849708
4_113262895	ENSBTAG00000014372	-4.55889	1.80132e-05	0.0472963	-5.35149	turquoise_B0_Gene-Phenotype	SMARCD3	SWI/SNF related, matrix associated, actin Gene-PhenotypepenGene-Phenotypent regulator of chromatin, subfamily d, member 3 [Source:VGNC Symbol;Acc:VGNC:34995]	4	113816436	113849708
4_113239823	ENSBTAG00000014372	-4.64561	1.29518e-05	0.0419465	-4.14338	turquoise_B0_Gene-Phenotype	SMARCD3	SWI/SNF related, matrix associated, actin Gene-PhenotypepenGene-Phenotypent regulator of chromatin, subfamily d, member 3 [Source:VGNC Symbol;Acc:VGNC:34995]	4	113816436	113849708
4_113266670	ENSBTAG00000014372	-4.55494	1.82842e-05	0.0477007	-5.36436	turquoise_B0_Gene-Phenotype	SMARCD3	SWI/SNF related, matrix associated, actin Gene-PhenotypepenGene-Phenotypent regulator of chromatin, subfamily d, member 3 [Source:VGNC Symbol;Acc:VGNC:34995]	4	113816436	113849708
4_113240364	ENSBTAG00000014372	-4.89005	5.02743e-06	0.030883	-6.77847	turquoise_B0_Gene-Phenotype	SMARCD3	SWI/SNF related, matrix associated, actin Gene-PhenotypepenGene-Phenotypent regulator of chromatin, subfamily d, member 3 [Source:VGNC Symbol;Acc:VGNC:34995]	4	113816436	113849708
4_113264298	ENSBTAG00000014372	-5.01821	3.03295e-06	0.0264584	-6.23046	turquoise_B0_Gene-Phenotype	SMARCD3	SWI/SNF related, matrix associated, actin Gene-PhenotypepenGene-Phenotypent regulator of chromatin, subfamily d, member 3 [Source:VGNC Symbol;Acc:VGNC:34995]	4	113816436	113849708
4_113239469	ENSBTAG00000014372	-4.86862	5.46753e-06	0.0323726	-6.35579	turquoise_B0_Gene-Phenotype	SMARCD3	SWI/SNF related, matrix associated, actin Gene-PhenotypepenGene-Phenotypent regulator of chromatin, subfamily d, member 3 [Source:VGNC Symbol;Acc:VGNC:34995]	4	113816436	113849708
4_113264287	ENSBTAG00000014372	-4.84023	6.10869e-06	0.0347426	-6.17804	turquoise_B0_Gene-Phenotype	SMARCD3	SWI/SNF related, matrix associated, actin Gene-PhenotypepenGene-Phenotypent regulator of chromatin, subfamily d, member 3 [Source:VGNC Symbol;Acc:VGNC:34995]	4	113816436	113849708
4_113068082	ENSBTAG00000014372	-4.87361	5.36183e-06	0.0320038	-4.51713	turquoise_B0_Gene-Phenotype	SMARCD3	SWI/SNF related, matrix associated, actin Gene-PhenotypepenGene-Phenotypent regulator of chromatin, subfamily d, member 3 [Source:VGNC Symbol;Acc:VGNC:34995]	4	113816436	113849708
4_113239433	ENSBTAG00000014372	-4.73261	9.27335e-06	0.0376565	-6.54916	turquoise_B0_Gene-Phenotype	SMARCD3	SWI/SNF related, matrix associated, actin Gene-PhenotypepenGene-Phenotypent regulator of chromatin, subfamily d, member 3 [Source:VGNC Symbol;Acc:VGNC:34995]	4	113816436	113849708
4_113240359	ENSBTAG00000014372	-4.62327	1.41048e-05	0.0429008	-5.66613	turquoise_B0_Gene-Phenotype	SMARCD3	SWI/SNF related, matrix associated, actin Gene-PhenotypepenGene-Phenotypent regulator of chromatin, subfamily d, member 3 [Source:VGNC Symbol;Acc:VGNC:34995]	4	113816436	113849708
4_113262903	ENSBTAG00000014372	-5.83713	1.0552e-07	0.00721229	-6.95595	turquoise_B0_Gene-Phenotype	SMARCD3	SWI/SNF related, matrix associated, actin Gene-PhenotypepenGene-Phenotypent regulator of chromatin, subfamily d, member 3 [Source:VGNC Symbol;Acc:VGNC:34995]	4	113816436	113849708
4_113068198	ENSBTAG00000014372	-5.14316	1.8424e-06	0.0189285	-6.31563	turquoise_B0_Gene-Phenotype	SMARCD3	SWI/SNF related, matrix associated, actin Gene-PhenotypepenGene-Phenotypent regulator of chromatin, subfamily d, member 3 [Source:VGNC Symbol;Acc:VGNC:34995]	4	113816436	113849708
4_113239449	ENSBTAG00000014372	-4.80635	6.97006e-06	0.0374351	-6.6253	turquoise_B0_Gene-Phenotype	SMARCD3	SWI/SNF related, matrix associated, actin Gene-PhenotypepenGene-Phenotypent regulator of chromatin, subfamily d, member 3 [Source:VGNC Symbol;Acc:VGNC:34995]	4	113816436	113849708
4_113240351	ENSBTAG00000014372	-4.89005	5.02743e-06	0.030883	-6.77847	turquoise_B0_Gene-Phenotype	SMARCD3	SWI/SNF related, matrix associated, actin Gene-PhenotypepenGene-Phenotypent regulator of chromatin, subfamily d, member 3 [Source:VGNC Symbol;Acc:VGNC:34995]	4	113816436	113849708
4_113240324	ENSBTAG00000014372	-4.59713	1.55805e-05	0.0442161	-5.30838	turquoise_B0_Gene-Phenotype	SMARCD3	SWI/SNF related, matrix associated, actin Gene-PhenotypepenGene-Phenotypent regulator of chromatin, subfamily d, member 3 [Source:VGNC Symbol;Acc:VGNC:34995]	4	113816436	113849708
4_113068174	ENSBTAG00000014372	-5.17005	1.65384e-06	0.0178659	-5.03643	turquoise_B0_Gene-Phenotype	SMARCD3	SWI/SNF related, matrix associated, actin Gene-PhenotypepenGene-Phenotypent regulator of chromatin, subfamily d, member 3 [Source:VGNC Symbol;Acc:VGNC:34995]	4	113816436	113849708
4_113068049	ENSBTAG00000014372	-5.46284	5.02453e-07	0.0158753	-4.80057	turquoise_B0_Gene-Phenotype	SMARCD3	SWI/SNF related, matrix associated, actin Gene-PhenotypepenGene-Phenotypent regulator of chromatin, subfamily d, member 3 [Source:VGNC Symbol;Acc:VGNC:34995]	4	113816436	113849708
2_19646614	ENSBTAG00000014405	5.22948	1.30155e-06	0.0158753	9.66808	turquoise	OSBPL6	oxysterol binding protein like 6 [Source:VGNC Symbol;Acc:VGNC:32464]	2	18480774	18623417
14_487527	ENSBTAG00000014458	4.57776	1.67698e-05	0.0452374	25.847	turquoise_B0_Gene-Phenotype_L0_Gene-Phenotype	MROH1	maestro heat like repeat family member 1 [Source:VGNC Symbol;Acc:VGNC:31609]	14	652603	702505
14_487527	ENSBTAG00000014642	4.63834	1.33162e-05	0.0419465	98.6076	turquoise_B0_Gene-Phenotype	-PRT	nicoti-te phosphoribosyltransferase [Source:VGNC Symbol;Acc:VGNC:31885]	14	1127505	1130653
25_26126121	ENSBTAG00000014653	-4.98231	3.49632e-06	0.0267079	-6.79947	turquoise_B0_Gene-Phenotype	SPNS1	SPNS lysolipid transporter 1, lysophospholipid [Source:VGNC Symbol;Acc:VGNC:110644]	25	25867538	25876113
25_26125196	ENSBTAG00000014653	-4.99874	3.2763e-06	0.0267079	-6.83458	turquoise_B0_Gene-Phenotype	SPNS1	SPNS lysolipid transporter 1, lysophospholipid [Source:VGNC Symbol;Acc:VGNC:110644]	25	25867538	25876113
25_26126021	ENSBTAG00000014653	-4.98231	3.49632e-06	0.0267079	-6.79947	turquoise_B0_Gene-Phenotype	SPNS1	SPNS lysolipid transporter 1, lysophospholipid [Source:VGNC Symbol;Acc:VGNC:110644]	25	25867538	25876113
25_26202573	ENSBTAG00000014653	-5.24658	1.21458e-06	0.0158753	-7.742	turquoise_B0_Gene-Phenotype	SPNS1	SPNS lysolipid transporter 1, lysophospholipid [Source:VGNC Symbol;Acc:VGNC:110644]	25	25867538	25876113
25_26127119	ENSBTAG00000014653	-4.98231	3.49632e-06	0.0267079	-6.79947	turquoise_B0_Gene-Phenotype	SPNS1	SPNS lysolipid transporter 1, lysophospholipid [Source:VGNC Symbol;Acc:VGNC:110644]	25	25867538	25876113
25_26124924	ENSBTAG00000014653	-4.98231	3.49632e-06	0.0267079	-6.79947	turquoise_B0_Gene-Phenotype	SPNS1	SPNS lysolipid transporter 1, lysophospholipid [Source:VGNC Symbol;Acc:VGNC:110644]	25	25867538	25876113
25_26124654	ENSBTAG00000014653	-4.98231	3.49632e-06	0.0267079	-6.79947	turquoise_B0_Gene-Phenotype	SPNS1	SPNS lysolipid transporter 1, lysophospholipid [Source:VGNC Symbol;Acc:VGNC:110644]	25	25867538	25876113
25_26127175	ENSBTAG00000014653	-4.98231	3.49632e-06	0.0267079	-6.79947	turquoise_B0_Gene-Phenotype	SPNS1	SPNS lysolipid transporter 1, lysophospholipid [Source:VGNC Symbol;Acc:VGNC:110644]	25	25867538	25876113
25_26123719	ENSBTAG00000014653	-4.98231	3.49632e-06	0.0267079	-6.79947	turquoise_B0_Gene-Phenotype	SPNS1	SPNS lysolipid transporter 1, lysophospholipid [Source:VGNC Symbol;Acc:VGNC:110644]	25	25867538	25876113
25_26127400	ENSBTAG00000014653	-4.98231	3.49632e-06	0.0267079	-6.79947	turquoise_B0_Gene-Phenotype	SPNS1	SPNS lysolipid transporter 1, lysophospholipid [Source:VGNC Symbol;Acc:VGNC:110644]	25	25867538	25876113
25_26129420	ENSBTAG00000014653	-4.98231	3.49632e-06	0.0267079	-6.79947	turquoise_B0_Gene-Phenotype	SPNS1	SPNS lysolipid transporter 1, lysophospholipid [Source:VGNC Symbol;Acc:VGNC:110644]	25	25867538	25876113
25_26126456	ENSBTAG00000014653	-4.85545	5.75636e-06	0.0334777	-6.21231	turquoise_B0_Gene-Phenotype	SPNS1	SPNS lysolipid transporter 1, lysophospholipid [Source:VGNC Symbol;Acc:VGNC:110644]	25	25867538	25876113
25_26125749	ENSBTAG00000014653	-5.43784	5.56845e-07	0.0158753	-7.46881	turquoise_B0_Gene-Phenotype	SPNS1	SPNS lysolipid transporter 1, lysophospholipid [Source:VGNC Symbol;Acc:VGNC:110644]	25	25867538	25876113
25_26126752	ENSBTAG00000014653	-4.98231	3.49632e-06	0.0267079	-6.79947	turquoise_B0_Gene-Phenotype	SPNS1	SPNS lysolipid transporter 1, lysophospholipid [Source:VGNC Symbol;Acc:VGNC:110644]	25	25867538	25876113
25_26124918	ENSBTAG00000014653	-4.98231	3.49632e-06	0.0267079	-6.79947	turquoise_B0_Gene-Phenotype	SPNS1	SPNS lysolipid transporter 1, lysophospholipid [Source:VGNC Symbol;Acc:VGNC:110644]	25	25867538	25876113
25_26127361	ENSBTAG00000014653	-6.01728	4.91292e-08	0.00557562	-6.70428	turquoise_B0_Gene-Phenotype	SPNS1	SPNS lysolipid transporter 1, lysophospholipid [Source:VGNC Symbol;Acc:VGNC:110644]	25	25867538	25876113
25_26206173	ENSBTAG00000014653	-5.24658	1.21458e-06	0.0158753	-7.742	turquoise_B0_Gene-Phenotype	SPNS1	SPNS lysolipid transporter 1, lysophospholipid [Source:VGNC Symbol;Acc:VGNC:110644]	25	25867538	25876113
25_26123648	ENSBTAG00000014653	-4.98231	3.49632e-06	0.0267079	-6.79947	turquoise_B0_Gene-Phenotype	SPNS1	SPNS lysolipid transporter 1, lysophospholipid [Source:VGNC Symbol;Acc:VGNC:110644]	25	25867538	25876113
25_26126414	ENSBTAG00000014653	-4.98231	3.49632e-06	0.0267079	-6.79947	turquoise_B0_Gene-Phenotype	SPNS1	SPNS lysolipid transporter 1, lysophospholipid [Source:VGNC Symbol;Acc:VGNC:110644]	25	25867538	25876113
25_26127340	ENSBTAG00000014653	-6.01728	4.91292e-08	0.00557562	-6.70428	turquoise_B0_Gene-Phenotype	SPNS1	SPNS lysolipid transporter 1, lysophospholipid [Source:VGNC Symbol;Acc:VGNC:110644]	25	25867538	25876113
25_26126563	ENSBTAG00000014653	-4.87639	5.30386e-06	0.0317865	-6.73685	turquoise_B0_Gene-Phenotype	SPNS1	SPNS lysolipid transporter 1, lysophospholipid [Source:VGNC Symbol;Acc:VGNC:110644]	25	25867538	25876113
25_26126999	ENSBTAG00000014653	-4.98231	3.49632e-06	0.0267079	-6.79947	turquoise_B0_Gene-Phenotype	SPNS1	SPNS lysolipid transporter 1, lysophospholipid [Source:VGNC Symbol;Acc:VGNC:110644]	25	25867538	25876113
25_26126922	ENSBTAG00000014653	-4.98231	3.49632e-06	0.0267079	-6.79947	turquoise_B0_Gene-Phenotype	SPNS1	SPNS lysolipid transporter 1, lysophospholipid [Source:VGNC Symbol;Acc:VGNC:110644]	25	25867538	25876113
25_26128271	ENSBTAG00000014653	-4.98231	3.49632e-06	0.0267079	-6.79947	turquoise_B0_Gene-Phenotype	SPNS1	SPNS lysolipid transporter 1, lysophospholipid [Source:VGNC Symbol;Acc:VGNC:110644]	25	25867538	25876113
25_26129281	ENSBTAG00000014653	-4.98231	3.49632e-06	0.0267079	-6.79947	turquoise_B0_Gene-Phenotype	SPNS1	SPNS lysolipid transporter 1, lysophospholipid [Source:VGNC Symbol;Acc:VGNC:110644]	25	25867538	25876113
25_26125656	ENSBTAG00000014653	-4.94215	4.09682e-06	0.0293914	-6.80546	turquoise_B0_Gene-Phenotype	SPNS1	SPNS lysolipid transporter 1, lysophospholipid [Source:VGNC Symbol;Acc:VGNC:110644]	25	25867538	25876113
25_26128267	ENSBTAG00000014653	-4.98231	3.49632e-06	0.0267079	-6.79947	turquoise_B0_Gene-Phenotype	SPNS1	SPNS lysolipid transporter 1, lysophospholipid [Source:VGNC Symbol;Acc:VGNC:110644]	25	25867538	25876113
25_26124181	ENSBTAG00000014653	-4.85545	5.75636e-06	0.0334777	-6.21231	turquoise_B0_Gene-Phenotype	SPNS1	SPNS lysolipid transporter 1, lysophospholipid [Source:VGNC Symbol;Acc:VGNC:110644]	25	25867538	25876113
25_26124984	ENSBTAG00000014653	-4.86338	5.58073e-06	0.0328449	-5.71868	turquoise_B0_Gene-Phenotype	SPNS1	SPNS lysolipid transporter 1, lysophospholipid [Source:VGNC Symbol;Acc:VGNC:110644]	25	25867538	25876113
25_26124464	ENSBTAG00000014653	-4.98231	3.49632e-06	0.0267079	-6.79947	turquoise_B0_Gene-Phenotype	SPNS1	SPNS lysolipid transporter 1, lysophospholipid [Source:VGNC Symbol;Acc:VGNC:110644]	25	25867538	25876113
25_26127559	ENSBTAG00000014653	-4.65225	1.26271e-05	0.0414153	-5.46843	turquoise_B0_Gene-Phenotype	SPNS1	SPNS lysolipid transporter 1, lysophospholipid [Source:VGNC Symbol;Acc:VGNC:110644]	25	25867538	25876113
25_26129183	ENSBTAG00000014653	-4.98231	3.49632e-06	0.0267079	-6.79947	turquoise_B0_Gene-Phenotype	SPNS1	SPNS lysolipid transporter 1, lysophospholipid [Source:VGNC Symbol;Acc:VGNC:110644]	25	25867538	25876113
25_26126683	ENSBTAG00000014653	-4.98231	3.49632e-06	0.0267079	-6.79947	turquoise_B0_Gene-Phenotype	SPNS1	SPNS lysolipid transporter 1, lysophospholipid [Source:VGNC Symbol;Acc:VGNC:110644]	25	25867538	25876113
25_26125657	ENSBTAG00000014653	-4.94215	4.09682e-06	0.0293914	-6.80546	turquoise_B0_Gene-Phenotype	SPNS1	SPNS lysolipid transporter 1, lysophospholipid [Source:VGNC Symbol;Acc:VGNC:110644]	25	25867538	25876113
25_26123656	ENSBTAG00000014653	-5.43784	5.56845e-07	0.0158753	-7.46881	turquoise_B0_Gene-Phenotype	SPNS1	SPNS lysolipid transporter 1, lysophospholipid [Source:VGNC Symbol;Acc:VGNC:110644]	25	25867538	25876113
25_26124529	ENSBTAG00000014653	-4.90994	4.65018e-06	0.029441	-6.7642	turquoise_B0_Gene-Phenotype	SPNS1	SPNS lysolipid transporter 1, lysophospholipid [Source:VGNC Symbol;Acc:VGNC:110644]	25	25867538	25876113
25_26126981	ENSBTAG00000014653	-4.98231	3.49632e-06	0.0267079	-6.79947	turquoise_B0_Gene-Phenotype	SPNS1	SPNS lysolipid transporter 1, lysophospholipid [Source:VGNC Symbol;Acc:VGNC:110644]	25	25867538	25876113
25_26126665	ENSBTAG00000014653	-4.93181	4.26704e-06	0.0294097	-6.74492	turquoise_B0_Gene-Phenotype	SPNS1	SPNS lysolipid transporter 1, lysophospholipid [Source:VGNC Symbol;Acc:VGNC:110644]	25	25867538	25876113
25_26124985	ENSBTAG00000014653	-5.18574	1.55263e-06	0.0174071	-6.10469	turquoise_B0_Gene-Phenotype	SPNS1	SPNS lysolipid transporter 1, lysophospholipid [Source:VGNC Symbol;Acc:VGNC:110644]	25	25867538	25876113
25_26129031	ENSBTAG00000014653	-4.98231	3.49632e-06	0.0267079	-6.79947	turquoise_B0_Gene-Phenotype	SPNS1	SPNS lysolipid transporter 1, lysophospholipid [Source:VGNC Symbol;Acc:VGNC:110644]	25	25867538	25876113
25_26129106	ENSBTAG00000014653	-4.98231	3.49632e-06	0.0267079	-6.79947	turquoise_B0_Gene-Phenotype	SPNS1	SPNS lysolipid transporter 1, lysophospholipid [Source:VGNC Symbol;Acc:VGNC:110644]	25	25867538	25876113
25_26127790	ENSBTAG00000014653	-4.98231	3.49632e-06	0.0267079	-6.79947	turquoise_B0_Gene-Phenotype	SPNS1	SPNS lysolipid transporter 1, lysophospholipid [Source:VGNC Symbol;Acc:VGNC:110644]	25	25867538	25876113
25_26127711	ENSBTAG00000014653	-4.98231	3.49632e-06	0.0267079	-6.79947	turquoise_B0_Gene-Phenotype	SPNS1	SPNS lysolipid transporter 1, lysophospholipid [Source:VGNC Symbol;Acc:VGNC:110644]	25	25867538	25876113
25_26127500	ENSBTAG00000014653	-5.16804	1.66724e-06	0.0178764	-6.37589	turquoise_B0_Gene-Phenotype	SPNS1	SPNS lysolipid transporter 1, lysophospholipid [Source:VGNC Symbol;Acc:VGNC:110644]	25	25867538	25876113
25_26124528	ENSBTAG00000014653	-4.90994	4.65018e-06	0.029441	-6.7642	turquoise_B0_Gene-Phenotype	SPNS1	SPNS lysolipid transporter 1, lysophospholipid [Source:VGNC Symbol;Acc:VGNC:110644]	25	25867538	25876113
25_26126617	ENSBTAG00000014653	-4.89929	4.84855e-06	0.030225	-5.84981	turquoise_B0_Gene-Phenotype	SPNS1	SPNS lysolipid transporter 1, lysophospholipid [Source:VGNC Symbol;Acc:VGNC:110644]	25	25867538	25876113
25_26269586	ENSBTAG00000014653	-4.59544	1.56808e-05	0.044286	-5.33427	turquoise_B0_Gene-Phenotype	SPNS1	SPNS lysolipid transporter 1, lysophospholipid [Source:VGNC Symbol;Acc:VGNC:110644]	25	25867538	25876113
19_12847810	ENSBTAG00000014677	4.58352	1.64075e-05	0.0445069	5.11902	turquoise	TADA2A	transcriptio-l adaptor 2A [Source:VGNC Symbol;Acc:VGNC:35565]	19	13726527	13772700
25_33826762	ENSBTAG00000014742	-5.67837	2.05536e-07	0.0116186	-17.4322	turquoise_B0_Gene-Phenotype_L0_Gene-Phenotype	LRWD1	leucine rich repeats and WD repeat domain containing 1 [Source:VGNC Symbol;Acc:VGNC:31048]	25	34581490	34588465
25_33826693	ENSBTAG00000014742	-5.15957	1.72496e-06	0.0183618	-18.9367	turquoise_B0_Gene-Phenotype_L0_Gene-Phenotype	LRWD1	leucine rich repeats and WD repeat domain containing 1 [Source:VGNC Symbol;Acc:VGNC:31048]	25	34581490	34588465
10_21027477	ENSBTAG00000014822	5.12141	2.01024e-06	0.0197579	14.2029	blue_B0_Gene-Phenotype	MRPL52	mitochondrial ribosomal protein L52 [Source:VGNC Symbol;Acc:VGNC:31647]	10	21979455	21990995
10_21027476	ENSBTAG00000014822	5.12141	2.01024e-06	0.0197579	14.2029	blue_B0_Gene-Phenotype	MRPL52	mitochondrial ribosomal protein L52 [Source:VGNC Symbol;Acc:VGNC:31647]	10	21979455	21990995
10_21027473	ENSBTAG00000014822	5.12141	2.01024e-06	0.0197579	14.2029	blue_B0_Gene-Phenotype	MRPL52	mitochondrial ribosomal protein L52 [Source:VGNC Symbol;Acc:VGNC:31647]	10	21979455	21990995
10_21021395	ENSBTAG00000014822	5.12141	2.01024e-06	0.0197579	14.2029	blue_B0_Gene-Phenotype	MRPL52	mitochondrial ribosomal protein L52 [Source:VGNC Symbol;Acc:VGNC:31647]	10	21979455	21990995
10_21023468	ENSBTAG00000014822	5.12141	2.01024e-06	0.0197579	14.2029	blue_B0_Gene-Phenotype	MRPL52	mitochondrial ribosomal protein L52 [Source:VGNC Symbol;Acc:VGNC:31647]	10	21979455	21990995
10_21020660	ENSBTAG00000014822	5.12141	2.01024e-06	0.0197579	14.2029	blue_B0_Gene-Phenotype	MRPL52	mitochondrial ribosomal protein L52 [Source:VGNC Symbol;Acc:VGNC:31647]	10	21979455	21990995
10_21020706	ENSBTAG00000014822	5.12141	2.01024e-06	0.0197579	14.2029	blue_B0_Gene-Phenotype	MRPL52	mitochondrial ribosomal protein L52 [Source:VGNC Symbol;Acc:VGNC:31647]	10	21979455	21990995
18_63881703	ENSBTAG00000014900	4.56675	1.74846e-05	0.0464461	28.9445	turquoise_B0_Gene-Phenotype	CNOT3	CCR4-NOT transcription complex subunit 3 [Source:VGNC Symbol;Acc:VGNC:27518]	18	63240949	63257101
21_56676548	ENSBTAG00000015156	-4.7363	9.14223e-06	0.0376565	-7.31676	blue_B0_Gene-Phenotype			21	56801799	56808845
8_70550066	ENSBTAG00000015416	-5.58013	3.09434e-07	0.0140947	-0.89459	cyan	PEBP4	phosphatidylethanolamine binding protein 4 [Source:VGNC Symbol;Acc:VGNC:32736]	8	70019052	70263804
7_15296122	ENSBTAG00000015557	5.20003	1.46581e-06	0.0167523	340.244	turquoise_B0_Gene-Phenotype			7	14608935	14639178
16_51838418	ENSBTAG00000015635	-5.01585	3.06152e-06	0.0266289	-5.8539	turquoise_B0_Gene-Phenotype	TNFRSF4	TNF receptor superfamily member 4 [Source:VGNC Symbol;Acc:VGNC:36168]	16	51285833	51288674
15_42994593	ENSBTAG00000015821	4.6148	1.45673e-05	0.0429008	0.757061	cyan_ADG_Gene-Phenotype	AMPD3	aGene-Phenotypenosine monophosphate Gene-Phenotypeami-se 3 [Source:VGNC Symbol;Acc:VGNC:50189]	15	42182569	42232736
16_51838418	ENSBTAG00000015882	-4.71532	9.91236e-06	0.0386127	-12.1162	turquoise_B0_Gene-Phenotype	UBE2J2	ubiquitin conjugating enzyme E2 J2 [Source:VGNC Symbol;Acc:VGNC:36586]	16	51238668	51251062
3_94258349	ENSBTAG00000015896	4.6401	1.3227e-05	0.0419465	5.16726	B0_Gene-Phenotype	CC2D1B	coiled-coil and C2 domain containing 1B [Source:VGNC Symbol;Acc:VGNC:26825]	3	93997128	94012120
19_20146556	ENSBTAG00000015976	-5.45336	5.22441e-07	0.0158753	-12.0117	B0_Gene-Phenotype	PHF12	PHD finger protein 12 [Source:VGNC Symbol;Acc:VGNC:32814]	19	20277226	20317115
19_51472294	ENSBTAG00000015980	5.08461	2.32875e-06	0.0217296	53.7087	turquoise	FASN	fatty acid synthase [Source:VGNC Symbol;Acc:VGNC:28871]	19	50776234	50794934
25_33826762	ENSBTAG00000016139	-4.77337	7.92164e-06	0.0376565	-10.8837	turquoise_B0_Gene-Phenotype	TMEM120A	transmembrane protein 120A [Source:VGNC Symbol;Acc:VGNC:35956]	25	34212885	34218982
25_33826169	ENSBTAG00000016139	-4.9128	4.59807e-06	0.0294097	-11.3439	turquoise_B0_Gene-Phenotype	TMEM120A	transmembrane protein 120A [Source:VGNC Symbol;Acc:VGNC:35956]	25	34212885	34218982
25_33826693	ENSBTAG00000016139	-4.95432	3.90491e-06	0.0285708	-13.0554	turquoise_B0_Gene-Phenotype	TMEM120A	transmembrane protein 120A [Source:VGNC Symbol;Acc:VGNC:35956]	25	34212885	34218982
25_26126999	ENSBTAG00000016155	-4.74796	8.73986e-06	0.0376565	-3.04644	turquoise_B0_Gene-Phenotype	GDPD3	glycerophosphodiester phosphodiesterase domain containing 3 [Source:VGNC Symbol;Acc:VGNC:29312]	25	26186480	26191899
25_26125657	ENSBTAG00000016155	-4.688	1.10103e-05	0.0402464	-3.03767	turquoise_B0_Gene-Phenotype	GDPD3	glycerophosphodiester phosphodiesterase domain containing 3 [Source:VGNC Symbol;Acc:VGNC:29312]	25	26186480	26191899
25_26127119	ENSBTAG00000016155	-4.74796	8.73986e-06	0.0376565	-3.04644	turquoise_B0_Gene-Phenotype	GDPD3	glycerophosphodiester phosphodiesterase domain containing 3 [Source:VGNC Symbol;Acc:VGNC:29312]	25	26186480	26191899
25_26125656	ENSBTAG00000016155	-4.688	1.10103e-05	0.0402464	-3.03767	turquoise_B0_Gene-Phenotype	GDPD3	glycerophosphodiester phosphodiesterase domain containing 3 [Source:VGNC Symbol;Acc:VGNC:29312]	25	26186480	26191899
25_26127175	ENSBTAG00000016155	-4.74796	8.73986e-06	0.0376565	-3.04644	turquoise_B0_Gene-Phenotype	GDPD3	glycerophosphodiester phosphodiesterase domain containing 3 [Source:VGNC Symbol;Acc:VGNC:29312]	25	26186480	26191899
25_26124654	ENSBTAG00000016155	-4.74796	8.73986e-06	0.0376565	-3.04644	turquoise_B0_Gene-Phenotype	GDPD3	glycerophosphodiester phosphodiesterase domain containing 3 [Source:VGNC Symbol;Acc:VGNC:29312]	25	26186480	26191899
25_26127361	ENSBTAG00000016155	-5.27064	1.10178e-06	0.0158753	-2.83486	turquoise_B0_Gene-Phenotype	GDPD3	glycerophosphodiester phosphodiesterase domain containing 3 [Source:VGNC Symbol;Acc:VGNC:29312]	25	26186480	26191899
25_26127500	ENSBTAG00000016155	-5.51134	4.11386e-07	0.0149755	-3.10967	turquoise_B0_Gene-Phenotype	GDPD3	glycerophosphodiester phosphodiesterase domain containing 3 [Source:VGNC Symbol;Acc:VGNC:29312]	25	26186480	26191899
25_26129420	ENSBTAG00000016155	-4.74796	8.73986e-06	0.0376565	-3.04644	turquoise_B0_Gene-Phenotype	GDPD3	glycerophosphodiester phosphodiesterase domain containing 3 [Source:VGNC Symbol;Acc:VGNC:29312]	25	26186480	26191899
25_26123719	ENSBTAG00000016155	-4.74796	8.73986e-06	0.0376565	-3.04644	turquoise_B0_Gene-Phenotype	GDPD3	glycerophosphodiester phosphodiesterase domain containing 3 [Source:VGNC Symbol;Acc:VGNC:29312]	25	26186480	26191899
25_26124918	ENSBTAG00000016155	-4.74796	8.73986e-06	0.0376565	-3.04644	turquoise_B0_Gene-Phenotype	GDPD3	glycerophosphodiester phosphodiesterase domain containing 3 [Source:VGNC Symbol;Acc:VGNC:29312]	25	26186480	26191899
25_26124528	ENSBTAG00000016155	-4.72829	9.4294e-06	0.0376565	-3.05494	turquoise_B0_Gene-Phenotype	GDPD3	glycerophosphodiester phosphodiesterase domain containing 3 [Source:VGNC Symbol;Acc:VGNC:29312]	25	26186480	26191899
25_26126752	ENSBTAG00000016155	-4.74796	8.73986e-06	0.0376565	-3.04644	turquoise_B0_Gene-Phenotype	GDPD3	glycerophosphodiester phosphodiesterase domain containing 3 [Source:VGNC Symbol;Acc:VGNC:29312]	25	26186480	26191899
25_26127400	ENSBTAG00000016155	-4.74796	8.73986e-06	0.0376565	-3.04644	turquoise_B0_Gene-Phenotype	GDPD3	glycerophosphodiester phosphodiesterase domain containing 3 [Source:VGNC Symbol;Acc:VGNC:29312]	25	26186480	26191899
25_26129281	ENSBTAG00000016155	-4.74796	8.73986e-06	0.0376565	-3.04644	turquoise_B0_Gene-Phenotype	GDPD3	glycerophosphodiester phosphodiesterase domain containing 3 [Source:VGNC Symbol;Acc:VGNC:29312]	25	26186480	26191899
25_26126665	ENSBTAG00000016155	-4.70316	1.03875e-05	0.0396743	-3.02316	turquoise_B0_Gene-Phenotype	GDPD3	glycerophosphodiester phosphodiesterase domain containing 3 [Source:VGNC Symbol;Acc:VGNC:29312]	25	26186480	26191899
25_26125196	ENSBTAG00000016155	-4.7085	1.0176e-05	0.0390691	-3.03456	turquoise_B0_Gene-Phenotype	GDPD3	glycerophosphodiester phosphodiesterase domain containing 3 [Source:VGNC Symbol;Acc:VGNC:29312]	25	26186480	26191899
25_26124924	ENSBTAG00000016155	-4.74796	8.73986e-06	0.0376565	-3.04644	turquoise_B0_Gene-Phenotype	GDPD3	glycerophosphodiester phosphodiesterase domain containing 3 [Source:VGNC Symbol;Acc:VGNC:29312]	25	26186480	26191899
25_26126121	ENSBTAG00000016155	-4.74796	8.73986e-06	0.0376565	-3.04644	turquoise_B0_Gene-Phenotype	GDPD3	glycerophosphodiester phosphodiesterase domain containing 3 [Source:VGNC Symbol;Acc:VGNC:29312]	25	26186480	26191899
25_26127340	ENSBTAG00000016155	-5.27064	1.10178e-06	0.0158753	-2.83486	turquoise_B0_Gene-Phenotype	GDPD3	glycerophosphodiester phosphodiesterase domain containing 3 [Source:VGNC Symbol;Acc:VGNC:29312]	25	26186480	26191899
25_26124464	ENSBTAG00000016155	-4.74796	8.73986e-06	0.0376565	-3.04644	turquoise_B0_Gene-Phenotype	GDPD3	glycerophosphodiester phosphodiesterase domain containing 3 [Source:VGNC Symbol;Acc:VGNC:29312]	25	26186480	26191899
25_26123648	ENSBTAG00000016155	-4.74796	8.73986e-06	0.0376565	-3.04644	turquoise_B0_Gene-Phenotype	GDPD3	glycerophosphodiester phosphodiesterase domain containing 3 [Source:VGNC Symbol;Acc:VGNC:29312]	25	26186480	26191899
25_26126683	ENSBTAG00000016155	-4.74796	8.73986e-06	0.0376565	-3.04644	turquoise_B0_Gene-Phenotype	GDPD3	glycerophosphodiester phosphodiesterase domain containing 3 [Source:VGNC Symbol;Acc:VGNC:29312]	25	26186480	26191899
25_26128267	ENSBTAG00000016155	-4.74796	8.73986e-06	0.0376565	-3.04644	turquoise_B0_Gene-Phenotype	GDPD3	glycerophosphodiester phosphodiesterase domain containing 3 [Source:VGNC Symbol;Acc:VGNC:29312]	25	26186480	26191899
25_26206173	ENSBTAG00000016155	-5.02775	2.92031e-06	0.0255514	-3.48664	turquoise_B0_Gene-Phenotype	GDPD3	glycerophosphodiester phosphodiesterase domain containing 3 [Source:VGNC Symbol;Acc:VGNC:29312]	25	26186480	26191899
25_26059914	ENSBTAG00000016155	-5.29476	9.99062e-07	0.0158753	-2.02153	turquoise_B0_Gene-Phenotype	GDPD3	glycerophosphodiester phosphodiesterase domain containing 3 [Source:VGNC Symbol;Acc:VGNC:29312]	25	26186480	26191899
25_26127711	ENSBTAG00000016155	-4.74796	8.73986e-06	0.0376565	-3.04644	turquoise_B0_Gene-Phenotype	GDPD3	glycerophosphodiester phosphodiesterase domain containing 3 [Source:VGNC Symbol;Acc:VGNC:29312]	25	26186480	26191899
25_26124529	ENSBTAG00000016155	-4.72829	9.4294e-06	0.0376565	-3.05494	turquoise_B0_Gene-Phenotype	GDPD3	glycerophosphodiester phosphodiesterase domain containing 3 [Source:VGNC Symbol;Acc:VGNC:29312]	25	26186480	26191899
25_26128271	ENSBTAG00000016155	-4.74796	8.73986e-06	0.0376565	-3.04644	turquoise_B0_Gene-Phenotype	GDPD3	glycerophosphodiester phosphodiesterase domain containing 3 [Source:VGNC Symbol;Acc:VGNC:29312]	25	26186480	26191899
25_26128594	ENSBTAG00000016155	-4.53985	1.93579e-05	0.0495222	-2.42915	turquoise_B0_Gene-Phenotype	GDPD3	glycerophosphodiester phosphodiesterase domain containing 3 [Source:VGNC Symbol;Acc:VGNC:29312]	25	26186480	26191899
25_26129183	ENSBTAG00000016155	-4.74796	8.73986e-06	0.0376565	-3.04644	turquoise_B0_Gene-Phenotype	GDPD3	glycerophosphodiester phosphodiesterase domain containing 3 [Source:VGNC Symbol;Acc:VGNC:29312]	25	26186480	26191899
25_26126922	ENSBTAG00000016155	-4.74796	8.73986e-06	0.0376565	-3.04644	turquoise_B0_Gene-Phenotype	GDPD3	glycerophosphodiester phosphodiesterase domain containing 3 [Source:VGNC Symbol;Acc:VGNC:29312]	25	26186480	26191899
25_26129106	ENSBTAG00000016155	-4.74796	8.73986e-06	0.0376565	-3.04644	turquoise_B0_Gene-Phenotype	GDPD3	glycerophosphodiester phosphodiesterase domain containing 3 [Source:VGNC Symbol;Acc:VGNC:29312]	25	26186480	26191899
25_26129031	ENSBTAG00000016155	-4.74796	8.73986e-06	0.0376565	-3.04644	turquoise_B0_Gene-Phenotype	GDPD3	glycerophosphodiester phosphodiesterase domain containing 3 [Source:VGNC Symbol;Acc:VGNC:29312]	25	26186480	26191899
25_26126563	ENSBTAG00000016155	-4.69635	1.06628e-05	0.0402464	-3.04251	turquoise_B0_Gene-Phenotype	GDPD3	glycerophosphodiester phosphodiesterase domain containing 3 [Source:VGNC Symbol;Acc:VGNC:29312]	25	26186480	26191899
25_26125749	ENSBTAG00000016155	-4.73101	9.3309e-06	0.0376565	-3.12525	turquoise_B0_Gene-Phenotype	GDPD3	glycerophosphodiester phosphodiesterase domain containing 3 [Source:VGNC Symbol;Acc:VGNC:29312]	25	26186480	26191899
25_26126414	ENSBTAG00000016155	-4.74796	8.73986e-06	0.0376565	-3.04644	turquoise_B0_Gene-Phenotype	GDPD3	glycerophosphodiester phosphodiesterase domain containing 3 [Source:VGNC Symbol;Acc:VGNC:29312]	25	26186480	26191899
25_26127559	ENSBTAG00000016155	-4.73822	9.07478e-06	0.0376565	-2.58003	turquoise_B0_Gene-Phenotype	GDPD3	glycerophosphodiester phosphodiesterase domain containing 3 [Source:VGNC Symbol;Acc:VGNC:29312]	25	26186480	26191899
25_26202573	ENSBTAG00000016155	-5.02775	2.92031e-06	0.0255514	-3.48664	turquoise_B0_Gene-Phenotype	GDPD3	glycerophosphodiester phosphodiesterase domain containing 3 [Source:VGNC Symbol;Acc:VGNC:29312]	25	26186480	26191899
25_26127790	ENSBTAG00000016155	-4.74796	8.73986e-06	0.0376565	-3.04644	turquoise_B0_Gene-Phenotype	GDPD3	glycerophosphodiester phosphodiesterase domain containing 3 [Source:VGNC Symbol;Acc:VGNC:29312]	25	26186480	26191899
25_26126981	ENSBTAG00000016155	-4.74796	8.73986e-06	0.0376565	-3.04644	turquoise_B0_Gene-Phenotype	GDPD3	glycerophosphodiester phosphodiesterase domain containing 3 [Source:VGNC Symbol;Acc:VGNC:29312]	25	26186480	26191899
25_26126021	ENSBTAG00000016155	-4.74796	8.73986e-06	0.0376565	-3.04644	turquoise_B0_Gene-Phenotype	GDPD3	glycerophosphodiester phosphodiesterase domain containing 3 [Source:VGNC Symbol;Acc:VGNC:29312]	25	26186480	26191899
25_26124181	ENSBTAG00000016155	-5.37446	7.22003e-07	0.0158753	-3.11972	turquoise_B0_Gene-Phenotype	GDPD3	glycerophosphodiester phosphodiesterase domain containing 3 [Source:VGNC Symbol;Acc:VGNC:29312]	25	26186480	26191899
25_26126456	ENSBTAG00000016155	-5.37446	7.22003e-07	0.0158753	-3.11972	turquoise_B0_Gene-Phenotype	GDPD3	glycerophosphodiester phosphodiesterase domain containing 3 [Source:VGNC Symbol;Acc:VGNC:29312]	25	26186480	26191899
25_26123656	ENSBTAG00000016155	-4.73101	9.3309e-06	0.0376565	-3.12525	turquoise_B0_Gene-Phenotype	GDPD3	glycerophosphodiester phosphodiesterase domain containing 3 [Source:VGNC Symbol;Acc:VGNC:29312]	25	26186480	26191899
25_37738899	ENSBTAG00000016190	4.73439	9.21008e-06	0.0376565	6.80786	turquoise_B0_Gene-Phenotype	ZNF394	zinc finger protein 394 [Source:NCBI gene (formerly Entrezgene);Acc:522836]	25	36906498	36925641
25_37745295	ENSBTAG00000016190	4.65669	1.24141e-05	0.0410979	5.83562	turquoise_B0_Gene-Phenotype	ZNF394	zinc finger protein 394 [Source:NCBI gene (formerly Entrezgene);Acc:522836]	25	36906498	36925641
25_37735829	ENSBTAG00000016190	4.55731	1.81212e-05	0.0474109	6.54284	turquoise_B0_Gene-Phenotype	ZNF394	zinc finger protein 394 [Source:NCBI gene (formerly Entrezgene);Acc:522836]	25	36906498	36925641
25_37741525	ENSBTAG00000016190	-5.57686	3.13662e-07	0.0140947	-6.20308	turquoise_B0_Gene-Phenotype	ZNF394	zinc finger protein 394 [Source:NCBI gene (formerly Entrezgene);Acc:522836]	25	36906498	36925641
3_79827269	ENSBTAG00000016455	4.77917	7.74557e-06	0.0376565	4.57512	darkred_B0_Gene-Phenotype	CACHD1	cache domain containing 1 [Source:VGNC Symbol;Acc:VGNC:26671]	3	80788720	81022577
27_15048764	ENSBTAG00000016486	-4.8034	7.0504e-06	0.0375732	-13.259	turquoise	SORBS2	sorbin and SH3 domain containing 2 [Source:VGNC Symbol;Acc:VGNC:106942]	27	15789163	15862170
18_56478946	ENSBTAG00000016526	-5.27639	1.0764e-06	0.0158753	-17.9378	turquoise_B0_Gene-Phenotype	PIH1D1	PIH1 domain containing 1 [Source:VGNC Symbol;Acc:VGNC:32883]	18	55903419	55910639
18_56478935	ENSBTAG00000016526	-5.27639	1.0764e-06	0.0158753	-17.9378	turquoise_B0_Gene-Phenotype	PIH1D1	PIH1 domain containing 1 [Source:VGNC Symbol;Acc:VGNC:32883]	18	55903419	55910639
16_51838418	ENSBTAG00000016528	-5.41947	6.00468e-07	0.0158753	-12.6832	turquoise_B0_Gene-Phenotype	NOC2L	NOC2 like nucleolar associated transcriptio-l repressor [Source:VGNC Symbol;Acc:VGNC:32146]	16	51514432	51526315
7_44419697	ENSBTAG00000016797	-4.75008	8.66846e-06	0.0376565	-14.6842	turquoise_B0_Gene-Phenotype	CSNK1G2	casein ki-se 1 gamma 2 [Source:VGNC Symbol;Acc:VGNC:27767]	7	44243779	44268032
25_26127500	ENSBTAG00000016883	-4.74461	8.85384e-06	0.0376565	-5.28764	turquoise_B0_Gene-Phenotype	SGF29	SAGA complex associated factor 29 [Source:VGNC Symbol;Acc:VGNC:97311]	25	26082046	26123452
25_26127340	ENSBTAG00000016883	-5.16909	1.6602e-06	0.0178659	-5.32001	turquoise_B0_Gene-Phenotype	SGF29	SAGA complex associated factor 29 [Source:VGNC Symbol;Acc:VGNC:97311]	25	26082046	26123452
25_26059914	ENSBTAG00000016883	-5.63631	2.4497e-07	0.0122427	-4.02923	turquoise_B0_Gene-Phenotype	SGF29	SAGA complex associated factor 29 [Source:VGNC Symbol;Acc:VGNC:97311]	25	26082046	26123452
25_26127361	ENSBTAG00000016883	-5.16909	1.6602e-06	0.0178659	-5.32001	turquoise_B0_Gene-Phenotype	SGF29	SAGA complex associated factor 29 [Source:VGNC Symbol;Acc:VGNC:97311]	25	26082046	26123452
25_33826762	ENSBTAG00000017067	4.91142	4.62313e-06	0.029441	3.92777	turquoise	BUD23	BUD23 rR- methyltransferase and ribosome maturation factor [Source:VGNC Symbol;Acc:VGNC:26608]	25	33562095	33573471
14_487527	ENSBTAG00000017281	5.03749	2.80944e-06	0.0248766	14.0649	turquoise_B0_Gene-Phenotype	OPLAH	5-oxoproli-se, ATP-hydrolysing [Source:VGNC Symbol;Acc:VGNC:53869]	14	764916	774578
19_40319546	ENSBTAG00000017366	-4.77916	7.74592e-06	0.0376565	-12.1612	blue	GRB7	growth factor receptor bound protein 7 [Source:VGNC Symbol;Acc:VGNC:29632]	19	40098898	40113227
25_26127500	ENSBTAG00000017422	-4.88916	5.04504e-06	0.0308862	-8.53465	B0_Gene-Phenotype	TAOK2	TAO ki-se 2 [Source:VGNC Symbol;Acc:VGNC:35596]	25	26272135	26289860
25_26127361	ENSBTAG00000017422	-4.94432	4.06186e-06	0.0293914	-8.11014	B0_Gene-Phenotype	TAOK2	TAO ki-se 2 [Source:VGNC Symbol;Acc:VGNC:35596]	25	26272135	26289860
25_26127340	ENSBTAG00000017422	-4.94432	4.06186e-06	0.0293914	-8.11014	B0_Gene-Phenotype	TAOK2	TAO ki-se 2 [Source:VGNC Symbol;Acc:VGNC:35596]	25	26272135	26289860
11_72544852	ENSBTAG00000017423	-4.54652	1.88764e-05	0.0486103	-42.045	turquoise_B0_Gene-Phenotype	TMEM214	transmembrane protein 214 [Source:VGNC Symbol;Acc:VGNC:36036]	11	72593809	72602182
11_72546354	ENSBTAG00000017423	-5.35082	7.9518e-07	0.0158753	-49.3815	turquoise_B0_Gene-Phenotype	TMEM214	transmembrane protein 214 [Source:VGNC Symbol;Acc:VGNC:36036]	11	72593809	72602182
11_72545942	ENSBTAG00000017423	-4.54652	1.88764e-05	0.0486103	-42.045	turquoise_B0_Gene-Phenotype	TMEM214	transmembrane protein 214 [Source:VGNC Symbol;Acc:VGNC:36036]	11	72593809	72602182
19_42962798	ENSBTAG00000017536	4.75748	8.42416e-06	0.0376565	1.12899	turquoise	MPP3	MAGUK p55 scaffold protein 3 [Source:VGNC Symbol;Acc:VGNC:55850]	19	43687136	43714783
25_33826693	ENSBTAG00000017941	-5.32416	8.86466e-07	0.0158753	-7.46769	turquoise_B0_Gene-Phenotype	NSUN5	NOP2/Sun R- methyltransferase 5 [Source:NCBI gene (formerly Entrezgene);Acc:616714]	25	33820199	33826491
25_33826762	ENSBTAG00000017941	-5.11738	2.04289e-06	0.0198871	-6.22027	turquoise_B0_Gene-Phenotype	NSUN5	NOP2/Sun R- methyltransferase 5 [Source:NCBI gene (formerly Entrezgene);Acc:616714]	25	33820199	33826491
25_33879328	ENSBTAG00000017941	-5.61539	2.67255e-07	0.0131338	-8.12504	turquoise_B0_Gene-Phenotype	NSUN5	NOP2/Sun R- methyltransferase 5 [Source:NCBI gene (formerly Entrezgene);Acc:616714]	25	33820199	33826491
25_26127559	ENSBTAG00000018000	-4.65488	1.25006e-05	0.0412136	-7.8984	turquoise_B0_Gene-Phenotype_L0_Gene-Phenotype	CLN3	CLN3 lysosomal/endosomal transmembrane protein, battenin [Source:NCBI gene (formerly Entrezgene);Acc:504799]	25	26043076	26055242
25_26127500	ENSBTAG00000018000	-5.40021	6.49793e-07	0.0158753	-9.51079	turquoise_B0_Gene-Phenotype_L0_Gene-Phenotype	CLN3	CLN3 lysosomal/endosomal transmembrane protein, battenin [Source:NCBI gene (formerly Entrezgene);Acc:504799]	25	26043076	26055242
25_26123656	ENSBTAG00000018000	-4.54928	1.86801e-05	0.0481891	-9.40627	turquoise_B0_Gene-Phenotype_L0_Gene-Phenotype	CLN3	CLN3 lysosomal/endosomal transmembrane protein, battenin [Source:NCBI gene (formerly Entrezgene);Acc:504799]	25	26043076	26055242
25_26202573	ENSBTAG00000018000	-4.9668	3.71734e-06	0.0278197	-10.7233	turquoise_B0_Gene-Phenotype_L0_Gene-Phenotype	CLN3	CLN3 lysosomal/endosomal transmembrane protein, battenin [Source:NCBI gene (formerly Entrezgene);Acc:504799]	25	26043076	26055242
25_26125749	ENSBTAG00000018000	-4.54928	1.86801e-05	0.0481891	-9.40627	turquoise_B0_Gene-Phenotype_L0_Gene-Phenotype	CLN3	CLN3 lysosomal/endosomal transmembrane protein, battenin [Source:NCBI gene (formerly Entrezgene);Acc:504799]	25	26043076	26055242
25_26124181	ENSBTAG00000018000	-4.7786	7.76269e-06	0.0376565	-8.85828	turquoise_B0_Gene-Phenotype_L0_Gene-Phenotype	CLN3	CLN3 lysosomal/endosomal transmembrane protein, battenin [Source:NCBI gene (formerly Entrezgene);Acc:504799]	25	26043076	26055242
25_26126456	ENSBTAG00000018000	-4.7786	7.76269e-06	0.0376565	-8.85828	turquoise_B0_Gene-Phenotype_L0_Gene-Phenotype	CLN3	CLN3 lysosomal/endosomal transmembrane protein, battenin [Source:NCBI gene (formerly Entrezgene);Acc:504799]	25	26043076	26055242
25_26206173	ENSBTAG00000018000	-4.9668	3.71734e-06	0.0278197	-10.7233	turquoise_B0_Gene-Phenotype_L0_Gene-Phenotype	CLN3	CLN3 lysosomal/endosomal transmembrane protein, battenin [Source:NCBI gene (formerly Entrezgene);Acc:504799]	25	26043076	26055242
25_26126617	ENSBTAG00000018000	-4.75444	8.52382e-06	0.0376565	-8.25091	turquoise_B0_Gene-Phenotype_L0_Gene-Phenotype	CLN3	CLN3 lysosomal/endosomal transmembrane protein, battenin [Source:NCBI gene (formerly Entrezgene);Acc:504799]	25	26043076	26055242
25_26127361	ENSBTAG00000018000	-5.46053	5.07246e-07	0.0158753	-9.03324	turquoise_B0_Gene-Phenotype_L0_Gene-Phenotype	CLN3	CLN3 lysosomal/endosomal transmembrane protein, battenin [Source:NCBI gene (formerly Entrezgene);Acc:504799]	25	26043076	26055242
25_26127340	ENSBTAG00000018000	-5.46053	5.07246e-07	0.0158753	-9.03324	turquoise_B0_Gene-Phenotype_L0_Gene-Phenotype	CLN3	CLN3 lysosomal/endosomal transmembrane protein, battenin [Source:NCBI gene (formerly Entrezgene);Acc:504799]	25	26043076	26055242
25_26126981	ENSBTAG00000018015	-4.61152	1.47506e-05	0.0429008	-2.68481	turquoise_B0_Gene-Phenotype	IL27	interleukin 27 [Source:VGNC Symbol;Acc:VGNC:30150]	25	26061018	26066743
25_26123719	ENSBTAG00000018015	-4.61152	1.47506e-05	0.0429008	-2.68481	turquoise_B0_Gene-Phenotype	IL27	interleukin 27 [Source:VGNC Symbol;Acc:VGNC:30150]	25	26061018	26066743
25_26126922	ENSBTAG00000018015	-4.61152	1.47506e-05	0.0429008	-2.68481	turquoise_B0_Gene-Phenotype	IL27	interleukin 27 [Source:VGNC Symbol;Acc:VGNC:30150]	25	26061018	26066743
25_26124528	ENSBTAG00000018015	-4.62036	1.42618e-05	0.0429008	-2.70517	turquoise_B0_Gene-Phenotype	IL27	interleukin 27 [Source:VGNC Symbol;Acc:VGNC:30150]	25	26061018	26066743
25_26126563	ENSBTAG00000018015	-4.56901	1.73355e-05	0.0462166	-2.68462	turquoise_B0_Gene-Phenotype	IL27	interleukin 27 [Source:VGNC Symbol;Acc:VGNC:30150]	25	26061018	26066743
25_26125657	ENSBTAG00000018015	-4.58024	1.66132e-05	0.0448997	-2.68934	turquoise_B0_Gene-Phenotype	IL27	interleukin 27 [Source:VGNC Symbol;Acc:VGNC:30150]	25	26061018	26066743
25_26124464	ENSBTAG00000018015	-4.61152	1.47506e-05	0.0429008	-2.68481	turquoise_B0_Gene-Phenotype	IL27	interleukin 27 [Source:VGNC Symbol;Acc:VGNC:30150]	25	26061018	26066743
25_26129420	ENSBTAG00000018015	-4.61152	1.47506e-05	0.0429008	-2.68481	turquoise_B0_Gene-Phenotype	IL27	interleukin 27 [Source:VGNC Symbol;Acc:VGNC:30150]	25	26061018	26066743
25_26125656	ENSBTAG00000018015	-4.58024	1.66132e-05	0.0448997	-2.68934	turquoise_B0_Gene-Phenotype	IL27	interleukin 27 [Source:VGNC Symbol;Acc:VGNC:30150]	25	26061018	26066743
25_26123648	ENSBTAG00000018015	-4.61152	1.47506e-05	0.0429008	-2.68481	turquoise_B0_Gene-Phenotype	IL27	interleukin 27 [Source:VGNC Symbol;Acc:VGNC:30150]	25	26061018	26066743
25_26126752	ENSBTAG00000018015	-4.61152	1.47506e-05	0.0429008	-2.68481	turquoise_B0_Gene-Phenotype	IL27	interleukin 27 [Source:VGNC Symbol;Acc:VGNC:30150]	25	26061018	26066743
25_26124529	ENSBTAG00000018015	-4.62036	1.42618e-05	0.0429008	-2.70517	turquoise_B0_Gene-Phenotype	IL27	interleukin 27 [Source:VGNC Symbol;Acc:VGNC:30150]	25	26061018	26066743
25_26127711	ENSBTAG00000018015	-4.61152	1.47506e-05	0.0429008	-2.68481	turquoise_B0_Gene-Phenotype	IL27	interleukin 27 [Source:VGNC Symbol;Acc:VGNC:30150]	25	26061018	26066743
25_26127119	ENSBTAG00000018015	-4.61152	1.47506e-05	0.0429008	-2.68481	turquoise_B0_Gene-Phenotype	IL27	interleukin 27 [Source:VGNC Symbol;Acc:VGNC:30150]	25	26061018	26066743
25_26126999	ENSBTAG00000018015	-4.61152	1.47506e-05	0.0429008	-2.68481	turquoise_B0_Gene-Phenotype	IL27	interleukin 27 [Source:VGNC Symbol;Acc:VGNC:30150]	25	26061018	26066743
25_26128271	ENSBTAG00000018015	-4.61152	1.47506e-05	0.0429008	-2.68481	turquoise_B0_Gene-Phenotype	IL27	interleukin 27 [Source:VGNC Symbol;Acc:VGNC:30150]	25	26061018	26066743
25_26126121	ENSBTAG00000018015	-4.61152	1.47506e-05	0.0429008	-2.68481	turquoise_B0_Gene-Phenotype	IL27	interleukin 27 [Source:VGNC Symbol;Acc:VGNC:30150]	25	26061018	26066743
25_26127340	ENSBTAG00000018015	-5.41776	6.04679e-07	0.0158753	-2.60891	turquoise_B0_Gene-Phenotype	IL27	interleukin 27 [Source:VGNC Symbol;Acc:VGNC:30150]	25	26061018	26066743
25_26126665	ENSBTAG00000018015	-4.58823	1.61163e-05	0.044286	-2.67342	turquoise_B0_Gene-Phenotype	IL27	interleukin 27 [Source:VGNC Symbol;Acc:VGNC:30150]	25	26061018	26066743
25_26126683	ENSBTAG00000018015	-4.61152	1.47506e-05	0.0429008	-2.68481	turquoise_B0_Gene-Phenotype	IL27	interleukin 27 [Source:VGNC Symbol;Acc:VGNC:30150]	25	26061018	26066743
25_26128267	ENSBTAG00000018015	-4.61152	1.47506e-05	0.0429008	-2.68481	turquoise_B0_Gene-Phenotype	IL27	interleukin 27 [Source:VGNC Symbol;Acc:VGNC:30150]	25	26061018	26066743
25_26129281	ENSBTAG00000018015	-4.61152	1.47506e-05	0.0429008	-2.68481	turquoise_B0_Gene-Phenotype	IL27	interleukin 27 [Source:VGNC Symbol;Acc:VGNC:30150]	25	26061018	26066743
25_26129183	ENSBTAG00000018015	-4.61152	1.47506e-05	0.0429008	-2.68481	turquoise_B0_Gene-Phenotype	IL27	interleukin 27 [Source:VGNC Symbol;Acc:VGNC:30150]	25	26061018	26066743
25_26124181	ENSBTAG00000018015	-4.89666	4.89876e-06	0.0304	-2.62235	turquoise_B0_Gene-Phenotype	IL27	interleukin 27 [Source:VGNC Symbol;Acc:VGNC:30150]	25	26061018	26066743
25_26126021	ENSBTAG00000018015	-4.61152	1.47506e-05	0.0429008	-2.68481	turquoise_B0_Gene-Phenotype	IL27	interleukin 27 [Source:VGNC Symbol;Acc:VGNC:30150]	25	26061018	26066743
25_26127500	ENSBTAG00000018015	-5.13923	1.87169e-06	0.0190305	-2.66264	turquoise_B0_Gene-Phenotype	IL27	interleukin 27 [Source:VGNC Symbol;Acc:VGNC:30150]	25	26061018	26066743
25_26124918	ENSBTAG00000018015	-4.61152	1.47506e-05	0.0429008	-2.68481	turquoise_B0_Gene-Phenotype	IL27	interleukin 27 [Source:VGNC Symbol;Acc:VGNC:30150]	25	26061018	26066743
25_26125196	ENSBTAG00000018015	-4.6104	1.48135e-05	0.0429008	-2.69137	turquoise_B0_Gene-Phenotype	IL27	interleukin 27 [Source:VGNC Symbol;Acc:VGNC:30150]	25	26061018	26066743
25_26126456	ENSBTAG00000018015	-4.89666	4.89876e-06	0.0304	-2.62235	turquoise_B0_Gene-Phenotype	IL27	interleukin 27 [Source:VGNC Symbol;Acc:VGNC:30150]	25	26061018	26066743
25_26126414	ENSBTAG00000018015	-4.61152	1.47506e-05	0.0429008	-2.68481	turquoise_B0_Gene-Phenotype	IL27	interleukin 27 [Source:VGNC Symbol;Acc:VGNC:30150]	25	26061018	26066743
25_26124924	ENSBTAG00000018015	-4.61152	1.47506e-05	0.0429008	-2.68481	turquoise_B0_Gene-Phenotype	IL27	interleukin 27 [Source:VGNC Symbol;Acc:VGNC:30150]	25	26061018	26066743
25_26127790	ENSBTAG00000018015	-4.61152	1.47506e-05	0.0429008	-2.68481	turquoise_B0_Gene-Phenotype	IL27	interleukin 27 [Source:VGNC Symbol;Acc:VGNC:30150]	25	26061018	26066743
25_26127361	ENSBTAG00000018015	-5.41776	6.04679e-07	0.0158753	-2.60891	turquoise_B0_Gene-Phenotype	IL27	interleukin 27 [Source:VGNC Symbol;Acc:VGNC:30150]	25	26061018	26066743
25_26125749	ENSBTAG00000018015	-4.59566	1.56682e-05	0.044286	-2.75445	turquoise_B0_Gene-Phenotype	IL27	interleukin 27 [Source:VGNC Symbol;Acc:VGNC:30150]	25	26061018	26066743
25_26124654	ENSBTAG00000018015	-4.61152	1.47506e-05	0.0429008	-2.68481	turquoise_B0_Gene-Phenotype	IL27	interleukin 27 [Source:VGNC Symbol;Acc:VGNC:30150]	25	26061018	26066743
25_26205310	ENSBTAG00000018015	-4.5819	1.65089e-05	0.0447408	-2.31384	turquoise_B0_Gene-Phenotype	IL27	interleukin 27 [Source:VGNC Symbol;Acc:VGNC:30150]	25	26061018	26066743
25_26129106	ENSBTAG00000018015	-4.61152	1.47506e-05	0.0429008	-2.68481	turquoise_B0_Gene-Phenotype	IL27	interleukin 27 [Source:VGNC Symbol;Acc:VGNC:30150]	25	26061018	26066743
25_26123656	ENSBTAG00000018015	-4.59566	1.56682e-05	0.044286	-2.75445	turquoise_B0_Gene-Phenotype	IL27	interleukin 27 [Source:VGNC Symbol;Acc:VGNC:30150]	25	26061018	26066743
25_26202573	ENSBTAG00000018015	-4.96501	3.74361e-06	0.0278747	-3.11406	turquoise_B0_Gene-Phenotype	IL27	interleukin 27 [Source:VGNC Symbol;Acc:VGNC:30150]	25	26061018	26066743
25_26206173	ENSBTAG00000018015	-4.96501	3.74361e-06	0.0278747	-3.11406	turquoise_B0_Gene-Phenotype	IL27	interleukin 27 [Source:VGNC Symbol;Acc:VGNC:30150]	25	26061018	26066743
25_26127175	ENSBTAG00000018015	-4.61152	1.47506e-05	0.0429008	-2.68481	turquoise_B0_Gene-Phenotype	IL27	interleukin 27 [Source:VGNC Symbol;Acc:VGNC:30150]	25	26061018	26066743
25_26129031	ENSBTAG00000018015	-4.61152	1.47506e-05	0.0429008	-2.68481	turquoise_B0_Gene-Phenotype	IL27	interleukin 27 [Source:VGNC Symbol;Acc:VGNC:30150]	25	26061018	26066743
25_26127400	ENSBTAG00000018015	-4.61152	1.47506e-05	0.0429008	-2.68481	turquoise_B0_Gene-Phenotype	IL27	interleukin 27 [Source:VGNC Symbol;Acc:VGNC:30150]	25	26061018	26066743
25_26610599	ENSBTAG00000018082	-4.66623	1.19693e-05	0.0403002	-34.2636	blue_B0_Gene-Phenotype	QPRT	quinoli-te phosphoribosyltransferase [Source:NCBI gene (formerly Entrezgene);Acc:614254]	25	26491480	26494332
25_26202813	ENSBTAG00000018082	-4.91874	4.49202e-06	0.0294097	-31.9059	blue_B0_Gene-Phenotype	QPRT	quinoli-te phosphoribosyltransferase [Source:NCBI gene (formerly Entrezgene);Acc:614254]	25	26491480	26494332
25_26215250	ENSBTAG00000018082	-4.91874	4.49202e-06	0.0294097	-31.9059	blue_B0_Gene-Phenotype	QPRT	quinoli-te phosphoribosyltransferase [Source:NCBI gene (formerly Entrezgene);Acc:614254]	25	26491480	26494332
25_26213405	ENSBTAG00000018082	-4.91874	4.49202e-06	0.0294097	-31.9059	blue_B0_Gene-Phenotype	QPRT	quinoli-te phosphoribosyltransferase [Source:NCBI gene (formerly Entrezgene);Acc:614254]	25	26491480	26494332
25_26205200	ENSBTAG00000018082	-4.91874	4.49202e-06	0.0294097	-31.9059	blue_B0_Gene-Phenotype	QPRT	quinoli-te phosphoribosyltransferase [Source:NCBI gene (formerly Entrezgene);Acc:614254]	25	26491480	26494332
25_26213832	ENSBTAG00000018082	-4.95811	3.84698e-06	0.028419	-25.094	blue_B0_Gene-Phenotype	QPRT	quinoli-te phosphoribosyltransferase [Source:NCBI gene (formerly Entrezgene);Acc:614254]	25	26491480	26494332
25_26207270	ENSBTAG00000018082	-4.9377	4.16916e-06	0.0294097	-28.7098	blue_B0_Gene-Phenotype	QPRT	quinoli-te phosphoribosyltransferase [Source:NCBI gene (formerly Entrezgene);Acc:614254]	25	26491480	26494332
25_26204598	ENSBTAG00000018082	-5.82191	1.12516e-07	0.00721229	-30.9135	blue_B0_Gene-Phenotype	QPRT	quinoli-te phosphoribosyltransferase [Source:NCBI gene (formerly Entrezgene);Acc:614254]	25	26491480	26494332
25_26213360	ENSBTAG00000018082	-4.91874	4.49202e-06	0.0294097	-31.9059	blue_B0_Gene-Phenotype	QPRT	quinoli-te phosphoribosyltransferase [Source:NCBI gene (formerly Entrezgene);Acc:614254]	25	26491480	26494332
25_26215310	ENSBTAG00000018082	-4.91874	4.49202e-06	0.0294097	-31.9059	blue_B0_Gene-Phenotype	QPRT	quinoli-te phosphoribosyltransferase [Source:NCBI gene (formerly Entrezgene);Acc:614254]	25	26491480	26494332
25_26611312	ENSBTAG00000018082	-4.66623	1.19693e-05	0.0403002	-34.2636	blue_B0_Gene-Phenotype	QPRT	quinoli-te phosphoribosyltransferase [Source:NCBI gene (formerly Entrezgene);Acc:614254]	25	26491480	26494332
25_26215361	ENSBTAG00000018082	-4.91874	4.49202e-06	0.0294097	-31.9059	blue_B0_Gene-Phenotype	QPRT	quinoli-te phosphoribosyltransferase [Source:NCBI gene (formerly Entrezgene);Acc:614254]	25	26491480	26494332
25_26206708	ENSBTAG00000018082	-4.71328	9.99058e-06	0.0386543	-28.7709	blue_B0_Gene-Phenotype	QPRT	quinoli-te phosphoribosyltransferase [Source:NCBI gene (formerly Entrezgene);Acc:614254]	25	26491480	26494332
25_26205191	ENSBTAG00000018082	-4.91874	4.49202e-06	0.0294097	-31.9059	blue_B0_Gene-Phenotype	QPRT	quinoli-te phosphoribosyltransferase [Source:NCBI gene (formerly Entrezgene);Acc:614254]	25	26491480	26494332
25_26206884	ENSBTAG00000018082	-4.72183	9.66709e-06	0.0381145	-29.2723	blue_B0_Gene-Phenotype	QPRT	quinoli-te phosphoribosyltransferase [Source:NCBI gene (formerly Entrezgene);Acc:614254]	25	26491480	26494332
25_26209900	ENSBTAG00000018082	-4.91874	4.49202e-06	0.0294097	-31.9059	blue_B0_Gene-Phenotype	QPRT	quinoli-te phosphoribosyltransferase [Source:NCBI gene (formerly Entrezgene);Acc:614254]	25	26491480	26494332
25_26202388	ENSBTAG00000018082	-4.91874	4.49202e-06	0.0294097	-31.9059	blue_B0_Gene-Phenotype	QPRT	quinoli-te phosphoribosyltransferase [Source:NCBI gene (formerly Entrezgene);Acc:614254]	25	26491480	26494332
25_26212684	ENSBTAG00000018082	-4.91874	4.49202e-06	0.0294097	-31.9059	blue_B0_Gene-Phenotype	QPRT	quinoli-te phosphoribosyltransferase [Source:NCBI gene (formerly Entrezgene);Acc:614254]	25	26491480	26494332
25_26204622	ENSBTAG00000018082	-5.7893	1.29086e-07	0.00808369	-31.6592	blue_B0_Gene-Phenotype	QPRT	quinoli-te phosphoribosyltransferase [Source:NCBI gene (formerly Entrezgene);Acc:614254]	25	26491480	26494332
25_26206598	ENSBTAG00000018082	-4.6352	1.34769e-05	0.0419619	-28.2558	blue_B0_Gene-Phenotype	QPRT	quinoli-te phosphoribosyltransferase [Source:NCBI gene (formerly Entrezgene);Acc:614254]	25	26491480	26494332
25_26213160	ENSBTAG00000018082	-4.84322	6.03784e-06	0.0344355	-31.5259	blue_B0_Gene-Phenotype	QPRT	quinoli-te phosphoribosyltransferase [Source:NCBI gene (formerly Entrezgene);Acc:614254]	25	26491480	26494332
25_26204101	ENSBTAG00000018082	-4.91874	4.49202e-06	0.0294097	-31.9059	blue_B0_Gene-Phenotype	QPRT	quinoli-te phosphoribosyltransferase [Source:NCBI gene (formerly Entrezgene);Acc:614254]	25	26491480	26494332
25_26595852	ENSBTAG00000018082	-4.62684	1.3914e-05	0.0426705	-50.2827	blue_B0_Gene-Phenotype	QPRT	quinoli-te phosphoribosyltransferase [Source:NCBI gene (formerly Entrezgene);Acc:614254]	25	26491480	26494332
25_26206222	ENSBTAG00000018082	-4.53162	1.99685e-05	0.0499111	-26.3795	blue_B0_Gene-Phenotype	QPRT	quinoli-te phosphoribosyltransferase [Source:NCBI gene (formerly Entrezgene);Acc:614254]	25	26491480	26494332
25_26209891	ENSBTAG00000018082	-4.91874	4.49202e-06	0.0294097	-31.9059	blue_B0_Gene-Phenotype	QPRT	quinoli-te phosphoribosyltransferase [Source:NCBI gene (formerly Entrezgene);Acc:614254]	25	26491480	26494332
25_26202831	ENSBTAG00000018082	-4.91874	4.49202e-06	0.0294097	-31.9059	blue_B0_Gene-Phenotype	QPRT	quinoli-te phosphoribosyltransferase [Source:NCBI gene (formerly Entrezgene);Acc:614254]	25	26491480	26494332
25_26595752	ENSBTAG00000018082	-4.62684	1.3914e-05	0.0426705	-50.2827	blue_B0_Gene-Phenotype	QPRT	quinoli-te phosphoribosyltransferase [Source:NCBI gene (formerly Entrezgene);Acc:614254]	25	26491480	26494332
25_26206493	ENSBTAG00000018082	-5.76021	1.45878e-07	0.0086027	-34.0642	blue_B0_Gene-Phenotype	QPRT	quinoli-te phosphoribosyltransferase [Source:NCBI gene (formerly Entrezgene);Acc:614254]	25	26491480	26494332
25_26205310	ENSBTAG00000018094	4.55748	1.81095e-05	0.0474109	1.42885	blue_B0_Gene-Phenotype	ZNF689	zinc finger protein 689 [Source:NCBI gene (formerly Entrezgene);Acc:539836]	25	26755519	26764167
18_56478935	ENSBTAG00000018539	-4.77355	7.91616e-06	0.0376565	-1.75871	turquoise_B0_Gene-Phenotype	KLK1	kallikrein 1 [Source:VGNC Symbol;Acc:VGNC:57049]	18	56880887	56885979
18_56478946	ENSBTAG00000018539	-4.77355	7.91616e-06	0.0376565	-1.75871	turquoise_B0_Gene-Phenotype	KLK1	kallikrein 1 [Source:VGNC Symbol;Acc:VGNC:57049]	18	56880887	56885979
18_55963294	ENSBTAG00000018539	-4.55191	1.84949e-05	0.047879	-1.11971	turquoise_B0_Gene-Phenotype	KLK1	kallikrein 1 [Source:VGNC Symbol;Acc:VGNC:57049]	18	56880887	56885979
18_47268916	ENSBTAG00000018598	4.80144	7.10422e-06	0.0376565	12.017	turquoise_B0_Gene-Phenotype_L0_Gene-Phenotype	HSPB6	heat shock protein family B (small) member 6 [Source:VGNC Symbol;Acc:VGNC:111274]	18	46466906	46469730
19_54047699	ENSBTAG00000018661	5.15721	1.74138e-06	0.0184031	14.2584	turquoise_B0_Gene-Phenotype	TMC6	transmembrane channel like 6 [Source:VGNC Symbol;Acc:VGNC:35922]	19	54025832	54048552
22_56176316	ENSBTAG00000019121	4.6563	1.24328e-05	0.0410979	4.36136	turquoise	IFT122	intraflagellar transport 122 [Source:VGNC Symbol;Acc:VGNC:30064]	22	56239340	56308252
25_480052	ENSBTAG00000019136	-4.86132	5.6257e-06	0.0330437	-16.2865	turquoise_B0_Gene-Phenotype	STUB1	STIP1 homology and U-box containing protein 1 [Source:VGNC Symbol;Acc:VGNC:58615]	25	583463	586776
25_479320	ENSBTAG00000019136	-4.58917	1.60592e-05	0.044286	-16.3403	turquoise_B0_Gene-Phenotype	STUB1	STIP1 homology and U-box containing protein 1 [Source:VGNC Symbol;Acc:VGNC:58615]	25	583463	586776
25_484347	ENSBTAG00000019136	-4.78014	7.71643e-06	0.0376565	-11.568	turquoise_B0_Gene-Phenotype	STUB1	STIP1 homology and U-box containing protein 1 [Source:VGNC Symbol;Acc:VGNC:58615]	25	583463	586776
25_479677	ENSBTAG00000019136	-4.84909	5.90106e-06	0.0339841	-13.959	turquoise_B0_Gene-Phenotype	STUB1	STIP1 homology and U-box containing protein 1 [Source:VGNC Symbol;Acc:VGNC:58615]	25	583463	586776
25_485411	ENSBTAG00000019136	-4.62266	1.41373e-05	0.0429008	-16.2318	turquoise_B0_Gene-Phenotype	STUB1	STIP1 homology and U-box containing protein 1 [Source:VGNC Symbol;Acc:VGNC:58615]	25	583463	586776
25_485396	ENSBTAG00000019136	-4.62266	1.41373e-05	0.0429008	-16.2318	turquoise_B0_Gene-Phenotype	STUB1	STIP1 homology and U-box containing protein 1 [Source:VGNC Symbol;Acc:VGNC:58615]	25	583463	586776
25_26125657	ENSBTAG00000019219	-5.14004	1.86565e-06	0.0190305	-21.2106	turquoise_B0_Gene-Phenotype	SH2B1	SH2B adaptor protein 1 [Source:VGNC Symbol;Acc:VGNC:34555]	25	25950409	25959928
25_26126999	ENSBTAG00000019219	-5.2294	1.30193e-06	0.0158753	-21.3352	turquoise_B0_Gene-Phenotype	SH2B1	SH2B adaptor protein 1 [Source:VGNC Symbol;Acc:VGNC:34555]	25	25950409	25959928
25_26123719	ENSBTAG00000019219	-5.2294	1.30193e-06	0.0158753	-21.3352	turquoise_B0_Gene-Phenotype	SH2B1	SH2B adaptor protein 1 [Source:VGNC Symbol;Acc:VGNC:34555]	25	25950409	25959928
25_26126617	ENSBTAG00000019219	-4.71771	9.82156e-06	0.0385175	-17.183	turquoise_B0_Gene-Phenotype	SH2B1	SH2B adaptor protein 1 [Source:VGNC Symbol;Acc:VGNC:34555]	25	25950409	25959928
25_26125656	ENSBTAG00000019219	-5.14004	1.86565e-06	0.0190305	-21.2106	turquoise_B0_Gene-Phenotype	SH2B1	SH2B adaptor protein 1 [Source:VGNC Symbol;Acc:VGNC:34555]	25	25950409	25959928
25_26126683	ENSBTAG00000019219	-5.2294	1.30193e-06	0.0158753	-21.3352	turquoise_B0_Gene-Phenotype	SH2B1	SH2B adaptor protein 1 [Source:VGNC Symbol;Acc:VGNC:34555]	25	25950409	25959928
25_26125749	ENSBTAG00000019219	-5.01146	3.11526e-06	0.0267079	-21.2538	turquoise_B0_Gene-Phenotype	SH2B1	SH2B adaptor protein 1 [Source:VGNC Symbol;Acc:VGNC:34555]	25	25950409	25959928
25_26124924	ENSBTAG00000019219	-5.2294	1.30193e-06	0.0158753	-21.3352	turquoise_B0_Gene-Phenotype	SH2B1	SH2B adaptor protein 1 [Source:VGNC Symbol;Acc:VGNC:34555]	25	25950409	25959928
25_26126563	ENSBTAG00000019219	-5.14945	1.79653e-06	0.0185868	-21.2439	turquoise_B0_Gene-Phenotype	SH2B1	SH2B adaptor protein 1 [Source:VGNC Symbol;Acc:VGNC:34555]	25	25950409	25959928
25_26126665	ENSBTAG00000019219	-5.18049	1.5858e-06	0.0174726	-21.1804	turquoise_B0_Gene-Phenotype	SH2B1	SH2B adaptor protein 1 [Source:VGNC Symbol;Acc:VGNC:34555]	25	25950409	25959928
25_26124967	ENSBTAG00000019219	-4.53134	1.99899e-05	0.0499111	-17.6885	turquoise_B0_Gene-Phenotype	SH2B1	SH2B adaptor protein 1 [Source:VGNC Symbol;Acc:VGNC:34555]	25	25950409	25959928
25_26124181	ENSBTAG00000019219	-5.43826	5.55888e-07	0.0158753	-20.4685	turquoise_B0_Gene-Phenotype	SH2B1	SH2B adaptor protein 1 [Source:VGNC Symbol;Acc:VGNC:34555]	25	25950409	25959928
25_26126456	ENSBTAG00000019219	-5.43826	5.55888e-07	0.0158753	-20.4685	turquoise_B0_Gene-Phenotype	SH2B1	SH2B adaptor protein 1 [Source:VGNC Symbol;Acc:VGNC:34555]	25	25950409	25959928
25_26126021	ENSBTAG00000019219	-5.2294	1.30193e-06	0.0158753	-21.3352	turquoise_B0_Gene-Phenotype	SH2B1	SH2B adaptor protein 1 [Source:VGNC Symbol;Acc:VGNC:34555]	25	25950409	25959928
25_26124918	ENSBTAG00000019219	-5.2294	1.30193e-06	0.0158753	-21.3352	turquoise_B0_Gene-Phenotype	SH2B1	SH2B adaptor protein 1 [Source:VGNC Symbol;Acc:VGNC:34555]	25	25950409	25959928
25_26129420	ENSBTAG00000019219	-5.2294	1.30193e-06	0.0158753	-21.3352	turquoise_B0_Gene-Phenotype	SH2B1	SH2B adaptor protein 1 [Source:VGNC Symbol;Acc:VGNC:34555]	25	25950409	25959928
25_26126414	ENSBTAG00000019219	-5.2294	1.30193e-06	0.0158753	-21.3352	turquoise_B0_Gene-Phenotype	SH2B1	SH2B adaptor protein 1 [Source:VGNC Symbol;Acc:VGNC:34555]	25	25950409	25959928
25_26123648	ENSBTAG00000019219	-5.2294	1.30193e-06	0.0158753	-21.3352	turquoise_B0_Gene-Phenotype	SH2B1	SH2B adaptor protein 1 [Source:VGNC Symbol;Acc:VGNC:34555]	25	25950409	25959928
25_26126121	ENSBTAG00000019219	-5.2294	1.30193e-06	0.0158753	-21.3352	turquoise_B0_Gene-Phenotype	SH2B1	SH2B adaptor protein 1 [Source:VGNC Symbol;Acc:VGNC:34555]	25	25950409	25959928
25_26124984	ENSBTAG00000019219	-4.79193	7.37151e-06	0.0376565	-17.101	turquoise_B0_Gene-Phenotype	SH2B1	SH2B adaptor protein 1 [Source:VGNC Symbol;Acc:VGNC:34555]	25	25950409	25959928
25_26127119	ENSBTAG00000019219	-5.2294	1.30193e-06	0.0158753	-21.3352	turquoise_B0_Gene-Phenotype	SH2B1	SH2B adaptor protein 1 [Source:VGNC Symbol;Acc:VGNC:34555]	25	25950409	25959928
25_26124985	ENSBTAG00000019219	-4.56101	1.78693e-05	0.0470862	-16.7203	turquoise_B0_Gene-Phenotype	SH2B1	SH2B adaptor protein 1 [Source:VGNC Symbol;Acc:VGNC:34555]	25	25950409	25959928
25_26127500	ENSBTAG00000019219	-5.90809	7.81572e-08	0.00590908	-21.2545	turquoise_B0_Gene-Phenotype	SH2B1	SH2B adaptor protein 1 [Source:VGNC Symbol;Acc:VGNC:34555]	25	25950409	25959928
25_26124654	ENSBTAG00000019219	-5.2294	1.30193e-06	0.0158753	-21.3352	turquoise_B0_Gene-Phenotype	SH2B1	SH2B adaptor protein 1 [Source:VGNC Symbol;Acc:VGNC:34555]	25	25950409	25959928
25_26213191	ENSBTAG00000019219	-4.71819	9.80338e-06	0.0385175	-22.6085	turquoise_B0_Gene-Phenotype	SH2B1	SH2B adaptor protein 1 [Source:VGNC Symbol;Acc:VGNC:34555]	25	25950409	25959928
25_26127361	ENSBTAG00000019219	-6.09544	3.51758e-08	0.00518597	-20.461	turquoise_B0_Gene-Phenotype	SH2B1	SH2B adaptor protein 1 [Source:VGNC Symbol;Acc:VGNC:34555]	25	25950409	25959928
25_26059914	ENSBTAG00000019219	-5.372	7.29282e-07	0.0158753	-13.2905	turquoise_B0_Gene-Phenotype	SH2B1	SH2B adaptor protein 1 [Source:VGNC Symbol;Acc:VGNC:34555]	25	25950409	25959928
25_26129106	ENSBTAG00000019219	-5.2294	1.30193e-06	0.0158753	-21.3352	turquoise_B0_Gene-Phenotype	SH2B1	SH2B adaptor protein 1 [Source:VGNC Symbol;Acc:VGNC:34555]	25	25950409	25959928
25_26123656	ENSBTAG00000019219	-5.01146	3.11526e-06	0.0267079	-21.2538	turquoise_B0_Gene-Phenotype	SH2B1	SH2B adaptor protein 1 [Source:VGNC Symbol;Acc:VGNC:34555]	25	25950409	25959928
25_26129281	ENSBTAG00000019219	-5.2294	1.30193e-06	0.0158753	-21.3352	turquoise_B0_Gene-Phenotype	SH2B1	SH2B adaptor protein 1 [Source:VGNC Symbol;Acc:VGNC:34555]	25	25950409	25959928
25_26124528	ENSBTAG00000019219	-5.2478	1.20859e-06	0.0158753	-21.5207	turquoise_B0_Gene-Phenotype	SH2B1	SH2B adaptor protein 1 [Source:VGNC Symbol;Acc:VGNC:34555]	25	25950409	25959928
25_26126981	ENSBTAG00000019219	-5.2294	1.30193e-06	0.0158753	-21.3352	turquoise_B0_Gene-Phenotype	SH2B1	SH2B adaptor protein 1 [Source:VGNC Symbol;Acc:VGNC:34555]	25	25950409	25959928
25_26127400	ENSBTAG00000019219	-5.2294	1.30193e-06	0.0158753	-21.3352	turquoise_B0_Gene-Phenotype	SH2B1	SH2B adaptor protein 1 [Source:VGNC Symbol;Acc:VGNC:34555]	25	25950409	25959928
25_26127340	ENSBTAG00000019219	-6.09544	3.51758e-08	0.00518597	-20.461	turquoise_B0_Gene-Phenotype	SH2B1	SH2B adaptor protein 1 [Source:VGNC Symbol;Acc:VGNC:34555]	25	25950409	25959928
25_26595752	ENSBTAG00000019219	-4.53146	1.99811e-05	0.0499111	-20.2536	turquoise_B0_Gene-Phenotype	SH2B1	SH2B adaptor protein 1 [Source:VGNC Symbol;Acc:VGNC:34555]	25	25950409	25959928
25_26206598	ENSBTAG00000019219	-4.64896	1.2787e-05	0.0416157	-11.5983	turquoise_B0_Gene-Phenotype	SH2B1	SH2B adaptor protein 1 [Source:VGNC Symbol;Acc:VGNC:34555]	25	25950409	25959928
25_26128271	ENSBTAG00000019219	-5.2294	1.30193e-06	0.0158753	-21.3352	turquoise_B0_Gene-Phenotype	SH2B1	SH2B adaptor protein 1 [Source:VGNC Symbol;Acc:VGNC:34555]	25	25950409	25959928
25_26127711	ENSBTAG00000019219	-5.2294	1.30193e-06	0.0158753	-21.3352	turquoise_B0_Gene-Phenotype	SH2B1	SH2B adaptor protein 1 [Source:VGNC Symbol;Acc:VGNC:34555]	25	25950409	25959928
25_26124529	ENSBTAG00000019219	-5.2478	1.20859e-06	0.0158753	-21.5207	turquoise_B0_Gene-Phenotype	SH2B1	SH2B adaptor protein 1 [Source:VGNC Symbol;Acc:VGNC:34555]	25	25950409	25959928
25_26595852	ENSBTAG00000019219	-4.53146	1.99811e-05	0.0499111	-20.2536	turquoise_B0_Gene-Phenotype	SH2B1	SH2B adaptor protein 1 [Source:VGNC Symbol;Acc:VGNC:34555]	25	25950409	25959928
25_26206493	ENSBTAG00000019219	-4.67818	1.14333e-05	0.0402464	-11.9351	turquoise_B0_Gene-Phenotype	SH2B1	SH2B adaptor protein 1 [Source:VGNC Symbol;Acc:VGNC:34555]	25	25950409	25959928
25_26126922	ENSBTAG00000019219	-5.2294	1.30193e-06	0.0158753	-21.3352	turquoise_B0_Gene-Phenotype	SH2B1	SH2B adaptor protein 1 [Source:VGNC Symbol;Acc:VGNC:34555]	25	25950409	25959928
25_26124464	ENSBTAG00000019219	-5.2294	1.30193e-06	0.0158753	-21.3352	turquoise_B0_Gene-Phenotype	SH2B1	SH2B adaptor protein 1 [Source:VGNC Symbol;Acc:VGNC:34555]	25	25950409	25959928
25_26206173	ENSBTAG00000019219	-4.99528	3.32147e-06	0.0267079	-22.5665	turquoise_B0_Gene-Phenotype	SH2B1	SH2B adaptor protein 1 [Source:VGNC Symbol;Acc:VGNC:34555]	25	25950409	25959928
25_26127175	ENSBTAG00000019219	-5.2294	1.30193e-06	0.0158753	-21.3352	turquoise_B0_Gene-Phenotype	SH2B1	SH2B adaptor protein 1 [Source:VGNC Symbol;Acc:VGNC:34555]	25	25950409	25959928
25_26128594	ENSBTAG00000019219	-4.9967	3.30283e-06	0.0267079	-17.0288	turquoise_B0_Gene-Phenotype	SH2B1	SH2B adaptor protein 1 [Source:VGNC Symbol;Acc:VGNC:34555]	25	25950409	25959928
25_26127559	ENSBTAG00000019219	-5.11916	2.02836e-06	0.0198699	-17.8103	turquoise_B0_Gene-Phenotype	SH2B1	SH2B adaptor protein 1 [Source:VGNC Symbol;Acc:VGNC:34555]	25	25950409	25959928
25_26126752	ENSBTAG00000019219	-5.2294	1.30193e-06	0.0158753	-21.3352	turquoise_B0_Gene-Phenotype	SH2B1	SH2B adaptor protein 1 [Source:VGNC Symbol;Acc:VGNC:34555]	25	25950409	25959928
25_26128267	ENSBTAG00000019219	-5.2294	1.30193e-06	0.0158753	-21.3352	turquoise_B0_Gene-Phenotype	SH2B1	SH2B adaptor protein 1 [Source:VGNC Symbol;Acc:VGNC:34555]	25	25950409	25959928
25_26129183	ENSBTAG00000019219	-5.2294	1.30193e-06	0.0158753	-21.3352	turquoise_B0_Gene-Phenotype	SH2B1	SH2B adaptor protein 1 [Source:VGNC Symbol;Acc:VGNC:34555]	25	25950409	25959928
25_26202573	ENSBTAG00000019219	-4.99528	3.32147e-06	0.0267079	-22.5665	turquoise_B0_Gene-Phenotype	SH2B1	SH2B adaptor protein 1 [Source:VGNC Symbol;Acc:VGNC:34555]	25	25950409	25959928
25_26127790	ENSBTAG00000019219	-5.2294	1.30193e-06	0.0158753	-21.3352	turquoise_B0_Gene-Phenotype	SH2B1	SH2B adaptor protein 1 [Source:VGNC Symbol;Acc:VGNC:34555]	25	25950409	25959928
25_26125196	ENSBTAG00000019219	-5.17757	1.60457e-06	0.0175231	-21.2323	turquoise_B0_Gene-Phenotype	SH2B1	SH2B adaptor protein 1 [Source:VGNC Symbol;Acc:VGNC:34555]	25	25950409	25959928
25_26129031	ENSBTAG00000019219	-5.2294	1.30193e-06	0.0158753	-21.3352	turquoise_B0_Gene-Phenotype	SH2B1	SH2B adaptor protein 1 [Source:VGNC Symbol;Acc:VGNC:34555]	25	25950409	25959928
11_72545465	ENSBTAG00000019518	4.7285	9.42159e-06	0.0376565	11.467	turquoise_B0_Gene-Phenotype	ZNF513	zinc finger protein 513 [Source:VGNC Symbol;Acc:VGNC:37292]	11	72283322	72287407
11_72546354	ENSBTAG00000019518	-4.83913	6.13484e-06	0.0347869	-10.262	turquoise_B0_Gene-Phenotype	ZNF513	zinc finger protein 513 [Source:VGNC Symbol;Acc:VGNC:37292]	11	72283322	72287407
25_18168437	ENSBTAG00000019593	5.01423	3.08123e-06	0.0267079	4.59028	darkred_B0_Gene-Phenotype	KNOP1	lysine rich nucleolar protein 1 [Source:VGNC Symbol;Acc:VGNC:30697]	25	17300941	17314529
19_43055775	ENSBTAG00000019662	-4.52965	2.0118e-05	0.0499111	-8.71545	turquoise_B0_Gene-Phenotype	ATXN7L3	ataxin 7 like 3 [Source:VGNC Symbol;Acc:VGNC:26345]	19	44009199	44017030
11_46836908	ENSBTAG00000019665	5.91948	7.44732e-08	0.00577872	27.9324	L0_Gene-Phenotype	IL1RN	interleukin 1 receptor antagonist [Source:VGNC Symbol;Acc:VGNC:30136]	11	46815530	46837406
19_49935860	ENSBTAG00000019986	4.64273	1.3095e-05	0.0419465	7.94174	blue	CSNK1D	casein ki-se 1 Gene-Phenotypelta [Source:VGNC Symbol;Acc:VGNC:27766]	19	50597270	50635073
18_52658818	ENSBTAG00000020074	4.56815	1.73921e-05	0.0462418	1.16437	turquoise_B0_Gene-Phenotype_L0_Gene-Phenotype	NKPD1	NTPase KAP family P-loop domain containing 1 [Source:VGNC Symbol;Acc:VGNC:32096]	18	52806783	52826341
18_52574084	ENSBTAG00000020074	5.19901	1.47185e-06	0.0167563	1.48763	turquoise_B0_Gene-Phenotype_L0_Gene-Phenotype	NKPD1	NTPase KAP family P-loop domain containing 1 [Source:VGNC Symbol;Acc:VGNC:32096]	18	52806783	52826341
18_52566044	ENSBTAG00000020074	5.1939	1.50243e-06	0.0169086	1.32832	turquoise_B0_Gene-Phenotype_L0_Gene-Phenotype	NKPD1	NTPase KAP family P-loop domain containing 1 [Source:VGNC Symbol;Acc:VGNC:32096]	18	52806783	52826341
9_68967156	ENSBTAG00000020196	5.57352	3.18036e-07	0.0140947	9.15734	B0_Gene-Phenotype	ENPP3	ectonucleotiGene-Phenotype pyrophosphatase/phosphodiesterase 3 [Source:VGNC Symbol;Acc:VGNC:28506]	9	69599029	69687437
3_16105205	ENSBTAG00000020244	4.89371	4.95578e-06	0.0306344	64.2796	turquoise_B0_Gene-Phenotype	EF-1	ephrin A1 [Source:VGNC Symbol;Acc:VGNC:28355]	3	15466566	15473164
3_15631103	ENSBTAG00000020244	-4.57112	1.71973e-05	0.0459726	-63.9912	turquoise_B0_Gene-Phenotype	EF-1	ephrin A1 [Source:VGNC Symbol;Acc:VGNC:28355]	3	15466566	15473164
1_145289477	ENSBTAG00000020409	-4.58371	1.63953e-05	0.0445069	-0.602822	turquoise	SPATC1L	spermatosis and centriole associated 1 like [Source:VGNC Symbol;Acc:VGNC:35193]	1	145865673	145881484
18_57640378	ENSBTAG00000020415	-5.11608	2.05356e-06	0.0198871	-0.232288	turquoise	KLK4	kallikrein related peptidase 4 [Source:VGNC Symbol;Acc:VGNC:30678]	18	56901570	56906279
25_26611312	ENSBTAG00000020535	-4.76202	8.27731e-06	0.0376565	-3.01648	turquoise	PYCARD	PYD and CARD domain containing [Source:NCBI gene (formerly Entrezgene);Acc:282846]	25	27285066	27286532
25_26610599	ENSBTAG00000020535	-4.76202	8.27731e-06	0.0376565	-3.01648	turquoise	PYCARD	PYD and CARD domain containing [Source:NCBI gene (formerly Entrezgene);Acc:282846]	25	27285066	27286532
25_33826693	ENSBTAG00000020544	-4.56001	1.79366e-05	0.0472212	-3.78993	turquoise_B0_Gene-Phenotype	BCL7B	BAF chromatin remoGene-Phenotypeling complex subunit BCL7B [Source:VGNC Symbol;Acc:VGNC:26450]	25	33651467	33669363
11_78248297	ENSBTAG00000020894	-4.63076	1.37074e-05	0.0424474	-47.46	turquoise_B0_Gene-Phenotype	LAPTM4A	lysosomal protein transmembrane 4 alpha [Source:VGNC Symbol;Acc:VGNC:30787]	11	78796711	78814732
19_43168602	ENSBTAG00000020907	-4.59273	1.58434e-05	0.044286	-0.59328	turquoise_B0_Gene-Phenotype_L0_Gene-Phenotype	PSMC3IP	PSMC3 interacting protein [Source:VGNC Symbol;Acc:VGNC:33457]	19	42650230	42655096
7_19483456	ENSBTAG00000021134	4.6815	1.12884e-05	0.0402464	20.5032	turquoise_B0_Gene-Phenotype	DPP9	dipeptidyl peptidase 9 [Source:VGNC Symbol;Acc:VGNC:28190]	7	19428852	19469298
3_94258349	ENSBTAG00000021174	4.81437	6.75591e-06	0.0366859	16.3787	turquoise	NRDC	-rdilysin convertase [Source:VGNC Symbol;Acc:VGNC:32258]	3	94437436	94540296
21_68120669	ENSBTAG00000021199	4.53964	1.93729e-05	0.0495222	3.33261	blue_B0_Gene-Phenotype	COA8	cytochrome c oxidase assembly factor 8 [Source:VGNC Symbol;Acc:VGNC:26037]	21	68195527	68225883
21_67994977	ENSBTAG00000021199	5.00042	3.25454e-06	0.0267079	4.52509	blue_B0_Gene-Phenotype	COA8	cytochrome c oxidase assembly factor 8 [Source:VGNC Symbol;Acc:VGNC:26037]	21	68195527	68225883
21_67996612	ENSBTAG00000021199	5.00042	3.25454e-06	0.0267079	4.52509	blue_B0_Gene-Phenotype	COA8	cytochrome c oxidase assembly factor 8 [Source:VGNC Symbol;Acc:VGNC:26037]	21	68195527	68225883
21_67995432	ENSBTAG00000021199	5.00042	3.25454e-06	0.0267079	4.52509	blue_B0_Gene-Phenotype	COA8	cytochrome c oxidase assembly factor 8 [Source:VGNC Symbol;Acc:VGNC:26037]	21	68195527	68225883
21_68158351	ENSBTAG00000021199	4.85837	5.69092e-06	0.0332941	4.62292	blue_B0_Gene-Phenotype	COA8	cytochrome c oxidase assembly factor 8 [Source:VGNC Symbol;Acc:VGNC:26037]	21	68195527	68225883
21_67996379	ENSBTAG00000021199	4.56432	1.76467e-05	0.0467502	3.68486	blue_B0_Gene-Phenotype	COA8	cytochrome c oxidase assembly factor 8 [Source:VGNC Symbol;Acc:VGNC:26037]	21	68195527	68225883
25_26206740	ENSBTAG00000021219	-4.69842	1.05785e-05	0.0402464	-2.05038	turquoise	SEPTIN1	septin 1 [Source:VGNC Symbol;Acc:VGNC:34449]	25	26562043	26567937
25_26610599	ENSBTAG00000021219	-5.34977	7.98578e-07	0.0158753	-2.68197	turquoise	SEPTIN1	septin 1 [Source:VGNC Symbol;Acc:VGNC:34449]	25	26562043	26567937
25_26611312	ENSBTAG00000021219	-5.34977	7.98578e-07	0.0158753	-2.68197	turquoise	SEPTIN1	septin 1 [Source:VGNC Symbol;Acc:VGNC:34449]	25	26562043	26567937
25_26206493	ENSBTAG00000021219	-4.59898	1.54717e-05	0.0440346	-2.02746	turquoise	SEPTIN1	septin 1 [Source:VGNC Symbol;Acc:VGNC:34449]	25	26562043	26567937
25_26129734	ENSBTAG00000021219	-5.31509	9.19782e-07	0.0158753	-2.21745	turquoise	SEPTIN1	septin 1 [Source:VGNC Symbol;Acc:VGNC:34449]	25	26562043	26567937
25_26206708	ENSBTAG00000021219	-5.21505	1.37964e-06	0.0161429	-2.19234	turquoise	SEPTIN1	septin 1 [Source:VGNC Symbol;Acc:VGNC:34449]	25	26562043	26567937
25_38038354	ENSBTAG00000021248	5.23949	1.24993e-06	0.0158753	16.6862	turquoise_B0_Gene-Phenotype	INTS15	integrator complex subunit 15 [Source:VGNC Symbol;Acc:VGNC:52689]	25	38419250	38430422
25_37735829	ENSBTAG00000021248	4.8226	6.54305e-06	0.035927	8.84363	turquoise_B0_Gene-Phenotype	INTS15	integrator complex subunit 15 [Source:VGNC Symbol;Acc:VGNC:52689]	25	38419250	38430422
25_37741525	ENSBTAG00000021248	-5.09626	2.22288e-06	0.0211432	-7.50202	turquoise_B0_Gene-Phenotype	INTS15	integrator complex subunit 15 [Source:VGNC Symbol;Acc:VGNC:52689]	25	38419250	38430422
25_37738899	ENSBTAG00000021248	5.04394	2.73839e-06	0.0243205	9.2425	turquoise_B0_Gene-Phenotype	INTS15	integrator complex subunit 15 [Source:VGNC Symbol;Acc:VGNC:52689]	25	38419250	38430422
25_37745295	ENSBTAG00000021248	5.22498	1.32542e-06	0.0158753	8.24271	turquoise_B0_Gene-Phenotype	INTS15	integrator complex subunit 15 [Source:VGNC Symbol;Acc:VGNC:52689]	25	38419250	38430422
25_38750064	ENSBTAG00000021248	4.74076	8.98624e-06	0.0376565	15.6723	turquoise_B0_Gene-Phenotype	INTS15	integrator complex subunit 15 [Source:VGNC Symbol;Acc:VGNC:52689]	25	38419250	38430422
25_26124181	ENSBTAG00000021249	-4.71732	9.83645e-06	0.0385175	-5.04728	turquoise_B0_Gene-Phenotype	LAT	linker for activation of T cells [Source:VGNC Symbol;Acc:VGNC:50054]	25	25862056	25866924
25_26206598	ENSBTAG00000021249	-4.97661	3.57606e-06	0.0271063	-3.35936	turquoise_B0_Gene-Phenotype	LAT	linker for activation of T cells [Source:VGNC Symbol;Acc:VGNC:50054]	25	25862056	25866924
25_26206264	ENSBTAG00000021249	-4.57779	1.67683e-05	0.0452374	-2.91599	turquoise_B0_Gene-Phenotype	LAT	linker for activation of T cells [Source:VGNC Symbol;Acc:VGNC:50054]	25	25862056	25866924
25_26128594	ENSBTAG00000021249	-4.60436	1.51582e-05	0.0434783	-4.38924	turquoise_B0_Gene-Phenotype	LAT	linker for activation of T cells [Source:VGNC Symbol;Acc:VGNC:50054]	25	25862056	25866924
25_26206708	ENSBTAG00000021249	-4.77591	7.84393e-06	0.0376565	-3.27015	turquoise_B0_Gene-Phenotype	LAT	linker for activation of T cells [Source:VGNC Symbol;Acc:VGNC:50054]	25	25862056	25866924
25_26206493	ENSBTAG00000021249	-4.72459	9.56466e-06	0.0378555	-3.3041	turquoise_B0_Gene-Phenotype	LAT	linker for activation of T cells [Source:VGNC Symbol;Acc:VGNC:50054]	25	25862056	25866924
25_26126456	ENSBTAG00000021249	-4.71732	9.83645e-06	0.0385175	-5.04728	turquoise_B0_Gene-Phenotype	LAT	linker for activation of T cells [Source:VGNC Symbol;Acc:VGNC:50054]	25	25862056	25866924
25_26129734	ENSBTAG00000021249	-5.07258	2.44324e-06	0.0224738	-3.41594	turquoise_B0_Gene-Phenotype	LAT	linker for activation of T cells [Source:VGNC Symbol;Acc:VGNC:50054]	25	25862056	25866924
25_33879328	ENSBTAG00000021430	-4.56391	1.76741e-05	0.0467808	-1.82298	turquoise_B0_Gene-Phenotype_L0_Gene-Phenotype	UPK3B	uroplakin 3B [Source:VGNC Symbol;Acc:VGNC:107016]	25	34504084	34509114
23_33068855	ENSBTAG00000021902	4.61208	1.47189e-05	0.0429008	35.2593	blue_B0_Gene-Phenotype	ALDH5A1	alGene-PhenotypehyGene-Phenotype Gene-Phenotypehydroge-se 5 family member A1 [Source:VGNC Symbol;Acc:VGNC:25816]	23	33183864	33209831
29_28433743	ENSBTAG00000022372	4.91048	4.64022e-06	0.029441	0.446752	blue			29	27769062	27769938
18_58336293	ENSBTAG00000023365	4.57004	1.72683e-05	0.0461208	0.606745	turquoise	CTU1	cytosolic thiouridylase subunit 1 [Source:UniProtKB Gene -me;Acc:E1BII1]	18	57552756	57558109
18_58366213	ENSBTAG00000023365	4.95757	3.85526e-06	0.028419	0.585124	turquoise	CTU1	cytosolic thiouridylase subunit 1 [Source:UniProtKB Gene -me;Acc:E1BII1]	18	57552756	57558109
18_53355721	ENSBTAG00000023367	-4.63248	1.36179e-05	0.042267	-0.365432	B0_Gene-Phenotype			18	53522233	53523563
16_51879761	ENSBTAG00000024492	4.66244	1.21442e-05	0.0405382	3.99812	cyan_ADG_Gene-Phenotype			16	51409250	51421007
19_17789045	ENSBTAG00000025200	-4.65439	1.25239e-05	0.0412136	-0.136714	turquoise	ASIC2	acid sensing ion channel subunit 2 [Source:VGNC Symbol;Acc:VGNC:26211]	19	16932963	17228957
19_13899704	ENSBTAG00000025260	4.71297	1.00025e-05	0.0386543	1.48403	B0_Gene-Phenotype	-	-	-	-	-
19_13899692	ENSBTAG00000025260	4.74111	8.97401e-06	0.0376565	1.49021	B0_Gene-Phenotype	-	-	-	-	-
10_21027476	ENSBTAG00000025778	4.73433	9.21211e-06	0.0376565	11.9457	blue_B0_Gene-Phenotype_L0_Gene-Phenotype	EMC9	ER membrane protein complex subunit 9 [Source:VGNC Symbol;Acc:VGNC:28468]	10	21010395	21014209
10_20736013	ENSBTAG00000025778	4.82944	6.3711e-06	0.0352788	8.18019	blue_B0_Gene-Phenotype_L0_Gene-Phenotype	EMC9	ER membrane protein complex subunit 9 [Source:VGNC Symbol;Acc:VGNC:28468]	10	21010395	21014209
10_21023468	ENSBTAG00000025778	4.73433	9.21211e-06	0.0376565	11.9457	blue_B0_Gene-Phenotype_L0_Gene-Phenotype	EMC9	ER membrane protein complex subunit 9 [Source:VGNC Symbol;Acc:VGNC:28468]	10	21010395	21014209
10_21020706	ENSBTAG00000025778	4.73433	9.21211e-06	0.0376565	11.9457	blue_B0_Gene-Phenotype_L0_Gene-Phenotype	EMC9	ER membrane protein complex subunit 9 [Source:VGNC Symbol;Acc:VGNC:28468]	10	21010395	21014209
10_21027477	ENSBTAG00000025778	4.73433	9.21211e-06	0.0376565	11.9457	blue_B0_Gene-Phenotype_L0_Gene-Phenotype	EMC9	ER membrane protein complex subunit 9 [Source:VGNC Symbol;Acc:VGNC:28468]	10	21010395	21014209
10_20736949	ENSBTAG00000025778	4.77213	7.95963e-06	0.0376565	7.01036	blue_B0_Gene-Phenotype_L0_Gene-Phenotype	EMC9	ER membrane protein complex subunit 9 [Source:VGNC Symbol;Acc:VGNC:28468]	10	21010395	21014209
10_21020660	ENSBTAG00000025778	4.73433	9.21211e-06	0.0376565	11.9457	blue_B0_Gene-Phenotype_L0_Gene-Phenotype	EMC9	ER membrane protein complex subunit 9 [Source:VGNC Symbol;Acc:VGNC:28468]	10	21010395	21014209
10_21021395	ENSBTAG00000025778	4.73433	9.21211e-06	0.0376565	11.9457	blue_B0_Gene-Phenotype_L0_Gene-Phenotype	EMC9	ER membrane protein complex subunit 9 [Source:VGNC Symbol;Acc:VGNC:28468]	10	21010395	21014209
10_21027473	ENSBTAG00000025778	4.73433	9.21211e-06	0.0376565	11.9457	blue_B0_Gene-Phenotype_L0_Gene-Phenotype	EMC9	ER membrane protein complex subunit 9 [Source:VGNC Symbol;Acc:VGNC:28468]	10	21010395	21014209
15_80852775	ENSBTAG00000027524	4.61813	1.4384e-05	0.0429008	0.248224	turquoise_B0_Gene-Phenotype	SMTNL1	smoothelin like 1 [Source:VGNC Symbol;Acc:VGNC:52828]	15	80791129	80814028
15_80854683	ENSBTAG00000027524	4.57555	1.69114e-05	0.0454891	0.30143	turquoise_B0_Gene-Phenotype	SMTNL1	smoothelin like 1 [Source:VGNC Symbol;Acc:VGNC:52828]	15	80791129	80814028
4_113068127	ENSBTAG00000029237	-4.56521	1.75868e-05	0.0466335	-1.34067	turquoise_B0_Gene-Phenotype	-	-	-	-	-
4_113068049	ENSBTAG00000029237	-4.83995	6.11525e-06	0.0347426	-1.3285	turquoise_B0_Gene-Phenotype	-	-	-	-	-
4_113262903	ENSBTAG00000029237	-4.90623	4.71839e-06	0.0296013	-1.85499	turquoise_B0_Gene-Phenotype	-	-	-	-	-
4_113067910	ENSBTAG00000029237	-4.99408	3.33733e-06	0.0267079	-1.40654	turquoise_B0_Gene-Phenotype	-	-	-	-	-
18_56478935	ENSBTAG00000030578	-4.60807	1.49454e-05	0.0429511	-26.5374	turquoise_B0_Gene-Phenotype	PTOV1	PTOV1 extenGene-Phenotyped AT-hook containing adaptor protein [Source:VGNC Symbol;Acc:VGNC:33522]	18	56202717	56210293
18_56478946	ENSBTAG00000030578	-4.60807	1.49454e-05	0.0429511	-26.5374	turquoise_B0_Gene-Phenotype	PTOV1	PTOV1 extenGene-Phenotyped AT-hook containing adaptor protein [Source:VGNC Symbol;Acc:VGNC:33522]	18	56202717	56210293
18_52566044	ENSBTAG00000030933	4.7113	1.00672e-05	0.0387523	20.8208	turquoise_B0_Gene-Phenotype_L0_Gene-Phenotype	ZNF576	zinc finger protein 576 [Source:VGNC Symbol;Acc:VGNC:37305]	18	51819769	51824566
18_52658818	ENSBTAG00000030933	4.90911	4.66527e-06	0.029441	20.8108	turquoise_B0_Gene-Phenotype_L0_Gene-Phenotype	ZNF576	zinc finger protein 576 [Source:VGNC Symbol;Acc:VGNC:37305]	18	51819769	51824566
4_113262903	ENSBTAG00000030940	-4.73147	9.31448e-06	0.0376565	-16.9151	turquoise_B0_Gene-Phenotype	GIMAP7	GTPase, IMAP family member 7 [Source:UniProtKB Gene -me;Acc:Q2KJJ4]	4	113110197	113120973
4_113266670	ENSBTAG00000031106	-5.25736	1.16272e-06	0.0158753	-8.16654	turquoise_B0_Gene-Phenotype	ZNF746	zinc finger protein 746 [Source:VGNC Symbol;Acc:VGNC:37339]	4	112486138	112509045
4_113262903	ENSBTAG00000031106	-4.65937	1.22878e-05	0.0408016	-8.00998	turquoise_B0_Gene-Phenotype	ZNF746	zinc finger protein 746 [Source:VGNC Symbol;Acc:VGNC:37339]	4	112486138	112509045
17_71387632	ENSBTAG00000031160	6.00184	5.24729e-08	0.00557562	1.21594	B0_Gene-Phenotype_L0_Gene-Phenotype			17	70765114	70765622
17_69958703	ENSBTAG00000031160	4.69692	1.06395e-05	0.0402464	0.853665	B0_Gene-Phenotype_L0_Gene-Phenotype			17	70765114	70765622
17_71534269	ENSBTAG00000031160	5.52517	3.88536e-07	0.0143205	1.09815	B0_Gene-Phenotype_L0_Gene-Phenotype			17	70765114	70765622
25_27656152	ENSBTAG00000031583	4.63164	1.36615e-05	0.0423578	1.51738	turquoise_B0_Gene-Phenotype	-	-	-	-	-
25_26123719	ENSBTAG00000031765	-5.27752	1.07146e-06	0.0158753	-3.33282	blue_B0_Gene-Phenotype	CFAP119	cilia and flagella associated protein 119 [Source:VGNC Symbol;Acc:VGNC:26882]	25	26876842	26882751
25_26125656	ENSBTAG00000031765	-5.23903	1.25224e-06	0.0158753	-3.33826	blue_B0_Gene-Phenotype	CFAP119	cilia and flagella associated protein 119 [Source:VGNC Symbol;Acc:VGNC:26882]	25	26876842	26882751
25_26123648	ENSBTAG00000031765	-5.27752	1.07146e-06	0.0158753	-3.33282	blue_B0_Gene-Phenotype	CFAP119	cilia and flagella associated protein 119 [Source:VGNC Symbol;Acc:VGNC:26882]	25	26876842	26882751
25_26124464	ENSBTAG00000031765	-5.27752	1.07146e-06	0.0158753	-3.33282	blue_B0_Gene-Phenotype	CFAP119	cilia and flagella associated protein 119 [Source:VGNC Symbol;Acc:VGNC:26882]	25	26876842	26882751
25_26125196	ENSBTAG00000031765	-5.29739	9.88428e-07	0.0158753	-3.35095	blue_B0_Gene-Phenotype	CFAP119	cilia and flagella associated protein 119 [Source:VGNC Symbol;Acc:VGNC:26882]	25	26876842	26882751
25_26127340	ENSBTAG00000031765	-5.24489	1.22291e-06	0.0158753	-2.85036	blue_B0_Gene-Phenotype	CFAP119	cilia and flagella associated protein 119 [Source:VGNC Symbol;Acc:VGNC:26882]	25	26876842	26882751
25_26127361	ENSBTAG00000031765	-5.24489	1.22291e-06	0.0158753	-2.85036	blue_B0_Gene-Phenotype	CFAP119	cilia and flagella associated protein 119 [Source:VGNC Symbol;Acc:VGNC:26882]	25	26876842	26882751
25_26127500	ENSBTAG00000031765	-5.17112	1.64671e-06	0.0178659	-2.99365	blue_B0_Gene-Phenotype	CFAP119	cilia and flagella associated protein 119 [Source:VGNC Symbol;Acc:VGNC:26882]	25	26876842	26882751
25_26126981	ENSBTAG00000031765	-5.27752	1.07146e-06	0.0158753	-3.33282	blue_B0_Gene-Phenotype	CFAP119	cilia and flagella associated protein 119 [Source:VGNC Symbol;Acc:VGNC:26882]	25	26876842	26882751
25_26124984	ENSBTAG00000031765	-4.8834	5.16016e-06	0.0313071	-2.69241	blue_B0_Gene-Phenotype	CFAP119	cilia and flagella associated protein 119 [Source:VGNC Symbol;Acc:VGNC:26882]	25	26876842	26882751
25_26202573	ENSBTAG00000031765	-4.73545	9.17221e-06	0.0376565	-3.35939	blue_B0_Gene-Phenotype	CFAP119	cilia and flagella associated protein 119 [Source:VGNC Symbol;Acc:VGNC:26882]	25	26876842	26882751
25_26126665	ENSBTAG00000031765	-5.32392	8.87313e-07	0.0158753	-3.35375	blue_B0_Gene-Phenotype	CFAP119	cilia and flagella associated protein 119 [Source:VGNC Symbol;Acc:VGNC:26882]	25	26876842	26882751
25_26124529	ENSBTAG00000031765	-5.22901	1.30402e-06	0.0158753	-3.32999	blue_B0_Gene-Phenotype	CFAP119	cilia and flagella associated protein 119 [Source:VGNC Symbol;Acc:VGNC:26882]	25	26876842	26882751
25_26126617	ENSBTAG00000031765	-4.80452	7.01973e-06	0.0375651	-2.70417	blue_B0_Gene-Phenotype	CFAP119	cilia and flagella associated protein 119 [Source:VGNC Symbol;Acc:VGNC:26882]	25	26876842	26882751
25_26127175	ENSBTAG00000031765	-5.27752	1.07146e-06	0.0158753	-3.33282	blue_B0_Gene-Phenotype	CFAP119	cilia and flagella associated protein 119 [Source:VGNC Symbol;Acc:VGNC:26882]	25	26876842	26882751
25_26126922	ENSBTAG00000031765	-5.27752	1.07146e-06	0.0158753	-3.33282	blue_B0_Gene-Phenotype	CFAP119	cilia and flagella associated protein 119 [Source:VGNC Symbol;Acc:VGNC:26882]	25	26876842	26882751
25_26127119	ENSBTAG00000031765	-5.27752	1.07146e-06	0.0158753	-3.33282	blue_B0_Gene-Phenotype	CFAP119	cilia and flagella associated protein 119 [Source:VGNC Symbol;Acc:VGNC:26882]	25	26876842	26882751
25_26205310	ENSBTAG00000031765	-4.73407	9.22121e-06	0.0376565	-2.657	blue_B0_Gene-Phenotype	CFAP119	cilia and flagella associated protein 119 [Source:VGNC Symbol;Acc:VGNC:26882]	25	26876842	26882751
25_26206173	ENSBTAG00000031765	-4.73545	9.17221e-06	0.0376565	-3.35939	blue_B0_Gene-Phenotype	CFAP119	cilia and flagella associated protein 119 [Source:VGNC Symbol;Acc:VGNC:26882]	25	26876842	26882751
25_26126999	ENSBTAG00000031765	-5.27752	1.07146e-06	0.0158753	-3.33282	blue_B0_Gene-Phenotype	CFAP119	cilia and flagella associated protein 119 [Source:VGNC Symbol;Acc:VGNC:26882]	25	26876842	26882751
25_26126563	ENSBTAG00000031765	-5.21769	1.36502e-06	0.0160355	-3.32872	blue_B0_Gene-Phenotype	CFAP119	cilia and flagella associated protein 119 [Source:VGNC Symbol;Acc:VGNC:26882]	25	26876842	26882751
25_26126683	ENSBTAG00000031765	-5.27752	1.07146e-06	0.0158753	-3.33282	blue_B0_Gene-Phenotype	CFAP119	cilia and flagella associated protein 119 [Source:VGNC Symbol;Acc:VGNC:26882]	25	26876842	26882751
25_26124181	ENSBTAG00000031765	-4.7582	8.40048e-06	0.0376565	-2.87	blue_B0_Gene-Phenotype	CFAP119	cilia and flagella associated protein 119 [Source:VGNC Symbol;Acc:VGNC:26882]	25	26876842	26882751
25_26127255	ENSBTAG00000031765	-4.92596	4.36643e-06	0.0294097	-3.26322	blue_B0_Gene-Phenotype	CFAP119	cilia and flagella associated protein 119 [Source:VGNC Symbol;Acc:VGNC:26882]	25	26876842	26882751
25_26126456	ENSBTAG00000031765	-4.7582	8.40048e-06	0.0376565	-2.87	blue_B0_Gene-Phenotype	CFAP119	cilia and flagella associated protein 119 [Source:VGNC Symbol;Acc:VGNC:26882]	25	26876842	26882751
25_26127400	ENSBTAG00000031765	-5.27752	1.07146e-06	0.0158753	-3.33282	blue_B0_Gene-Phenotype	CFAP119	cilia and flagella associated protein 119 [Source:VGNC Symbol;Acc:VGNC:26882]	25	26876842	26882751
25_26124528	ENSBTAG00000031765	-5.22901	1.30402e-06	0.0158753	-3.32999	blue_B0_Gene-Phenotype	CFAP119	cilia and flagella associated protein 119 [Source:VGNC Symbol;Acc:VGNC:26882]	25	26876842	26882751
25_26124918	ENSBTAG00000031765	-5.27752	1.07146e-06	0.0158753	-3.33282	blue_B0_Gene-Phenotype	CFAP119	cilia and flagella associated protein 119 [Source:VGNC Symbol;Acc:VGNC:26882]	25	26876842	26882751
25_26126752	ENSBTAG00000031765	-5.27752	1.07146e-06	0.0158753	-3.33282	blue_B0_Gene-Phenotype	CFAP119	cilia and flagella associated protein 119 [Source:VGNC Symbol;Acc:VGNC:26882]	25	26876842	26882751
25_26129420	ENSBTAG00000031765	-5.27752	1.07146e-06	0.0158753	-3.33282	blue_B0_Gene-Phenotype	CFAP119	cilia and flagella associated protein 119 [Source:VGNC Symbol;Acc:VGNC:26882]	25	26876842	26882751
25_26126121	ENSBTAG00000031765	-5.27752	1.07146e-06	0.0158753	-3.33282	blue_B0_Gene-Phenotype	CFAP119	cilia and flagella associated protein 119 [Source:VGNC Symbol;Acc:VGNC:26882]	25	26876842	26882751
25_26129183	ENSBTAG00000031765	-5.27752	1.07146e-06	0.0158753	-3.33282	blue_B0_Gene-Phenotype	CFAP119	cilia and flagella associated protein 119 [Source:VGNC Symbol;Acc:VGNC:26882]	25	26876842	26882751
25_26126021	ENSBTAG00000031765	-5.27752	1.07146e-06	0.0158753	-3.33282	blue_B0_Gene-Phenotype	CFAP119	cilia and flagella associated protein 119 [Source:VGNC Symbol;Acc:VGNC:26882]	25	26876842	26882751
25_26129106	ENSBTAG00000031765	-5.27752	1.07146e-06	0.0158753	-3.33282	blue_B0_Gene-Phenotype	CFAP119	cilia and flagella associated protein 119 [Source:VGNC Symbol;Acc:VGNC:26882]	25	26876842	26882751
25_26129031	ENSBTAG00000031765	-5.27752	1.07146e-06	0.0158753	-3.33282	blue_B0_Gene-Phenotype	CFAP119	cilia and flagella associated protein 119 [Source:VGNC Symbol;Acc:VGNC:26882]	25	26876842	26882751
25_26128271	ENSBTAG00000031765	-5.27752	1.07146e-06	0.0158753	-3.33282	blue_B0_Gene-Phenotype	CFAP119	cilia and flagella associated protein 119 [Source:VGNC Symbol;Acc:VGNC:26882]	25	26876842	26882751
25_26126414	ENSBTAG00000031765	-5.27752	1.07146e-06	0.0158753	-3.33282	blue_B0_Gene-Phenotype	CFAP119	cilia and flagella associated protein 119 [Source:VGNC Symbol;Acc:VGNC:26882]	25	26876842	26882751
25_26129281	ENSBTAG00000031765	-5.27752	1.07146e-06	0.0158753	-3.33282	blue_B0_Gene-Phenotype	CFAP119	cilia and flagella associated protein 119 [Source:VGNC Symbol;Acc:VGNC:26882]	25	26876842	26882751
25_26125657	ENSBTAG00000031765	-5.23903	1.25224e-06	0.0158753	-3.33826	blue_B0_Gene-Phenotype	CFAP119	cilia and flagella associated protein 119 [Source:VGNC Symbol;Acc:VGNC:26882]	25	26876842	26882751
25_26123656	ENSBTAG00000031765	-4.79936	7.16189e-06	0.0376565	-3.18937	blue_B0_Gene-Phenotype	CFAP119	cilia and flagella associated protein 119 [Source:VGNC Symbol;Acc:VGNC:26882]	25	26876842	26882751
25_26125749	ENSBTAG00000031765	-4.79936	7.16189e-06	0.0376565	-3.18937	blue_B0_Gene-Phenotype	CFAP119	cilia and flagella associated protein 119 [Source:VGNC Symbol;Acc:VGNC:26882]	25	26876842	26882751
25_26128267	ENSBTAG00000031765	-5.27752	1.07146e-06	0.0158753	-3.33282	blue_B0_Gene-Phenotype	CFAP119	cilia and flagella associated protein 119 [Source:VGNC Symbol;Acc:VGNC:26882]	25	26876842	26882751
25_26127790	ENSBTAG00000031765	-5.27752	1.07146e-06	0.0158753	-3.33282	blue_B0_Gene-Phenotype	CFAP119	cilia and flagella associated protein 119 [Source:VGNC Symbol;Acc:VGNC:26882]	25	26876842	26882751
25_26127711	ENSBTAG00000031765	-5.27752	1.07146e-06	0.0158753	-3.33282	blue_B0_Gene-Phenotype	CFAP119	cilia and flagella associated protein 119 [Source:VGNC Symbol;Acc:VGNC:26882]	25	26876842	26882751
25_26124924	ENSBTAG00000031765	-5.27752	1.07146e-06	0.0158753	-3.33282	blue_B0_Gene-Phenotype	CFAP119	cilia and flagella associated protein 119 [Source:VGNC Symbol;Acc:VGNC:26882]	25	26876842	26882751
25_26124654	ENSBTAG00000031765	-5.27752	1.07146e-06	0.0158753	-3.33282	blue_B0_Gene-Phenotype	CFAP119	cilia and flagella associated protein 119 [Source:VGNC Symbol;Acc:VGNC:26882]	25	26876842	26882751
25_26059914	ENSBTAG00000031765	-4.71448	9.94446e-06	0.0386127	-1.86685	blue_B0_Gene-Phenotype	CFAP119	cilia and flagella associated protein 119 [Source:VGNC Symbol;Acc:VGNC:26882]	25	26876842	26882751
25_26127361	ENSBTAG00000031789	-5.21305	1.39079e-06	0.0161452	-13.2438	turquoise_B0_Gene-Phenotype	FBRS	fibrosin [Source:VGNC Symbol;Acc:VGNC:106737]	25	26783661	26794460
25_26127500	ENSBTAG00000031789	-4.66173	1.21773e-05	0.0405718	-12.9	turquoise_B0_Gene-Phenotype	FBRS	fibrosin [Source:VGNC Symbol;Acc:VGNC:106737]	25	26783661	26794460
25_26127340	ENSBTAG00000031789	-5.21305	1.39079e-06	0.0161452	-13.2438	turquoise_B0_Gene-Phenotype	FBRS	fibrosin [Source:VGNC Symbol;Acc:VGNC:106737]	25	26783661	26794460
25_26127340	ENSBTAG00000031852	-4.99353	3.3446e-06	0.0267079	-7.28731	turquoise_B0_Gene-Phenotype	TBC1D10B	TBC1 domain family member 10B [Source:VGNC Symbol;Acc:VGNC:35624]	25	26544203	26555450
25_26059914	ENSBTAG00000031852	-4.5327	1.98876e-05	0.0499111	-4.80155	turquoise_B0_Gene-Phenotype	TBC1D10B	TBC1 domain family member 10B [Source:VGNC Symbol;Acc:VGNC:35624]	25	26544203	26555450
25_26127361	ENSBTAG00000031852	-4.99353	3.3446e-06	0.0267079	-7.28731	turquoise_B0_Gene-Phenotype	TBC1D10B	TBC1 domain family member 10B [Source:VGNC Symbol;Acc:VGNC:35624]	25	26544203	26555450
25_26127500	ENSBTAG00000031852	-4.76978	8.03243e-06	0.0376565	-7.46609	turquoise_B0_Gene-Phenotype	TBC1D10B	TBC1 domain family member 10B [Source:VGNC Symbol;Acc:VGNC:35624]	25	26544203	26555450
10_38403193	ENSBTAG00000032068	-5.45517	5.18562e-07	0.0158753	-0.966441	cyan	PLA2G4F	phospholipase A2 group IVF [Source:VGNC Symbol;Acc:VGNC:32962]	10	37533282	37547903
25_26129281	ENSBTAG00000032087	-4.63558	1.34577e-05	0.0419465	-37.4123	blue_B0_Gene-Phenotype	ATXN2L	ataxin 2 like [Source:VGNC Symbol;Acc:VGNC:26341]	25	25974031	25985807
25_26125656	ENSBTAG00000032087	-4.58798	1.61317e-05	0.044286	-37.3716	blue_B0_Gene-Phenotype	ATXN2L	ataxin 2 like [Source:VGNC Symbol;Acc:VGNC:26341]	25	25974031	25985807
25_26126752	ENSBTAG00000032087	-4.63558	1.34577e-05	0.0419465	-37.4123	blue_B0_Gene-Phenotype	ATXN2L	ataxin 2 like [Source:VGNC Symbol;Acc:VGNC:26341]	25	25974031	25985807
25_26124984	ENSBTAG00000032087	-4.62781	1.38628e-05	0.0426677	-32.0137	blue_B0_Gene-Phenotype	ATXN2L	ataxin 2 like [Source:VGNC Symbol;Acc:VGNC:26341]	25	25974031	25985807
25_26126121	ENSBTAG00000032087	-4.63558	1.34577e-05	0.0419465	-37.4123	blue_B0_Gene-Phenotype	ATXN2L	ataxin 2 like [Source:VGNC Symbol;Acc:VGNC:26341]	25	25974031	25985807
25_26127790	ENSBTAG00000032087	-4.63558	1.34577e-05	0.0419465	-37.4123	blue_B0_Gene-Phenotype	ATXN2L	ataxin 2 like [Source:VGNC Symbol;Acc:VGNC:26341]	25	25974031	25985807
25_26124464	ENSBTAG00000032087	-4.63558	1.34577e-05	0.0419465	-37.4123	blue_B0_Gene-Phenotype	ATXN2L	ataxin 2 like [Source:VGNC Symbol;Acc:VGNC:26341]	25	25974031	25985807
25_26124181	ENSBTAG00000032087	-4.57511	1.69393e-05	0.0454891	-34.5063	blue_B0_Gene-Phenotype	ATXN2L	ataxin 2 like [Source:VGNC Symbol;Acc:VGNC:26341]	25	25974031	25985807
25_26124528	ENSBTAG00000032087	-4.70635	1.02607e-05	0.0392919	-38.0908	blue_B0_Gene-Phenotype	ATXN2L	ataxin 2 like [Source:VGNC Symbol;Acc:VGNC:26341]	25	25974031	25985807
25_26127175	ENSBTAG00000032087	-4.63558	1.34577e-05	0.0419465	-37.4123	blue_B0_Gene-Phenotype	ATXN2L	ataxin 2 like [Source:VGNC Symbol;Acc:VGNC:26341]	25	25974031	25985807
25_26129106	ENSBTAG00000032087	-4.63558	1.34577e-05	0.0419465	-37.4123	blue_B0_Gene-Phenotype	ATXN2L	ataxin 2 like [Source:VGNC Symbol;Acc:VGNC:26341]	25	25974031	25985807
25_26126922	ENSBTAG00000032087	-4.63558	1.34577e-05	0.0419465	-37.4123	blue_B0_Gene-Phenotype	ATXN2L	ataxin 2 like [Source:VGNC Symbol;Acc:VGNC:26341]	25	25974031	25985807
25_26123719	ENSBTAG00000032087	-4.63558	1.34577e-05	0.0419465	-37.4123	blue_B0_Gene-Phenotype	ATXN2L	ataxin 2 like [Source:VGNC Symbol;Acc:VGNC:26341]	25	25974031	25985807
25_26129420	ENSBTAG00000032087	-4.63558	1.34577e-05	0.0419465	-37.4123	blue_B0_Gene-Phenotype	ATXN2L	ataxin 2 like [Source:VGNC Symbol;Acc:VGNC:26341]	25	25974031	25985807
25_26123648	ENSBTAG00000032087	-4.63558	1.34577e-05	0.0419465	-37.4123	blue_B0_Gene-Phenotype	ATXN2L	ataxin 2 like [Source:VGNC Symbol;Acc:VGNC:26341]	25	25974031	25985807
25_26127500	ENSBTAG00000032087	-4.80062	7.12678e-06	0.0376565	-35.0701	blue_B0_Gene-Phenotype	ATXN2L	ataxin 2 like [Source:VGNC Symbol;Acc:VGNC:26341]	25	25974031	25985807
25_26124529	ENSBTAG00000032087	-4.70635	1.02607e-05	0.0392919	-38.0908	blue_B0_Gene-Phenotype	ATXN2L	ataxin 2 like [Source:VGNC Symbol;Acc:VGNC:26341]	25	25974031	25985807
25_26125657	ENSBTAG00000032087	-4.58798	1.61317e-05	0.044286	-37.3716	blue_B0_Gene-Phenotype	ATXN2L	ataxin 2 like [Source:VGNC Symbol;Acc:VGNC:26341]	25	25974031	25985807
25_26126414	ENSBTAG00000032087	-4.63558	1.34577e-05	0.0419465	-37.4123	blue_B0_Gene-Phenotype	ATXN2L	ataxin 2 like [Source:VGNC Symbol;Acc:VGNC:26341]	25	25974031	25985807
25_26126999	ENSBTAG00000032087	-4.63558	1.34577e-05	0.0419465	-37.4123	blue_B0_Gene-Phenotype	ATXN2L	ataxin 2 like [Source:VGNC Symbol;Acc:VGNC:26341]	25	25974031	25985807
25_26127400	ENSBTAG00000032087	-4.63558	1.34577e-05	0.0419465	-37.4123	blue_B0_Gene-Phenotype	ATXN2L	ataxin 2 like [Source:VGNC Symbol;Acc:VGNC:26341]	25	25974031	25985807
25_26126981	ENSBTAG00000032087	-4.63558	1.34577e-05	0.0419465	-37.4123	blue_B0_Gene-Phenotype	ATXN2L	ataxin 2 like [Source:VGNC Symbol;Acc:VGNC:26341]	25	25974031	25985807
25_26125196	ENSBTAG00000032087	-4.60864	1.49131e-05	0.0429468	-37.3383	blue_B0_Gene-Phenotype	ATXN2L	ataxin 2 like [Source:VGNC Symbol;Acc:VGNC:26341]	25	25974031	25985807
25_26124654	ENSBTAG00000032087	-4.63558	1.34577e-05	0.0419465	-37.4123	blue_B0_Gene-Phenotype	ATXN2L	ataxin 2 like [Source:VGNC Symbol;Acc:VGNC:26341]	25	25974031	25985807
25_26127119	ENSBTAG00000032087	-4.63558	1.34577e-05	0.0419465	-37.4123	blue_B0_Gene-Phenotype	ATXN2L	ataxin 2 like [Source:VGNC Symbol;Acc:VGNC:26341]	25	25974031	25985807
25_26126665	ENSBTAG00000032087	-4.57235	1.71174e-05	0.0458007	-36.9984	blue_B0_Gene-Phenotype	ATXN2L	ataxin 2 like [Source:VGNC Symbol;Acc:VGNC:26341]	25	25974031	25985807
25_26124924	ENSBTAG00000032087	-4.63558	1.34577e-05	0.0419465	-37.4123	blue_B0_Gene-Phenotype	ATXN2L	ataxin 2 like [Source:VGNC Symbol;Acc:VGNC:26341]	25	25974031	25985807
25_26129031	ENSBTAG00000032087	-4.63558	1.34577e-05	0.0419465	-37.4123	blue_B0_Gene-Phenotype	ATXN2L	ataxin 2 like [Source:VGNC Symbol;Acc:VGNC:26341]	25	25974031	25985807
25_26129183	ENSBTAG00000032087	-4.63558	1.34577e-05	0.0419465	-37.4123	blue_B0_Gene-Phenotype	ATXN2L	ataxin 2 like [Source:VGNC Symbol;Acc:VGNC:26341]	25	25974031	25985807
25_26126683	ENSBTAG00000032087	-4.63558	1.34577e-05	0.0419465	-37.4123	blue_B0_Gene-Phenotype	ATXN2L	ataxin 2 like [Source:VGNC Symbol;Acc:VGNC:26341]	25	25974031	25985807
25_26124918	ENSBTAG00000032087	-4.63558	1.34577e-05	0.0419465	-37.4123	blue_B0_Gene-Phenotype	ATXN2L	ataxin 2 like [Source:VGNC Symbol;Acc:VGNC:26341]	25	25974031	25985807
25_26126456	ENSBTAG00000032087	-4.57511	1.69393e-05	0.0454891	-34.5063	blue_B0_Gene-Phenotype	ATXN2L	ataxin 2 like [Source:VGNC Symbol;Acc:VGNC:26341]	25	25974031	25985807
25_26127340	ENSBTAG00000032087	-5.06979	2.47058e-06	0.0224738	-34.4544	blue_B0_Gene-Phenotype	ATXN2L	ataxin 2 like [Source:VGNC Symbol;Acc:VGNC:26341]	25	25974031	25985807
25_26126021	ENSBTAG00000032087	-4.63558	1.34577e-05	0.0419465	-37.4123	blue_B0_Gene-Phenotype	ATXN2L	ataxin 2 like [Source:VGNC Symbol;Acc:VGNC:26341]	25	25974031	25985807
25_26128267	ENSBTAG00000032087	-4.63558	1.34577e-05	0.0419465	-37.4123	blue_B0_Gene-Phenotype	ATXN2L	ataxin 2 like [Source:VGNC Symbol;Acc:VGNC:26341]	25	25974031	25985807
25_26127361	ENSBTAG00000032087	-5.06979	2.47058e-06	0.0224738	-34.4544	blue_B0_Gene-Phenotype	ATXN2L	ataxin 2 like [Source:VGNC Symbol;Acc:VGNC:26341]	25	25974031	25985807
25_26126563	ENSBTAG00000032087	-4.53952	1.93816e-05	0.0495222	-37.0644	blue_B0_Gene-Phenotype	ATXN2L	ataxin 2 like [Source:VGNC Symbol;Acc:VGNC:26341]	25	25974031	25985807
25_26127711	ENSBTAG00000032087	-4.63558	1.34577e-05	0.0419465	-37.4123	blue_B0_Gene-Phenotype	ATXN2L	ataxin 2 like [Source:VGNC Symbol;Acc:VGNC:26341]	25	25974031	25985807
25_26128271	ENSBTAG00000032087	-4.63558	1.34577e-05	0.0419465	-37.4123	blue_B0_Gene-Phenotype	ATXN2L	ataxin 2 like [Source:VGNC Symbol;Acc:VGNC:26341]	25	25974031	25985807
25_395252	ENSBTAG00000033015	4.92555	4.37333e-06	0.0294097	12.2801	blue_B0_Gene-Phenotype	FAHD1	fumarylacetoacetate hydrolase domain containing 1 [Source:VGNC Symbol;Acc:VGNC:28708]	25	1392432	1397150
25_1503104	ENSBTAG00000033580	4.62039	1.42606e-05	0.0429008	0.32265	turquoise			25	654368	660856
25_1552294	ENSBTAG00000033580	4.60255	1.52627e-05	0.043608	0.31623	turquoise			25	654368	660856
25_1533758	ENSBTAG00000033580	4.82458	6.4928e-06	0.0357176	0.338492	turquoise			25	654368	660856
25_1618709	ENSBTAG00000033580	4.60255	1.52627e-05	0.043608	0.31623	turquoise			25	654368	660856
25_1384496	ENSBTAG00000033580	4.62039	1.42606e-05	0.0429008	0.32265	turquoise			25	654368	660856
22_56176316	ENSBTAG00000037980	4.62894	1.38029e-05	0.042528	4.21764	turquoise_B0_Gene-Phenotype_L0_Gene-Phenotype	TSEN2	tR- splicing endonuclease subunit 2 [Source:VGNC Symbol;Acc:VGNC:107003]	22	56617929	56832975
17_71451192	ENSBTAG00000038132	5.83163	1.07997e-07	0.00721229	0.337379	turquoise	AIFM3	apoptosis inducing factor mitochondria associated 3 [Source:VGNC Symbol;Acc:VGNC:25763]	17	72314832	72326194
18_52574084	ENSBTAG00000038428	6.68062	2.769e-09	0.00155376	4.23569	turquoise_B0_Gene-Phenotype	RELB	RELB proto-onco, NF-kB subunit [Source:VGNC Symbol;Acc:VGNC:33859]	18	52695683	52724160
18_52658818	ENSBTAG00000038428	5.97049	5.9964e-08	0.00557562	3.39822	turquoise_B0_Gene-Phenotype	RELB	RELB proto-onco, NF-kB subunit [Source:VGNC Symbol;Acc:VGNC:33859]	18	52695683	52724160
18_52603031	ENSBTAG00000038428	5.24547	1.22006e-06	0.0158753	2.98603	turquoise_B0_Gene-Phenotype	RELB	RELB proto-onco, NF-kB subunit [Source:VGNC Symbol;Acc:VGNC:33859]	18	52695683	52724160
18_52566044	ENSBTAG00000038428	6.8309	1.42726e-09	0.00140281	3.8391	turquoise_B0_Gene-Phenotype	RELB	RELB proto-onco, NF-kB subunit [Source:VGNC Symbol;Acc:VGNC:33859]	18	52695683	52724160
18_53359026	ENSBTAG00000038428	5.22164	1.34341e-06	0.0158753	2.21759	turquoise_B0_Gene-Phenotype	RELB	RELB proto-onco, NF-kB subunit [Source:VGNC Symbol;Acc:VGNC:33859]	18	52695683	52724160
19_34529857	ENSBTAG00000038548	-5.36225	7.58922e-07	0.0158753	-0.613624	B0_Gene-Phenotype	SLC47A2	solute carrier family 47 member 2 [Source:VGNC Symbol;Acc:VGNC:34888]	19	33891403	33918122
18_51813716	ENSBTAG00000039015	4.71553	9.90431e-06	0.0386127	1.03083	darkred_B0_Gene-Phenotype	TMEM145	transmembrane protein 145 [Source:VGNC Symbol;Acc:VGNC:35977]	18	50962934	50973452
18_63818791	ENSBTAG00000039086	5.16195	1.70854e-06	0.0182529	1.59854	cyan	-	-	-	-	-
18_56478935	ENSBTAG00000039212	-6.32161	1.32763e-08	0.00244665	-1.15993	turquoise_B0_Gene-Phenotype	CTU1	cytosolic thiouridylase subunit 1 [Source:NCBI gene (formerly Entrezgene);Acc:522824]	18	57058746	57066201
18_56478946	ENSBTAG00000039212	-6.32161	1.32763e-08	0.00244665	-1.15993	turquoise_B0_Gene-Phenotype	CTU1	cytosolic thiouridylase subunit 1 [Source:NCBI gene (formerly Entrezgene);Acc:522824]	18	57058746	57066201
4_113068174	ENSBTAG00000040331	-4.53017	2.00787e-05	0.0499111	-1.97533	turquoise			4	113131170	113138952
4_113262903	ENSBTAG00000040331	-4.60975	1.48505e-05	0.0429008	-2.53221	turquoise			4	113131170	113138952
16_56223128	ENSBTAG00000043268	-5.23577	1.26887e-06	0.0158753	-0.567184	darkgreen	SNORD79	Small nucleolar R- SNORD79 [Source:RFAM;Acc:RF00152]	16	55235873	55235953
18_56478935	ENSBTAG00000043453	-5.60041	2.84438e-07	0.0133126	-0.283273	turquoise	SNORD34	Small nucleolar R- SNORD34 [Source:RFAM;Acc:RF00147]	18	55943254	55943324
18_56478946	ENSBTAG00000043453	-5.60041	2.84438e-07	0.0133126	-0.283273	turquoise	SNORD34	Small nucleolar R- SNORD34 [Source:RFAM;Acc:RF00147]	18	55943254	55943324
25_26059914	ENSBTAG00000043974	-4.78628	7.53485e-06	0.0376565	-4.53638	blue_B0_Gene-Phenotype	ZNF768	zinc finger protein 768 [Source:UniProtKB Gene -me;Acc:E1BLD0]	25	26709741	26713919
19_43055775	ENSBTAG00000044019	-4.76142	8.29659e-06	0.0376565	-7.9037	turquoise_B0_Gene-Phenotype	KAT2A	lysine acetyltransferase 2A [Source:VGNC Symbol;Acc:VGNC:30398]	19	42247539	42256366
25_37741525	ENSBTAG00000044040	4.92084	4.45514e-06	0.0294097	3.48858	turquoise	PDAP1	PDGFA associated protein 1 [Source:VGNC Symbol;Acc:VGNC:32655]	25	36990215	37003834
25_37736558	ENSBTAG00000044040	-4.57251	1.71072e-05	0.0458007	-3.50406	turquoise	PDAP1	PDGFA associated protein 1 [Source:VGNC Symbol;Acc:VGNC:32655]	25	36990215	37003834
29_1008084	ENSBTAG00000045080	-5.78472	1.31594e-07	0.00808369	-2.08416	darkgreen		Small nucleolar R- SNORD5 [Source: RFAM;Acc:RF01161]	29	1089120	1089190
25_33826762	ENSBTAG00000045767	-5.44653	5.37321e-07	0.0158753	-12.3851	turquoise_B0_Gene-Phenotype	LAT2	linker for activation of T cells family member 2 [Source:VGNC Symbol;Acc:VGNC:30799]	25	33176555	33192047
25_33826693	ENSBTAG00000045767	-4.7726	7.94514e-06	0.0376565	-13.0614	turquoise_B0_Gene-Phenotype	LAT2	linker for activation of T cells family member 2 [Source:VGNC Symbol;Acc:VGNC:30799]	25	33176555	33192047
6_35564293	ENSBTAG00000045966	4.72556	9.52899e-06	0.037765	6.32695	blue_B0_Gene-Phenotype	GPRIN3	GPRIN family member 3 [Source:VGNC Symbol;Acc:VGNC:29611]	6	35496594	35574565
19_43019283	ENSBTAG00000046580	-4.64259	1.31019e-05	0.0419465	-6.6055	midnightblue_B0_Gene-Phenotype	DHX58	Gene-PhenotypexH-box helicase 58 [Source:VGNC Symbol;Acc:VGNC:28058]	19	42237043	42247589
21_67987294	ENSBTAG00000046633	4.60436	1.51583e-05	0.0434783	1.60329	turquoise			21	67530373	67531276
21_66909900	ENSBTAG00000046633	4.75483	8.51067e-06	0.0376565	0.970245	turquoise			21	67530373	67531276
25_26206708	ENSBTAG00000046752	-5.82558	1.10787e-07	0.00721229	-0.672484	turquoise_B0_Gene-Phenotype	-	-	-	-	-
25_26595752	ENSBTAG00000046752	-4.57367	1.70323e-05	0.0456559	-0.994285	turquoise_B0_Gene-Phenotype	-	-	-	-	-
25_26595852	ENSBTAG00000046752	-4.57367	1.70323e-05	0.0456559	-0.994285	turquoise_B0_Gene-Phenotype	-	-	-	-	-
25_26124464	ENSBTAG00000046752	-4.758	8.407e-06	0.0376565	-0.967204	turquoise_B0_Gene-Phenotype	-	-	-	-	-
25_26124924	ENSBTAG00000046752	-4.758	8.407e-06	0.0376565	-0.967204	turquoise_B0_Gene-Phenotype	-	-	-	-	-
25_26126021	ENSBTAG00000046752	-4.758	8.407e-06	0.0376565	-0.967204	turquoise_B0_Gene-Phenotype	-	-	-	-	-
25_26126121	ENSBTAG00000046752	-4.758	8.407e-06	0.0376565	-0.967204	turquoise_B0_Gene-Phenotype	-	-	-	-	-
25_26126414	ENSBTAG00000046752	-4.758	8.407e-06	0.0376565	-0.967204	turquoise_B0_Gene-Phenotype	-	-	-	-	-
25_26126683	ENSBTAG00000046752	-4.758	8.407e-06	0.0376565	-0.967204	turquoise_B0_Gene-Phenotype	-	-	-	-	-
25_26127119	ENSBTAG00000046752	-4.758	8.407e-06	0.0376565	-0.967204	turquoise_B0_Gene-Phenotype	-	-	-	-	-
25_26127711	ENSBTAG00000046752	-4.758	8.407e-06	0.0376565	-0.967204	turquoise_B0_Gene-Phenotype	-	-	-	-	-
25_26129106	ENSBTAG00000046752	-4.758	8.407e-06	0.0376565	-0.967204	turquoise_B0_Gene-Phenotype	-	-	-	-	-
25_26125656	ENSBTAG00000046752	-4.71428	9.95242e-06	0.0386127	-0.967065	turquoise_B0_Gene-Phenotype	-	-	-	-	-
25_26125657	ENSBTAG00000046752	-4.71428	9.95242e-06	0.0386127	-0.967065	turquoise_B0_Gene-Phenotype	-	-	-	-	-
25_26129420	ENSBTAG00000046752	-4.758	8.407e-06	0.0376565	-0.967204	turquoise_B0_Gene-Phenotype	-	-	-	-	-
25_26611312	ENSBTAG00000046752	-5.65619	2.25478e-07	0.0116639	-0.790459	turquoise_B0_Gene-Phenotype	-	-	-	-	-
25_26129734	ENSBTAG00000046752	-5.76458	1.43225e-07	0.0086027	-0.665651	turquoise_B0_Gene-Phenotype	-	-	-	-	-
25_26125196	ENSBTAG00000046752	-4.65092	1.26915e-05	0.041521	-0.952569	turquoise_B0_Gene-Phenotype	-	-	-	-	-
25_26610599	ENSBTAG00000046752	-5.65619	2.25478e-07	0.0116639	-0.790459	turquoise_B0_Gene-Phenotype	-	-	-	-	-
25_26130208	ENSBTAG00000046752	-4.53842	1.94628e-05	0.0496436	-0.933046	turquoise_B0_Gene-Phenotype	-	-	-	-	-
25_26124984	ENSBTAG00000046752	-4.61697	1.44476e-05	0.0429008	-0.809348	turquoise_B0_Gene-Phenotype	-	-	-	-	-
25_26129031	ENSBTAG00000046752	-4.758	8.407e-06	0.0376565	-0.967204	turquoise_B0_Gene-Phenotype	-	-	-	-	-
25_26128594	ENSBTAG00000046752	-5.06179	2.55057e-06	0.0229287	-0.838051	turquoise_B0_Gene-Phenotype	-	-	-	-	-
25_26213191	ENSBTAG00000046752	-4.58772	1.6148e-05	0.044286	-1.07761	turquoise_B0_Gene-Phenotype	-	-	-	-	-
25_26126665	ENSBTAG00000046752	-4.78486	7.57661e-06	0.0376565	-0.97123	turquoise_B0_Gene-Phenotype	-	-	-	-	-
25_26124918	ENSBTAG00000046752	-4.758	8.407e-06	0.0376565	-0.967204	turquoise_B0_Gene-Phenotype	-	-	-	-	-
25_26128267	ENSBTAG00000046752	-4.758	8.407e-06	0.0376565	-0.967204	turquoise_B0_Gene-Phenotype	-	-	-	-	-
25_26128271	ENSBTAG00000046752	-4.758	8.407e-06	0.0376565	-0.967204	turquoise_B0_Gene-Phenotype	-	-	-	-	-
25_26126752	ENSBTAG00000046752	-4.758	8.407e-06	0.0376565	-0.967204	turquoise_B0_Gene-Phenotype	-	-	-	-	-
25_26126981	ENSBTAG00000046752	-4.758	8.407e-06	0.0376565	-0.967204	turquoise_B0_Gene-Phenotype	-	-	-	-	-
25_26126999	ENSBTAG00000046752	-4.758	8.407e-06	0.0376565	-0.967204	turquoise_B0_Gene-Phenotype	-	-	-	-	-
25_26127400	ENSBTAG00000046752	-4.758	8.407e-06	0.0376565	-0.967204	turquoise_B0_Gene-Phenotype	-	-	-	-	-
25_26126456	ENSBTAG00000046752	-5.07211	2.44786e-06	0.0224738	-0.946912	turquoise_B0_Gene-Phenotype	-	-	-	-	-
25_26206884	ENSBTAG00000046752	-4.80354	7.04644e-06	0.0375732	-0.592039	turquoise_B0_Gene-Phenotype	-	-	-	-	-
25_26127500	ENSBTAG00000046752	-4.89621	4.90755e-06	0.0304	-0.901945	turquoise_B0_Gene-Phenotype	-	-	-	-	-
25_26129183	ENSBTAG00000046752	-4.758	8.407e-06	0.0376565	-0.967204	turquoise_B0_Gene-Phenotype	-	-	-	-	-
25_26123648	ENSBTAG00000046752	-4.758	8.407e-06	0.0376565	-0.967204	turquoise_B0_Gene-Phenotype	-	-	-	-	-
25_26126563	ENSBTAG00000046752	-4.74329	8.89911e-06	0.0376565	-0.971911	turquoise_B0_Gene-Phenotype	-	-	-	-	-
25_26123719	ENSBTAG00000046752	-4.758	8.407e-06	0.0376565	-0.967204	turquoise_B0_Gene-Phenotype	-	-	-	-	-
25_26124654	ENSBTAG00000046752	-4.758	8.407e-06	0.0376565	-0.967204	turquoise_B0_Gene-Phenotype	-	-	-	-	-
25_26127790	ENSBTAG00000046752	-4.758	8.407e-06	0.0376565	-0.967204	turquoise_B0_Gene-Phenotype	-	-	-	-	-
25_26129281	ENSBTAG00000046752	-4.758	8.407e-06	0.0376565	-0.967204	turquoise_B0_Gene-Phenotype	-	-	-	-	-
25_26185304	ENSBTAG00000046752	-4.73232	9.28377e-06	0.0376565	-0.573578	turquoise_B0_Gene-Phenotype	-	-	-	-	-
25_26124528	ENSBTAG00000046752	-4.7977	7.2081e-06	0.0376565	-0.979389	turquoise_B0_Gene-Phenotype	-	-	-	-	-
25_26124529	ENSBTAG00000046752	-4.7977	7.2081e-06	0.0376565	-0.979389	turquoise_B0_Gene-Phenotype	-	-	-	-	-
25_26124181	ENSBTAG00000046752	-5.07211	2.44786e-06	0.0224738	-0.946912	turquoise_B0_Gene-Phenotype	-	-	-	-	-
25_26126922	ENSBTAG00000046752	-4.758	8.407e-06	0.0376565	-0.967204	turquoise_B0_Gene-Phenotype	-	-	-	-	-
25_26127175	ENSBTAG00000046752	-4.758	8.407e-06	0.0376565	-0.967204	turquoise_B0_Gene-Phenotype	-	-	-	-	-
25_26182441	ENSBTAG00000046752	-4.6788	1.14059e-05	0.0402464	-0.595598	turquoise_B0_Gene-Phenotype	-	-	-	-	-
25_33826762	ENSBTAG00000047249	4.65405	1.25404e-05	0.0412136	35.2747	turquoise	EIF4H	eukaryotic translation initiation factor 4H [Source:VGNC Symbol;Acc:VGNC:97266]	25	33197895	33218949
11_105419073	ENSBTAG00000047254	4.65525	1.24828e-05	0.0412136	8.14499	turquoise_B0_Gene-Phenotype_L0_Gene-Phenotype	ABCA2	ATP binding cassette subfamily A member 2 [Source:VGNC Symbol;Acc:VGNC:25457]	11	106045718	106069284
25_26129734	ENSBTAG00000047448	-4.90476	4.7457e-06	0.0297095	-1.75964	turquoise_B0_Gene-Phenotype	C25H16orf54	chromosome 25 C16orf54 homolog [Source:VGNC Symbol;Acc:VGNC:52686]	25	26473429	26482268
25_26206740	ENSBTAG00000047448	-4.83462	6.24381e-06	0.0348024	-1.76803	turquoise_B0_Gene-Phenotype	C25H16orf54	chromosome 25 C16orf54 homolog [Source:VGNC Symbol;Acc:VGNC:52686]	25	26473429	26482268
25_26610599	ENSBTAG00000047448	-5.22534	1.32351e-06	0.0158753	-2.22238	turquoise_B0_Gene-Phenotype	C25H16orf54	chromosome 25 C16orf54 homolog [Source:VGNC Symbol;Acc:VGNC:52686]	25	26473429	26482268
25_26206493	ENSBTAG00000047448	-4.64955	1.27581e-05	0.0415673	-1.72454	turquoise_B0_Gene-Phenotype	C25H16orf54	chromosome 25 C16orf54 homolog [Source:VGNC Symbol;Acc:VGNC:52686]	25	26473429	26482268
25_26206708	ENSBTAG00000047448	-4.794	7.31242e-06	0.0376565	-1.73356	turquoise_B0_Gene-Phenotype	C25H16orf54	chromosome 25 C16orf54 homolog [Source:VGNC Symbol;Acc:VGNC:52686]	25	26473429	26482268
25_26611312	ENSBTAG00000047448	-5.22534	1.32351e-06	0.0158753	-2.22238	turquoise_B0_Gene-Phenotype	C25H16orf54	chromosome 25 C16orf54 homolog [Source:VGNC Symbol;Acc:VGNC:52686]	25	26473429	26482268
29_50732193	ENSBTAG00000047713	4.58148	1.65347e-05	0.0447697	4.67141	turquoise_B0_Gene-Phenotype	LMNTD2	lamin tail domain containing 2 [Source:VGNC Symbol;Acc:VGNC:56271]	29	50739784	50744733
20_71902920	ENSBTAG00000048135	-10.5756	6.364e-17	1.87649e-10	-305.214	B0_Gene-Phenotype_L0_Gene-Phenotype			20	71927027	71931526
2_125407540	ENSBTAG00000048228	-4.53531	1.96924e-05	0.0499111	-8.94689	turquoise_B0_Gene-Phenotype			2	124850784	124854007
14_487527	ENSBTAG00000048486	4.58848	1.61013e-05	0.044286	21.6806	turquoise_B0_Gene-Phenotype_L0_Gene-Phenotype	IQANK1	IQ motif and ankyrin repeat containing 1 [Source:UniProtKB Gene -me;Acc:A0A3Q1MHJ8]	14	1006401	1030711
4_113262903	ENSBTAG00000048514	4.56344	1.77054e-05	0.0468215	0.822986	blue_B0_Gene-Phenotype	-	-	-	-	-
18_19065918	ENSBTAG00000048588	4.60388	1.51859e-05	0.0435151	0.829384	B0_Gene-Phenotype	-	-	-	-	-
17_63391990	ENSBTAG00000049138	4.66346	1.20966e-05	0.0405011	4.1936	turquoise			17	63640870	63649325
17_64391068	ENSBTAG00000049138	5.31607	9.16153e-07	0.0158753	8.63353	turquoise			17	63640870	63649325
17_64407955	ENSBTAG00000049138	4.67631	1.15153e-05	0.0402464	6.20675	turquoise			17	63640870	63649325
17_64402140	ENSBTAG00000049138	5.93432	6.99288e-08	0.00557562	8.68334	turquoise			17	63640870	63649325
17_63398342	ENSBTAG00000049138	4.76069	8.32007e-06	0.0376565	4.71011	turquoise			17	63640870	63649325
17_63399383	ENSBTAG00000049138	4.76069	8.32007e-06	0.0376565	4.71011	turquoise			17	63640870	63649325
19_9149041	ENSBTAG00000049467	5.56529	3.29084e-07	0.0140947	2.12301	turquoise_B0_Gene-Phenotype	-	-	-	-	-
5_100869124	ENSBTAG00000049580	4.78609	7.54029e-06	0.0376565	1.85566	turquoise_B0_Gene-Phenotype	bta-mir-12002a	bta-mir-12002a [Source:miRBase;Acc:MI0038385]	5	100112018	100112086
25_37741525	ENSBTAG00000049731	-4.54435	1.90315e-05	0.0489244	-45.6454	turquoise_B0_Gene-Phenotype	ZKSCAN5	zinc finger with KRAB and SCAN domains 5 [Source:VGNC Symbol;Acc:VGNC:107040]	25	36890060	36905788
18_63236562	ENSBTAG00000050453	-5.15164	1.78075e-06	0.0185868	-1.14897	turquoise			18	63908349	63913716
3_94003805	ENSBTAG00000050462	4.80045	7.13167e-06	0.0376565	0.3018	blue_B0_Gene-Phenotype	-	-	-	-	-
18_63197332	ENSBTAG00000050536	-4.79607	7.25405e-06	0.0376565	-0.294311	cyan	-	-	-	-	-
5_71018280	ENSBTAG00000050644	-5.19491	1.49634e-06	0.0169046	-5.08994	turquoise_B0_Gene-Phenotype	-	-	-	-	-
5_71016733	ENSBTAG00000050644	-4.83841	6.15201e-06	0.0348024	-4.76918	turquoise_B0_Gene-Phenotype	-	-	-	-	-
5_71018249	ENSBTAG00000050644	-5.47362	4.8064e-07	0.0158753	-5.35512	turquoise_B0_Gene-Phenotype	-	-	-	-	-
5_71015055	ENSBTAG00000050644	-5.00197	3.23458e-06	0.0267079	-4.89359	turquoise_B0_Gene-Phenotype	-	-	-	-	-
5_71012972	ENSBTAG00000050644	-4.77196	7.96483e-06	0.0376565	-5.0744	turquoise_B0_Gene-Phenotype	-	-	-	-	-
5_71018041	ENSBTAG00000050644	-5.06721	2.49605e-06	0.0225762	-5.07599	turquoise_B0_Gene-Phenotype	-	-	-	-	-
5_71014371	ENSBTAG00000050644	-4.80582	6.98425e-06	0.0374432	-4.67583	turquoise_B0_Gene-Phenotype	-	-	-	-	-
5_71118616	ENSBTAG00000050644	-4.71613	9.88143e-06	0.0386127	-4.78265	turquoise_B0_Gene-Phenotype	-	-	-	-	-
5_71013030	ENSBTAG00000050644	4.59151	1.59172e-05	0.044286	4.91153	turquoise_B0_Gene-Phenotype	-	-	-	-	-
5_71806408	ENSBTAG00000050644	5.23575	1.26894e-06	0.0158753	8.47422	turquoise_B0_Gene-Phenotype	-	-	-	-	-
5_71011520	ENSBTAG00000050644	-4.98397	3.47348e-06	0.0267079	-4.81215	turquoise_B0_Gene-Phenotype	-	-	-	-	-
5_71703952	ENSBTAG00000050644	4.98421	3.47014e-06	0.0267079	6.46951	turquoise_B0_Gene-Phenotype	-	-	-	-	-
25_26126665	ENSBTAG00000050825	-4.55251	1.84529e-05	0.0478542	-10.2832	turquoise_B0_Gene-Phenotype_L0_Gene-Phenotype	TMEM265	transmembrane protein 265 [Source:NCBI gene (formerly Entrezgene);Acc:511420]	25	26861199	26864353
25_26123656	ENSBTAG00000050825	-4.5773	1.67995e-05	0.0452374	-10.6271	turquoise_B0_Gene-Phenotype_L0_Gene-Phenotype	TMEM265	transmembrane protein 265 [Source:NCBI gene (formerly Entrezgene);Acc:511420]	25	26861199	26864353
25_26126683	ENSBTAG00000050825	-4.58556	1.6281e-05	0.044286	-10.345	turquoise_B0_Gene-Phenotype_L0_Gene-Phenotype	TMEM265	transmembrane protein 265 [Source:NCBI gene (formerly Entrezgene);Acc:511420]	25	26861199	26864353
25_26128271	ENSBTAG00000050825	-4.58556	1.6281e-05	0.044286	-10.345	turquoise_B0_Gene-Phenotype_L0_Gene-Phenotype	TMEM265	transmembrane protein 265 [Source:NCBI gene (formerly Entrezgene);Acc:511420]	25	26861199	26864353
25_26206173	ENSBTAG00000050825	-4.8837	5.15419e-06	0.0313071	-11.9006	turquoise_B0_Gene-Phenotype_L0_Gene-Phenotype	TMEM265	transmembrane protein 265 [Source:NCBI gene (formerly Entrezgene);Acc:511420]	25	26861199	26864353
25_26129031	ENSBTAG00000050825	-4.58556	1.6281e-05	0.044286	-10.345	turquoise_B0_Gene-Phenotype_L0_Gene-Phenotype	TMEM265	transmembrane protein 265 [Source:NCBI gene (formerly Entrezgene);Acc:511420]	25	26861199	26864353
25_26127361	ENSBTAG00000050825	-5.34923	8.00339e-07	0.0158753	-10.0034	turquoise_B0_Gene-Phenotype_L0_Gene-Phenotype	TMEM265	transmembrane protein 265 [Source:NCBI gene (formerly Entrezgene);Acc:511420]	25	26861199	26864353
25_26059914	ENSBTAG00000050825	-5.28092	1.05681e-06	0.0158753	-7.04179	turquoise_B0_Gene-Phenotype_L0_Gene-Phenotype	TMEM265	transmembrane protein 265 [Source:NCBI gene (formerly Entrezgene);Acc:511420]	25	26861199	26864353
25_26127340	ENSBTAG00000050825	-5.34923	8.00339e-07	0.0158753	-10.0034	turquoise_B0_Gene-Phenotype_L0_Gene-Phenotype	TMEM265	transmembrane protein 265 [Source:NCBI gene (formerly Entrezgene);Acc:511420]	25	26861199	26864353
25_26127790	ENSBTAG00000050825	-4.58556	1.6281e-05	0.044286	-10.345	turquoise_B0_Gene-Phenotype_L0_Gene-Phenotype	TMEM265	transmembrane protein 265 [Source:NCBI gene (formerly Entrezgene);Acc:511420]	25	26861199	26864353
25_26124918	ENSBTAG00000050825	-4.58556	1.6281e-05	0.044286	-10.345	turquoise_B0_Gene-Phenotype_L0_Gene-Phenotype	TMEM265	transmembrane protein 265 [Source:NCBI gene (formerly Entrezgene);Acc:511420]	25	26861199	26864353
25_26125749	ENSBTAG00000050825	-4.5773	1.67995e-05	0.0452374	-10.6271	turquoise_B0_Gene-Phenotype_L0_Gene-Phenotype	TMEM265	transmembrane protein 265 [Source:NCBI gene (formerly Entrezgene);Acc:511420]	25	26861199	26864353
25_26123648	ENSBTAG00000050825	-4.58556	1.6281e-05	0.044286	-10.345	turquoise_B0_Gene-Phenotype_L0_Gene-Phenotype	TMEM265	transmembrane protein 265 [Source:NCBI gene (formerly Entrezgene);Acc:511420]	25	26861199	26864353
25_26128267	ENSBTAG00000050825	-4.58556	1.6281e-05	0.044286	-10.345	turquoise_B0_Gene-Phenotype_L0_Gene-Phenotype	TMEM265	transmembrane protein 265 [Source:NCBI gene (formerly Entrezgene);Acc:511420]	25	26861199	26864353
25_26202573	ENSBTAG00000050825	-4.8837	5.15419e-06	0.0313071	-11.9006	turquoise_B0_Gene-Phenotype_L0_Gene-Phenotype	TMEM265	transmembrane protein 265 [Source:NCBI gene (formerly Entrezgene);Acc:511420]	25	26861199	26864353
25_26124529	ENSBTAG00000050825	-4.62999	1.3748e-05	0.0424474	-10.4874	turquoise_B0_Gene-Phenotype_L0_Gene-Phenotype	TMEM265	transmembrane protein 265 [Source:NCBI gene (formerly Entrezgene);Acc:511420]	25	26861199	26864353
25_26126121	ENSBTAG00000050825	-4.58556	1.6281e-05	0.044286	-10.345	turquoise_B0_Gene-Phenotype_L0_Gene-Phenotype	TMEM265	transmembrane protein 265 [Source:NCBI gene (formerly Entrezgene);Acc:511420]	25	26861199	26864353
25_26124924	ENSBTAG00000050825	-4.58556	1.6281e-05	0.044286	-10.345	turquoise_B0_Gene-Phenotype_L0_Gene-Phenotype	TMEM265	transmembrane protein 265 [Source:NCBI gene (formerly Entrezgene);Acc:511420]	25	26861199	26864353
25_26124654	ENSBTAG00000050825	-4.58556	1.6281e-05	0.044286	-10.345	turquoise_B0_Gene-Phenotype_L0_Gene-Phenotype	TMEM265	transmembrane protein 265 [Source:NCBI gene (formerly Entrezgene);Acc:511420]	25	26861199	26864353
25_26126922	ENSBTAG00000050825	-4.58556	1.6281e-05	0.044286	-10.345	turquoise_B0_Gene-Phenotype_L0_Gene-Phenotype	TMEM265	transmembrane protein 265 [Source:NCBI gene (formerly Entrezgene);Acc:511420]	25	26861199	26864353
25_26126752	ENSBTAG00000050825	-4.58556	1.6281e-05	0.044286	-10.345	turquoise_B0_Gene-Phenotype_L0_Gene-Phenotype	TMEM265	transmembrane protein 265 [Source:NCBI gene (formerly Entrezgene);Acc:511420]	25	26861199	26864353
25_26126981	ENSBTAG00000050825	-4.58556	1.6281e-05	0.044286	-10.345	turquoise_B0_Gene-Phenotype_L0_Gene-Phenotype	TMEM265	transmembrane protein 265 [Source:NCBI gene (formerly Entrezgene);Acc:511420]	25	26861199	26864353
25_26127711	ENSBTAG00000050825	-4.58556	1.6281e-05	0.044286	-10.345	turquoise_B0_Gene-Phenotype_L0_Gene-Phenotype	TMEM265	transmembrane protein 265 [Source:NCBI gene (formerly Entrezgene);Acc:511420]	25	26861199	26864353
25_26123719	ENSBTAG00000050825	-4.58556	1.6281e-05	0.044286	-10.345	turquoise_B0_Gene-Phenotype_L0_Gene-Phenotype	TMEM265	transmembrane protein 265 [Source:NCBI gene (formerly Entrezgene);Acc:511420]	25	26861199	26864353
25_26126414	ENSBTAG00000050825	-4.58556	1.6281e-05	0.044286	-10.345	turquoise_B0_Gene-Phenotype_L0_Gene-Phenotype	TMEM265	transmembrane protein 265 [Source:NCBI gene (formerly Entrezgene);Acc:511420]	25	26861199	26864353
25_26126021	ENSBTAG00000050825	-4.58556	1.6281e-05	0.044286	-10.345	turquoise_B0_Gene-Phenotype_L0_Gene-Phenotype	TMEM265	transmembrane protein 265 [Source:NCBI gene (formerly Entrezgene);Acc:511420]	25	26861199	26864353
25_26126456	ENSBTAG00000050825	-4.65381	1.25517e-05	0.0412136	-9.75462	turquoise_B0_Gene-Phenotype_L0_Gene-Phenotype	TMEM265	transmembrane protein 265 [Source:NCBI gene (formerly Entrezgene);Acc:511420]	25	26861199	26864353
25_26127400	ENSBTAG00000050825	-4.58556	1.6281e-05	0.044286	-10.345	turquoise_B0_Gene-Phenotype_L0_Gene-Phenotype	TMEM265	transmembrane protein 265 [Source:NCBI gene (formerly Entrezgene);Acc:511420]	25	26861199	26864353
25_26124464	ENSBTAG00000050825	-4.58556	1.6281e-05	0.044286	-10.345	turquoise_B0_Gene-Phenotype_L0_Gene-Phenotype	TMEM265	transmembrane protein 265 [Source:NCBI gene (formerly Entrezgene);Acc:511420]	25	26861199	26864353
25_26127500	ENSBTAG00000050825	-5.18018	1.5878e-06	0.0174726	-10.3673	turquoise_B0_Gene-Phenotype_L0_Gene-Phenotype	TMEM265	transmembrane protein 265 [Source:NCBI gene (formerly Entrezgene);Acc:511420]	25	26861199	26864353
25_26204598	ENSBTAG00000050825	-4.55218	1.8476e-05	0.0478719	-5.64492	turquoise_B0_Gene-Phenotype_L0_Gene-Phenotype	TMEM265	transmembrane protein 265 [Source:NCBI gene (formerly Entrezgene);Acc:511420]	25	26861199	26864353
25_26125196	ENSBTAG00000050825	-4.54143	1.92427e-05	0.0493812	-10.2927	turquoise_B0_Gene-Phenotype_L0_Gene-Phenotype	TMEM265	transmembrane protein 265 [Source:NCBI gene (formerly Entrezgene);Acc:511420]	25	26861199	26864353
25_26126999	ENSBTAG00000050825	-4.58556	1.6281e-05	0.044286	-10.345	turquoise_B0_Gene-Phenotype_L0_Gene-Phenotype	TMEM265	transmembrane protein 265 [Source:NCBI gene (formerly Entrezgene);Acc:511420]	25	26861199	26864353
25_26127175	ENSBTAG00000050825	-4.58556	1.6281e-05	0.044286	-10.345	turquoise_B0_Gene-Phenotype_L0_Gene-Phenotype	TMEM265	transmembrane protein 265 [Source:NCBI gene (formerly Entrezgene);Acc:511420]	25	26861199	26864353
25_26124181	ENSBTAG00000050825	-4.65381	1.25517e-05	0.0412136	-9.75462	turquoise_B0_Gene-Phenotype_L0_Gene-Phenotype	TMEM265	transmembrane protein 265 [Source:NCBI gene (formerly Entrezgene);Acc:511420]	25	26861199	26864353
25_26129183	ENSBTAG00000050825	-4.58556	1.6281e-05	0.044286	-10.345	turquoise_B0_Gene-Phenotype_L0_Gene-Phenotype	TMEM265	transmembrane protein 265 [Source:NCBI gene (formerly Entrezgene);Acc:511420]	25	26861199	26864353
25_26124528	ENSBTAG00000050825	-4.62999	1.3748e-05	0.0424474	-10.4874	turquoise_B0_Gene-Phenotype_L0_Gene-Phenotype	TMEM265	transmembrane protein 265 [Source:NCBI gene (formerly Entrezgene);Acc:511420]	25	26861199	26864353
25_26129420	ENSBTAG00000050825	-4.58556	1.6281e-05	0.044286	-10.345	turquoise_B0_Gene-Phenotype_L0_Gene-Phenotype	TMEM265	transmembrane protein 265 [Source:NCBI gene (formerly Entrezgene);Acc:511420]	25	26861199	26864353
25_26127119	ENSBTAG00000050825	-4.58556	1.6281e-05	0.044286	-10.345	turquoise_B0_Gene-Phenotype_L0_Gene-Phenotype	TMEM265	transmembrane protein 265 [Source:NCBI gene (formerly Entrezgene);Acc:511420]	25	26861199	26864353
25_26129106	ENSBTAG00000050825	-4.58556	1.6281e-05	0.044286	-10.345	turquoise_B0_Gene-Phenotype_L0_Gene-Phenotype	TMEM265	transmembrane protein 265 [Source:NCBI gene (formerly Entrezgene);Acc:511420]	25	26861199	26864353
25_26129281	ENSBTAG00000050825	-4.58556	1.6281e-05	0.044286	-10.345	turquoise_B0_Gene-Phenotype_L0_Gene-Phenotype	TMEM265	transmembrane protein 265 [Source:NCBI gene (formerly Entrezgene);Acc:511420]	25	26861199	26864353
29_50701600	ENSBTAG00000050837	4.80015	7.13991e-06	0.0376565	3.5377	turquoise_B0_Gene-Phenotype	Gene-PhenotypeAF1	Gene-PhenotypeAF1 transcription factor [Source:VGNC Symbol;Acc:VGNC:106706]	29	50639240	50667638
29_50691645	ENSBTAG00000050837	4.62052	1.42531e-05	0.0429008	3.86675	turquoise_B0_Gene-Phenotype	Gene-PhenotypeAF1	Gene-PhenotypeAF1 transcription factor [Source:VGNC Symbol;Acc:VGNC:106706]	29	50639240	50667638
18_52658818	ENSBTAG00000051298	6.06562	3.99651e-08	0.00557562	3.6424	turquoise	-	-	-	-	-
18_52574084	ENSBTAG00000051298	5.94521	6.67698e-08	0.00557562	4.15279	turquoise	-	-	-	-	-
18_52566044	ENSBTAG00000051298	5.43721	5.58289e-07	0.0158753	3.48132	turquoise	-	-	-	-	-
15_6499552	ENSBTAG00000051392	4.72412	9.58196e-06	0.0378731	0.25719	blue	-	-	-	-	-
15_6499733	ENSBTAG00000051392	5.36197	7.59784e-07	0.0158753	0.289235	blue	-	-	-	-	-
22_60564173	ENSBTAG00000052462	5.26913	1.10857e-06	0.0158753	2.39642	blue	-	-	-	-	-
22_60560575	ENSBTAG00000052462	5.31456	9.21799e-07	0.0158753	2.41468	blue	-	-	-	-	-
22_60571039	ENSBTAG00000052462	5.44596	5.38569e-07	0.0158753	2.01996	blue	-	-	-	-	-
22_60417853	ENSBTAG00000052462	4.82126	6.5773e-06	0.0359811	2.20429	blue	-	-	-	-	-
22_60550278	ENSBTAG00000052462	5.55114	3.48951e-07	0.0140947	2.49319	blue	-	-	-	-	-
22_60556690	ENSBTAG00000052462	5.55114	3.48951e-07	0.0140947	2.49319	blue	-	-	-	-	-
22_60557168	ENSBTAG00000052462	5.55114	3.48951e-07	0.0140947	2.49319	blue	-	-	-	-	-
22_60554670	ENSBTAG00000052462	5.55114	3.48951e-07	0.0140947	2.49319	blue	-	-	-	-	-
22_60566653	ENSBTAG00000052462	5.55114	3.48951e-07	0.0140947	2.49319	blue	-	-	-	-	-
22_60575815	ENSBTAG00000052462	5.55114	3.48951e-07	0.0140947	2.49319	blue	-	-	-	-	-
22_60562965	ENSBTAG00000052462	5.35336	7.86963e-07	0.0158753	2.36268	blue	-	-	-	-	-
22_60560495	ENSBTAG00000052462	4.53016	2.00791e-05	0.0499111	2.30769	blue	-	-	-	-	-
22_60573193	ENSBTAG00000052462	4.89079	5.01296e-06	0.030883	2.16813	blue	-	-	-	-	-
22_60558322	ENSBTAG00000052462	5.35336	7.86963e-07	0.0158753	2.36268	blue	-	-	-	-	-
22_60555190	ENSBTAG00000052462	5.02911	2.90458e-06	0.0255514	2.32548	blue	-	-	-	-	-
22_60574301	ENSBTAG00000052462	4.73816	9.07712e-06	0.0376565	2.09255	blue	-	-	-	-	-
22_60561880	ENSBTAG00000052462	4.78488	7.57594e-06	0.0376565	2.04632	blue	-	-	-	-	-
18_65367458	ENSBTAG00000052906	5.0906	2.27374e-06	0.0214845	13.3081	turquoise	ZNF8	zinc finger protein 8 [Source:UniProtKB Gene -me;Acc:A0A3Q1MK82]	18	65600744	65613245
18_57744096	ENSBTAG00000053414	-4.67477	1.15839e-05	0.0402464	-0.572479	blue	-	-	-	-	-
5_101817153	ENSBTAG00000053486	5.48376	4.60976e-07	0.0156234	38.4761	B0_Gene-Phenotype_L0_Gene-Phenotype_ADG_Gene-Phenotype			5	101904432	101967226
7_4827668	ENSBTAG00000053806	5.03366	2.85254e-06	0.0251826	6.2414	midnightblue_B0_Gene-Phenotype			7	5745681	5748444
18_52574084	ENSBTAG00000053946	-4.96734	3.7094e-06	0.0278197	-5.38787	turquoise	-	-	-	-	-
18_52566044	ENSBTAG00000053946	-5.06323	2.53596e-06	0.0228671	-4.88517	turquoise	-	-	-	-	-
17_71387632	ENSBTAG00000054090	5.53359	3.75247e-07	0.0143205	1.87607	L0_Gene-Phenotype	-	-	-	-	-
17_71986577	ENSBTAG00000054090	-5.18206	1.57581e-06	0.0174726	-1.4054	L0_Gene-Phenotype	-	-	-	-	-
17_71534269	ENSBTAG00000054090	5.00293	3.22235e-06	0.0267079	1.66675	L0_Gene-Phenotype	-	-	-	-	-
25_26206173	ENSBTAG00000054329	-4.75951	8.35832e-06	0.0376565	-11.9449	turquoise_B0_Gene-Phenotype	-	-	-	-	-
25_26126922	ENSBTAG00000054329	-4.91308	4.59318e-06	0.0294097	-11.1808	turquoise_B0_Gene-Phenotype	-	-	-	-	-
25_26126999	ENSBTAG00000054329	-4.91308	4.59318e-06	0.0294097	-11.1808	turquoise_B0_Gene-Phenotype	-	-	-	-	-
25_26127340	ENSBTAG00000054329	-6.49216	6.32338e-09	0.00155376	-11.7293	turquoise_B0_Gene-Phenotype	-	-	-	-	-
25_26127361	ENSBTAG00000054329	-6.49216	6.32338e-09	0.00155376	-11.7293	turquoise_B0_Gene-Phenotype	-	-	-	-	-
25_26126665	ENSBTAG00000054329	-4.85142	5.84762e-06	0.0337774	-11.0696	turquoise_B0_Gene-Phenotype	-	-	-	-	-
25_26124528	ENSBTAG00000054329	-4.97403	3.61269e-06	0.0272439	-11.3556	turquoise_B0_Gene-Phenotype	-	-	-	-	-
25_26124529	ENSBTAG00000054329	-4.97403	3.61269e-06	0.0272439	-11.3556	turquoise_B0_Gene-Phenotype	-	-	-	-	-
25_26123656	ENSBTAG00000054329	-4.95535	3.88906e-06	0.0285256	-11.5783	turquoise_B0_Gene-Phenotype	-	-	-	-	-
25_26125749	ENSBTAG00000054329	-4.95535	3.88906e-06	0.0285256	-11.5783	turquoise_B0_Gene-Phenotype	-	-	-	-	-
25_26126414	ENSBTAG00000054329	-4.91308	4.59318e-06	0.0294097	-11.1808	turquoise_B0_Gene-Phenotype	-	-	-	-	-
25_26126683	ENSBTAG00000054329	-4.91308	4.59318e-06	0.0294097	-11.1808	turquoise_B0_Gene-Phenotype	-	-	-	-	-
25_26127500	ENSBTAG00000054329	-5.86381	9.42744e-08	0.00677993	-11.6175	turquoise_B0_Gene-Phenotype	-	-	-	-	-
25_26126981	ENSBTAG00000054329	-4.91308	4.59318e-06	0.0294097	-11.1808	turquoise_B0_Gene-Phenotype	-	-	-	-	-
25_26127119	ENSBTAG00000054329	-4.91308	4.59318e-06	0.0294097	-11.1808	turquoise_B0_Gene-Phenotype	-	-	-	-	-
25_26127175	ENSBTAG00000054329	-4.91308	4.59318e-06	0.0294097	-11.1808	turquoise_B0_Gene-Phenotype	-	-	-	-	-
25_26127400	ENSBTAG00000054329	-4.91308	4.59318e-06	0.0294097	-11.1808	turquoise_B0_Gene-Phenotype	-	-	-	-	-
25_26125657	ENSBTAG00000054329	-4.82576	6.4631e-06	0.0356207	-11.1052	turquoise_B0_Gene-Phenotype	-	-	-	-	-
25_26128271	ENSBTAG00000054329	-4.91308	4.59318e-06	0.0294097	-11.1808	turquoise_B0_Gene-Phenotype	-	-	-	-	-
25_26129106	ENSBTAG00000054329	-4.91308	4.59318e-06	0.0294097	-11.1808	turquoise_B0_Gene-Phenotype	-	-	-	-	-
25_26124985	ENSBTAG00000054329	-4.53639	1.96127e-05	0.0499111	-9.14792	turquoise_B0_Gene-Phenotype	-	-	-	-	-
25_26269586	ENSBTAG00000054329	-4.536	1.96416e-05	0.0499111	-8.77494	turquoise_B0_Gene-Phenotype	-	-	-	-	-
25_26126752	ENSBTAG00000054329	-4.91308	4.59318e-06	0.0294097	-11.1808	turquoise_B0_Gene-Phenotype	-	-	-	-	-
25_26129420	ENSBTAG00000054329	-4.91308	4.59318e-06	0.0294097	-11.1808	turquoise_B0_Gene-Phenotype	-	-	-	-	-
25_26129281	ENSBTAG00000054329	-4.91308	4.59318e-06	0.0294097	-11.1808	turquoise_B0_Gene-Phenotype	-	-	-	-	-
25_26124654	ENSBTAG00000054329	-4.91308	4.59318e-06	0.0294097	-11.1808	turquoise_B0_Gene-Phenotype	-	-	-	-	-
25_26124924	ENSBTAG00000054329	-4.91308	4.59318e-06	0.0294097	-11.1808	turquoise_B0_Gene-Phenotype	-	-	-	-	-
25_26126021	ENSBTAG00000054329	-4.91308	4.59318e-06	0.0294097	-11.1808	turquoise_B0_Gene-Phenotype	-	-	-	-	-
25_26126121	ENSBTAG00000054329	-4.91308	4.59318e-06	0.0294097	-11.1808	turquoise_B0_Gene-Phenotype	-	-	-	-	-
25_26125196	ENSBTAG00000054329	-4.88424	5.14323e-06	0.0313071	-11.1595	turquoise_B0_Gene-Phenotype	-	-	-	-	-
25_26129183	ENSBTAG00000054329	-4.91308	4.59318e-06	0.0294097	-11.1808	turquoise_B0_Gene-Phenotype	-	-	-	-	-
25_26127790	ENSBTAG00000054329	-4.91308	4.59318e-06	0.0294097	-11.1808	turquoise_B0_Gene-Phenotype	-	-	-	-	-
25_26128267	ENSBTAG00000054329	-4.91308	4.59318e-06	0.0294097	-11.1808	turquoise_B0_Gene-Phenotype	-	-	-	-	-
25_26129031	ENSBTAG00000054329	-4.91308	4.59318e-06	0.0294097	-11.1808	turquoise_B0_Gene-Phenotype	-	-	-	-	-
25_26127559	ENSBTAG00000054329	-4.9969	3.30024e-06	0.0267079	-9.60822	turquoise_B0_Gene-Phenotype	-	-	-	-	-
25_26202573	ENSBTAG00000054329	-4.75951	8.35832e-06	0.0376565	-11.9449	turquoise_B0_Gene-Phenotype	-	-	-	-	-
25_26126563	ENSBTAG00000054329	-4.80307	7.05948e-06	0.0375732	-11.0667	turquoise_B0_Gene-Phenotype	-	-	-	-	-
25_26124984	ENSBTAG00000054329	-4.55563	1.82365e-05	0.047628	-9.02968	turquoise_B0_Gene-Phenotype	-	-	-	-	-
25_26124181	ENSBTAG00000054329	-4.91521	4.55487e-06	0.0294097	-10.4237	turquoise_B0_Gene-Phenotype	-	-	-	-	-
25_26127711	ENSBTAG00000054329	-4.91308	4.59318e-06	0.0294097	-11.1808	turquoise_B0_Gene-Phenotype	-	-	-	-	-
25_26123719	ENSBTAG00000054329	-4.91308	4.59318e-06	0.0294097	-11.1808	turquoise_B0_Gene-Phenotype	-	-	-	-	-
25_26124464	ENSBTAG00000054329	-4.91308	4.59318e-06	0.0294097	-11.1808	turquoise_B0_Gene-Phenotype	-	-	-	-	-
25_26123648	ENSBTAG00000054329	-4.91308	4.59318e-06	0.0294097	-11.1808	turquoise_B0_Gene-Phenotype	-	-	-	-	-
25_26126456	ENSBTAG00000054329	-4.91521	4.55487e-06	0.0294097	-10.4237	turquoise_B0_Gene-Phenotype	-	-	-	-	-
25_26125656	ENSBTAG00000054329	-4.82576	6.4631e-06	0.0356207	-11.1052	turquoise_B0_Gene-Phenotype	-	-	-	-	-
25_26124918	ENSBTAG00000054329	-4.91308	4.59318e-06	0.0294097	-11.1808	turquoise_B0_Gene-Phenotype	-	-	-	-	-
23_27379949	ENSBTAG00000054342	4.78361	7.61319e-06	0.0376565	1.14351	turquoise			23	27954287	27961310
7_49066351	ENSBTAG00000054382	4.66265	1.21344e-05	0.0405382	0.314984	cyan			7	49845475	49856331
2_135908973	ENSBTAG00000055045	4.54538	1.89576e-05	0.048777	1.04879	darkred_B0_Gene-Phenotype	HSPB7	heat shock protein family B (small) member 7 [Source:VGNC Symbol;Acc:VGNC:49068]	2	136054106	136057919
2_135908846	ENSBTAG00000055045	5.22326	1.33463e-06	0.0158753	1.27391	darkred_B0_Gene-Phenotype	HSPB7	heat shock protein family B (small) member 7 [Source:VGNC Symbol;Acc:VGNC:49068]	2	136054106	136057919
2_135909950	ENSBTAG00000055045	4.85414	5.78574e-06	0.0335823	1.20825	darkred_B0_Gene-Phenotype	HSPB7	heat shock protein family B (small) member 7 [Source:VGNC Symbol;Acc:VGNC:49068]	2	136054106	136057919

## Sheet: Tab2
Tab 2- Trans-eQTLs results
snps	gene_regulated	statistic	pvalue	FDR	beta	WG- Modules or Gene Phenotype association	gene_-me	Gene-Gene-Phenotypescription	chr_gene	gene_start_position	gene_end_position
7_68211857	ENSBTAG00000000009	-5.37312	7.25965e-07	0.0413773	-5.35933	turquoise	FOXF1	forkhead box F1 [Source:VGNC Symbol;Acc:VGNC:29084]	18	12337966	12341909
15_27483255	ENSBTAG00000000009	-5.37312	7.25965e-07	0.0413773	-5.35933	turquoise	FOXF1	forkhead box F1 [Source:VGNC Symbol;Acc:VGNC:29084]	18	12337966	12341909
15_27483269	ENSBTAG00000000009	-5.37312	7.25965e-07	0.0413773	-5.35933	turquoise	FOXF1	forkhead box F1 [Source:VGNC Symbol;Acc:VGNC:29084]	18	12337966	12341909
25_33826762	ENSBTAG00000000019	5.31581	9.17102e-07	0.0454908	51.7442	turquoise_B0_Gene-Phenotype	SERINC1	serine incorporator 1 [Source:NCBI gene (formerly Entrezgene);Acc:539993]	9	28722527	28756270
25_38038354	ENSBTAG00000000022	-5.39832	6.54827e-07	0.0395799	-1.83506	turquoise_B0_Gene-Phenotype	NUP37	nucleoporin 37 [Source:VGNC Symbol;Acc:VGNC:32360]	5	65900759	65951480
18_52566044	ENSBTAG00000000026	5.3513	7.93632e-07	0.0427838	4.51894	blue_B0_Gene-Phenotype_L0_Gene-Phenotype	VPS33B	VPS33B late endosome and lysosome associated [Source:VGNC Symbol;Acc:VGNC:36817]	21	21647351	21674272
1_139241768	ENSBTAG00000000032	5.44168	5.48129e-07	0.0367112	4.41854	turquoise_B0_Gene-Phenotype	ABI3	ABI family member 3 [Source:VGNC Symbol;Acc:VGNC:25507]	19	37351949	37361182
21_61270493	ENSBTAG00000000032	6.28222	1.57436e-08	0.00644187	3.12686	turquoise_B0_Gene-Phenotype	ABI3	ABI family member 3 [Source:VGNC Symbol;Acc:VGNC:25507]	19	37351949	37361182
25_26206740	ENSBTAG00000000037	5.35559	7.79859e-07	0.0425354	1.17714	blue	CWC27	CWC27 spliceosome associated cyclophilin [Source:VGNC Symbol;Acc:VGNC:27843]	20	14371107	14726313
25_26206708	ENSBTAG00000000037	5.47624	4.75484e-07	0.03444	1.18095	blue	CWC27	CWC27 spliceosome associated cyclophilin [Source:VGNC Symbol;Acc:VGNC:27843]	20	14371107	14726313
20_35331287	ENSBTAG00000000039	5.40441	6.38692e-07	0.0391006	12.0654	turquoise_B0_Gene-Phenotype	SIRT7	sirtuin 7 [Source:VGNC Symbol;Acc:VGNC:34636]	19	50976154	50982600
1_139241768	ENSBTAG00000000039	6.12602	3.0854e-08	0.00921645	9.59891	turquoise_B0_Gene-Phenotype	SIRT7	sirtuin 7 [Source:VGNC Symbol;Acc:VGNC:34636]	19	50976154	50982600
4_113068174	ENSBTAG00000000040	5.37791	7.11888e-07	0.0409835	1.99684	blue	MAFG	MAF bZIP transcription factor G [Source:VGNC Symbol;Acc:VGNC:31141]	19	50967244	50972880
13_20340299	ENSBTAG00000000042	6.18613	2.38303e-08	0.00805129	5.40836	cyan	PYCR1	pyrroline-5-carboxylate reductase 1 [Source:VGNC Symbol;Acc:VGNC:33586]	19	50957995	50962682
2_89547913	ENSBTAG00000000042	5.38143	7.01708e-07	0.0407304	4.04795	cyan	PYCR1	pyrroline-5-carboxylate reductase 1 [Source:VGNC Symbol;Acc:VGNC:33586]	19	50957995	50962682
20_71280574	ENSBTAG00000000042	5.86338	9.44437e-08	0.0164583	4.04077	cyan	PYCR1	pyrroline-5-carboxylate reductase 1 [Source:VGNC Symbol;Acc:VGNC:33586]	19	50957995	50962682
15_18148058	ENSBTAG00000000046	5.78699	1.30344e-07	0.0192825	2.35345	turquoise_B0_Gene-Phenotype	SURF2	surfeit 2 [Source:VGNC Symbol;Acc:VGNC:35484]	11	104263242	104267278
15_34429574	ENSBTAG00000000046	5.5988	2.86343e-07	0.0275607	2.58946	turquoise_B0_Gene-Phenotype	SURF2	surfeit 2 [Source:VGNC Symbol;Acc:VGNC:35484]	11	104263242	104267278
5_100480808	ENSBTAG00000000046	5.39254	6.70528e-07	0.0399905	2.45813	turquoise_B0_Gene-Phenotype	SURF2	surfeit 2 [Source:VGNC Symbol;Acc:VGNC:35484]	11	104263242	104267278
25_38038354	ENSBTAG00000000046	5.72241	1.70951e-07	0.0218776	2.78975	turquoise_B0_Gene-Phenotype	SURF2	surfeit 2 [Source:VGNC Symbol;Acc:VGNC:35484]	11	104263242	104267278
16_51838418	ENSBTAG00000000046	-5.5415	3.63161e-07	0.0308088	-1.69553	turquoise_B0_Gene-Phenotype	SURF2	surfeit 2 [Source:VGNC Symbol;Acc:VGNC:35484]	11	104263242	104267278
4_113068049	ENSBTAG00000000050	-5.97004	6.00804e-08	0.0130507	-8.47271	turquoise_B0_Gene-Phenotype	PSMG3	proteasome assembly chaperone 3 [Source:VGNC Symbol;Acc:VGNC:33480]	25	41386276	41387983
4_113067910	ENSBTAG00000000050	-5.40074	6.48388e-07	0.039395	-8.15085	turquoise_B0_Gene-Phenotype	PSMG3	proteasome assembly chaperone 3 [Source:VGNC Symbol;Acc:VGNC:33480]	25	41386276	41387983
21_56676548	ENSBTAG00000000050	-5.63417	2.4716e-07	0.0258066	-9.11482	turquoise_B0_Gene-Phenotype	PSMG3	proteasome assembly chaperone 3 [Source:VGNC Symbol;Acc:VGNC:33480]	25	41386276	41387983
4_113067538	ENSBTAG00000000050	-5.31896	9.0542e-07	0.0452085	-12.6426	turquoise_B0_Gene-Phenotype	PSMG3	proteasome assembly chaperone 3 [Source:VGNC Symbol;Acc:VGNC:33480]	25	41386276	41387983
4_113240351	ENSBTAG00000000050	-5.4055	6.35859e-07	0.0390144	-12.1111	turquoise_B0_Gene-Phenotype	PSMG3	proteasome assembly chaperone 3 [Source:VGNC Symbol;Acc:VGNC:33480]	25	41386276	41387983
4_113240324	ENSBTAG00000000050	-5.33741	8.39882e-07	0.043872	-9.86168	turquoise_B0_Gene-Phenotype	PSMG3	proteasome assembly chaperone 3 [Source:VGNC Symbol;Acc:VGNC:33480]	25	41386276	41387983
4_113068159	ENSBTAG00000000050	-5.49171	4.46111e-07	0.0335298	-8.59891	turquoise_B0_Gene-Phenotype	PSMG3	proteasome assembly chaperone 3 [Source:VGNC Symbol;Acc:VGNC:33480]	25	41386276	41387983
4_113262903	ENSBTAG00000000050	-5.86375	9.42945e-08	0.0164449	-11.5609	turquoise_B0_Gene-Phenotype	PSMG3	proteasome assembly chaperone 3 [Source:VGNC Symbol;Acc:VGNC:33480]	25	41386276	41387983
4_113264198	ENSBTAG00000000050	-5.45037	5.28904e-07	0.0361765	-14.1542	turquoise_B0_Gene-Phenotype	PSMG3	proteasome assembly chaperone 3 [Source:VGNC Symbol;Acc:VGNC:33480]	25	41386276	41387983
25_33826693	ENSBTAG00000000050	-5.34192	8.24571e-07	0.0434935	-9.62286	turquoise_B0_Gene-Phenotype	PSMG3	proteasome assembly chaperone 3 [Source:VGNC Symbol;Acc:VGNC:33480]	25	41386276	41387983
4_113068174	ENSBTAG00000000050	-5.60441	2.79749e-07	0.027242	-8.85458	turquoise_B0_Gene-Phenotype	PSMG3	proteasome assembly chaperone 3 [Source:VGNC Symbol;Acc:VGNC:33480]	25	41386276	41387983
4_113240364	ENSBTAG00000000050	-5.4055	6.35859e-07	0.0390144	-12.1111	turquoise_B0_Gene-Phenotype	PSMG3	proteasome assembly chaperone 3 [Source:VGNC Symbol;Acc:VGNC:33480]	25	41386276	41387983
21_56676565	ENSBTAG00000000050	-5.81643	1.15148e-07	0.0181361	-8.79804	turquoise_B0_Gene-Phenotype	PSMG3	proteasome assembly chaperone 3 [Source:VGNC Symbol;Acc:VGNC:33480]	25	41386276	41387983
4_113067814	ENSBTAG00000000050	-5.45037	5.28904e-07	0.0361765	-14.1542	turquoise_B0_Gene-Phenotype	PSMG3	proteasome assembly chaperone 3 [Source:VGNC Symbol;Acc:VGNC:33480]	25	41386276	41387983
4_113068163	ENSBTAG00000000050	-5.49171	4.46111e-07	0.0335298	-8.59891	turquoise_B0_Gene-Phenotype	PSMG3	proteasome assembly chaperone 3 [Source:VGNC Symbol;Acc:VGNC:33480]	25	41386276	41387983
4_113068127	ENSBTAG00000000050	-5.54804	3.53465e-07	0.0304571	-8.49822	turquoise_B0_Gene-Phenotype	PSMG3	proteasome assembly chaperone 3 [Source:VGNC Symbol;Acc:VGNC:33480]	25	41386276	41387983
4_113068339	ENSBTAG00000000050	-5.45037	5.28904e-07	0.0361765	-14.1542	turquoise_B0_Gene-Phenotype	PSMG3	proteasome assembly chaperone 3 [Source:VGNC Symbol;Acc:VGNC:33480]	25	41386276	41387983
10_21026680	ENSBTAG00000000050	5.64794	2.33377e-07	0.0251548	9.59071	turquoise_B0_Gene-Phenotype	PSMG3	proteasome assembly chaperone 3 [Source:VGNC Symbol;Acc:VGNC:33480]	25	41386276	41387983
4_113239424	ENSBTAG00000000050	-5.48207	4.64185e-07	0.0341432	-12.5412	turquoise_B0_Gene-Phenotype	PSMG3	proteasome assembly chaperone 3 [Source:VGNC Symbol;Acc:VGNC:33480]	25	41386276	41387983
25_27995286	ENSBTAG00000000054	-6.02929	4.66746e-08	0.0114557	-29.7506	turquoise_B0_Gene-Phenotype_L0_Gene-Phenotype	S-PC4	small nuclear R- activating complex polypeptiGene-Phenotype 4 [Source:VGNC Symbol;Acc:VGNC:58415]	11	103833612	103855064
3_106711493	ENSBTAG00000000054	5.52847	3.83271e-07	0.0315498	25.6838	turquoise_B0_Gene-Phenotype_L0_Gene-Phenotype	S-PC4	small nuclear R- activating complex polypeptiGene-Phenotype 4 [Source:VGNC Symbol;Acc:VGNC:58415]	11	103833612	103855064
3_94258349	ENSBTAG00000000054	5.54505	3.57862e-07	0.0306207	31.0902	turquoise_B0_Gene-Phenotype_L0_Gene-Phenotype	S-PC4	small nuclear R- activating complex polypeptiGene-Phenotype 4 [Source:VGNC Symbol;Acc:VGNC:58415]	11	103833612	103855064
20_35331287	ENSBTAG00000000054	5.30542	9.56688e-07	0.0462743	34.6546	turquoise_B0_Gene-Phenotype_L0_Gene-Phenotype	S-PC4	small nuclear R- activating complex polypeptiGene-Phenotype 4 [Source:VGNC Symbol;Acc:VGNC:58415]	11	103833612	103855064
25_26127500	ENSBTAG00000000054	-5.4476	5.34952e-07	0.0363682	-25.3026	turquoise_B0_Gene-Phenotype_L0_Gene-Phenotype	S-PC4	small nuclear R- activating complex polypeptiGene-Phenotype 4 [Source:VGNC Symbol;Acc:VGNC:58415]	11	103833612	103855064
25_26127361	ENSBTAG00000000054	-5.77094	1.39446e-07	0.0199577	-24.8481	turquoise_B0_Gene-Phenotype_L0_Gene-Phenotype	S-PC4	small nuclear R- activating complex polypeptiGene-Phenotype 4 [Source:VGNC Symbol;Acc:VGNC:58415]	11	103833612	103855064
29_5073078	ENSBTAG00000000054	5.53929	3.66495e-07	0.0309577	24.0381	turquoise_B0_Gene-Phenotype_L0_Gene-Phenotype	S-PC4	small nuclear R- activating complex polypeptiGene-Phenotype 4 [Source:VGNC Symbol;Acc:VGNC:58415]	11	103833612	103855064
3_110572501	ENSBTAG00000000054	5.63582	2.45469e-07	0.0257091	26.1821	turquoise_B0_Gene-Phenotype_L0_Gene-Phenotype	S-PC4	small nuclear R- activating complex polypeptiGene-Phenotype 4 [Source:VGNC Symbol;Acc:VGNC:58415]	11	103833612	103855064
25_26127340	ENSBTAG00000000054	-5.77094	1.39446e-07	0.0199577	-24.8481	turquoise_B0_Gene-Phenotype_L0_Gene-Phenotype	S-PC4	small nuclear R- activating complex polypeptiGene-Phenotype 4 [Source:VGNC Symbol;Acc:VGNC:58415]	11	103833612	103855064
25_33826762	ENSBTAG00000000054	-5.44672	5.36898e-07	0.0364383	-21.4907	turquoise_B0_Gene-Phenotype_L0_Gene-Phenotype	S-PC4	small nuclear R- activating complex polypeptiGene-Phenotype 4 [Source:VGNC Symbol;Acc:VGNC:58415]	11	103833612	103855064
25_37741525	ENSBTAG00000000056	-5.43221	5.69882e-07	0.0373096	-5.15901	turquoise_B0_Gene-Phenotype	STRADA	STE20 related adaptor alpha [Source:VGNC Symbol;Acc:VGNC:35418]	19	47980024	48007664
6_60945925	ENSBTAG00000000056	5.35478	7.82417e-07	0.0426136	7.52384	turquoise_B0_Gene-Phenotype	STRADA	STE20 related adaptor alpha [Source:VGNC Symbol;Acc:VGNC:35418]	19	47980024	48007664
20_35331287	ENSBTAG00000000056	5.73745	1.60502e-07	0.0213305	12.6106	turquoise_B0_Gene-Phenotype	STRADA	STE20 related adaptor alpha [Source:VGNC Symbol;Acc:VGNC:35418]	19	47980024	48007664
25_33826762	ENSBTAG00000000057	-5.67077	2.12169e-07	0.0241182	-2.59345	blue_B0_Gene-Phenotype_L0_Gene-Phenotype	THBS3	thrombospondin 3 [Source:VGNC Symbol;Acc:VGNC:35830]	3	15414102	15425517
5_44086525	ENSBTAG00000000057	5.56143	3.34383e-07	0.0296591	3.24933	blue_B0_Gene-Phenotype_L0_Gene-Phenotype	THBS3	thrombospondin 3 [Source:VGNC Symbol;Acc:VGNC:35830]	3	15414102	15425517
11_62335950	ENSBTAG00000000057	5.51191	4.10424e-07	0.0324947	2.1749	blue_B0_Gene-Phenotype_L0_Gene-Phenotype	THBS3	thrombospondin 3 [Source:VGNC Symbol;Acc:VGNC:35830]	3	15414102	15425517
25_27995286	ENSBTAG00000000057	-5.41958	6.002e-07	0.0380996	-3.23194	blue_B0_Gene-Phenotype_L0_Gene-Phenotype	THBS3	thrombospondin 3 [Source:VGNC Symbol;Acc:VGNC:35830]	3	15414102	15425517
3_12134068	ENSBTAG00000000067	7.23262	2.38964e-10	0.000547908	22.7515	B0_Gene-Phenotype	SDF2L1	stromal cell Gene-Phenotyperived factor 2 like 1 [Source:VGNC Symbol;Acc:VGNC:34386]	17	72112698	72114897
5_109062105	ENSBTAG00000000072	5.92586	7.24853e-08	0.0143571	8.35725	red	TFB2M	transcription factor B2, mitochondrial [Source:VGNC Symbol;Acc:VGNC:35783]	16	30802365	30820744
5_40460842	ENSBTAG00000000073	5.45579	5.17236e-07	0.035851	8.24262	blue_B0_Gene-Phenotype	LRPAP1	LDL receptor related protein associated protein 1 [Source:VGNC Symbol;Acc:VGNC:30995]	6	115369796	115383645
1_150669489	ENSBTAG00000000078	5.55692	3.40691e-07	0.0299292	3.07254	turquoise	GLIPR2	GLI pathosis related 2 [Source:VGNC Symbol;Acc:VGNC:29405]	8	60422557	60442484
25_26127340	ENSBTAG00000000090	-5.7927	1.27252e-07	0.0190128	-10.5962	turquoise_B0_Gene-Phenotype	SEC31B	SEC31 homolog B, COPII coat complex component [Source:VGNC Symbol;Acc:VGNC:34418]	26	21378300	21411777
25_26127361	ENSBTAG00000000090	-5.7927	1.27252e-07	0.0190128	-10.5962	turquoise_B0_Gene-Phenotype	SEC31B	SEC31 homolog B, COPII coat complex component [Source:VGNC Symbol;Acc:VGNC:34418]	26	21378300	21411777
25_26127500	ENSBTAG00000000090	-5.71377	1.77252e-07	0.0222929	-11.1386	turquoise_B0_Gene-Phenotype	SEC31B	SEC31 homolog B, COPII coat complex component [Source:VGNC Symbol;Acc:VGNC:34418]	26	21378300	21411777
4_113067971	ENSBTAG00000000091	-5.57529	3.15711e-07	0.0289181	-14.3927	B0_Gene-Phenotype	NDUFB8	-DH:ubiquinone oxidoreductase subunit B8 [Source:NCBI gene (formerly Entrezgene);Acc:282517]	26	21414975	21420462
4_113262410	ENSBTAG00000000091	-5.7026	1.85731e-07	0.0227781	-15.0321	B0_Gene-Phenotype	NDUFB8	-DH:ubiquinone oxidoreductase subunit B8 [Source:NCBI gene (formerly Entrezgene);Acc:282517]	26	21414975	21420462
5_40460572	ENSBTAG00000000091	5.89097	8.40377e-08	0.0154969	16.7	B0_Gene-Phenotype	NDUFB8	-DH:ubiquinone oxidoreductase subunit B8 [Source:NCBI gene (formerly Entrezgene);Acc:282517]	26	21414975	21420462
4_113262903	ENSBTAG00000000092	5.45836	5.11795e-07	0.0356417	5.99028	blue_B0_Gene-Phenotype	HIF1AN	hypoxia inducible factor 1 subunit alpha inhibitor [Source:VGNC Symbol;Acc:VGNC:29849]	26	21422733	21433323
4_113067013	ENSBTAG00000000092	5.37073	7.3307e-07	0.0415581	4.76363	blue_B0_Gene-Phenotype	HIF1AN	hypoxia inducible factor 1 subunit alpha inhibitor [Source:VGNC Symbol;Acc:VGNC:29849]	26	21422733	21433323
4_113239424	ENSBTAG00000000092	5.27045	1.10265e-06	0.0490514	6.64497	blue_B0_Gene-Phenotype	HIF1AN	hypoxia inducible factor 1 subunit alpha inhibitor [Source:VGNC Symbol;Acc:VGNC:29849]	26	21422733	21433323
25_33826762	ENSBTAG00000000098	-5.53536	3.72503e-07	0.0311114	-8.3742	turquoise_B0_Gene-Phenotype_L0_Gene-Phenotype	SETDB1	SET domain bifurcated histone lysine methyltransferase 1 [Source:VGNC Symbol;Acc:VGNC:34499]	3	19801955	19834258
20_35331287	ENSBTAG00000000098	5.46243	5.03304e-07	0.035362	13.6355	turquoise_B0_Gene-Phenotype_L0_Gene-Phenotype	SETDB1	SET domain bifurcated histone lysine methyltransferase 1 [Source:VGNC Symbol;Acc:VGNC:34499]	3	19801955	19834258
4_113068049	ENSBTAG00000000103	-5.58582	3.02204e-07	0.0283238	-119.607	blue_B0_Gene-Phenotype_L0_Gene-Phenotype	MRPL23	mitochondrial ribosomal protein L23 [Source:NCBI gene (formerly Entrezgene);Acc:508825]	29	49542753	49549261
4_113239424	ENSBTAG00000000103	-5.60681	2.76965e-07	0.02716	-188.634	blue_B0_Gene-Phenotype_L0_Gene-Phenotype	MRPL23	mitochondrial ribosomal protein L23 [Source:NCBI gene (formerly Entrezgene);Acc:508825]	29	49542753	49549261
4_113068356	ENSBTAG00000000103	-5.33381	8.52278e-07	0.0440899	-128.68	blue_B0_Gene-Phenotype_L0_Gene-Phenotype	MRPL23	mitochondrial ribosomal protein L23 [Source:NCBI gene (formerly Entrezgene);Acc:508825]	29	49542753	49549261
15_77153009	ENSBTAG00000000109	5.48239	4.63581e-07	0.0341271	0.497074	tan	NPTXR	neuro-l pentraxin receptor [Source:VGNC Symbol;Acc:VGNC:32220]	5	110427114	110445908
5_71704197	ENSBTAG00000000109	-7.31039	1.68689e-10	0.000435128	-2.70501	tan	NPTXR	neuro-l pentraxin receptor [Source:VGNC Symbol;Acc:VGNC:32220]	5	110427114	110445908
18_36819048	ENSBTAG00000000109	5.60042	2.84421e-07	0.0274739	0.588762	tan	NPTXR	neuro-l pentraxin receptor [Source:VGNC Symbol;Acc:VGNC:32220]	5	110427114	110445908
5_71704214	ENSBTAG00000000109	-7.31039	1.68689e-10	0.000435128	-2.70501	tan	NPTXR	neuro-l pentraxin receptor [Source:VGNC Symbol;Acc:VGNC:32220]	5	110427114	110445908
5_71704245	ENSBTAG00000000109	-7.31039	1.68689e-10	0.000435128	-2.70501	tan	NPTXR	neuro-l pentraxin receptor [Source:VGNC Symbol;Acc:VGNC:32220]	5	110427114	110445908
5_71704253	ENSBTAG00000000109	-7.31039	1.68689e-10	0.000435128	-2.70501	tan	NPTXR	neuro-l pentraxin receptor [Source:VGNC Symbol;Acc:VGNC:32220]	5	110427114	110445908
5_100785471	ENSBTAG00000000113	5.59537	2.90455e-07	0.0277763	15.2133	turquoise_B0_Gene-Phenotype	ARHGEF2	Rho/Rac guanine nucleotiGene-Phenotype exchange factor 2 [Source:VGNC Symbol;Acc:VGNC:26111]	3	14764702	14814825
18_52574084	ENSBTAG00000000113	5.38564	6.89736e-07	0.0404423	16.2032	turquoise_B0_Gene-Phenotype	ARHGEF2	Rho/Rac guanine nucleotiGene-Phenotype exchange factor 2 [Source:VGNC Symbol;Acc:VGNC:26111]	3	14764702	14814825
18_52566044	ENSBTAG00000000113	5.761	1.45395e-07	0.0203568	15.2014	turquoise_B0_Gene-Phenotype	ARHGEF2	Rho/Rac guanine nucleotiGene-Phenotype exchange factor 2 [Source:VGNC Symbol;Acc:VGNC:26111]	3	14764702	14814825
4_113239424	ENSBTAG00000000115	5.28208	1.05183e-06	0.0481244	14.1912	blue_B0_Gene-Phenotype	VPS54	VPS54 subunit of GARP complex [Source:VGNC Symbol;Acc:VGNC:36830]	11	62347036	62492260
26_7514920	ENSBTAG00000000124	5.50805	4.17025e-07	0.0326912	1.49804	blue	DHH	Gene-Phenotypesert hedgehog sig-ling molecule [Source:VGNC Symbol;Acc:VGNC:28037]	5	30728492	30736195
4_63807311	ENSBTAG00000000124	5.34248	8.22696e-07	0.0434499	1.02321	blue	DHH	Gene-Phenotypesert hedgehog sig-ling molecule [Source:VGNC Symbol;Acc:VGNC:28037]	5	30728492	30736195
2_25003368	ENSBTAG00000000124	5.34344	8.19494e-07	0.0433835	1.53997	blue	DHH	Gene-Phenotypesert hedgehog sig-ling molecule [Source:VGNC Symbol;Acc:VGNC:28037]	5	30728492	30736195
4_63807334	ENSBTAG00000000124	5.48831	4.52409e-07	0.0337746	1.08006	blue	DHH	Gene-Phenotypesert hedgehog sig-ling molecule [Source:VGNC Symbol;Acc:VGNC:28037]	5	30728492	30736195
18_1735814	ENSBTAG00000000124	-5.40185	6.45447e-07	0.0393084	-6.43063	blue	DHH	Gene-Phenotypesert hedgehog sig-ling molecule [Source:VGNC Symbol;Acc:VGNC:28037]	5	30728492	30736195
4_113239064	ENSBTAG00000000125	5.42372	5.9008e-07	0.0378228	1.01962	blue	AFG2A	AFG2 AAA ATPase homolog A [Source:VGNC Symbol;Acc:VGNC:35187]	17	34359795	34748401
4_113239317	ENSBTAG00000000125	5.36102	7.62736e-07	0.0422405	1.30724	blue	AFG2A	AFG2 AAA ATPase homolog A [Source:VGNC Symbol;Acc:VGNC:35187]	17	34359795	34748401
5_56839660	ENSBTAG00000000131	-5.27625	1.07699e-06	0.0486345	-13.7975	turquoise	SENP3	SUMO specific peptidase 3 [Source:NCBI gene (formerly Entrezgene);Acc:100138267]	19	27294930	27304661
8_100962141	ENSBTAG00000000132	5.49485	4.40365e-07	0.0333135	59.0181	red	EIF4A1	eukaryotic translation initiation factor 4A1 [Source:VGNC Symbol;Acc:VGNC:28404]	19	27305544	27312889
12_76632765	ENSBTAG00000000132	5.30633	9.53145e-07	0.0462019	44.2953	red	EIF4A1	eukaryotic translation initiation factor 4A1 [Source:VGNC Symbol;Acc:VGNC:28404]	19	27305544	27312889
6_84387773	ENSBTAG00000000132	5.90681	7.85835e-08	0.0149622	71.7066	red	EIF4A1	eukaryotic translation initiation factor 4A1 [Source:VGNC Symbol;Acc:VGNC:28404]	19	27305544	27312889
6_84387764	ENSBTAG00000000132	5.48506	4.58513e-07	0.033996	65.5783	red	EIF4A1	eukaryotic translation initiation factor 4A1 [Source:VGNC Symbol;Acc:VGNC:28404]	19	27305544	27312889
5_103905703	ENSBTAG00000000132	-6.3182	1.34734e-08	0.00598526	-72.0601	red	EIF4A1	eukaryotic translation initiation factor 4A1 [Source:VGNC Symbol;Acc:VGNC:28404]	19	27305544	27312889
15_18148058	ENSBTAG00000000132	5.62026	2.61901e-07	0.0264588	51.2621	red	EIF4A1	eukaryotic translation initiation factor 4A1 [Source:VGNC Symbol;Acc:VGNC:28404]	19	27305544	27312889
20_35331287	ENSBTAG00000000149	5.6337	2.47646e-07	0.0258224	40.6926	turquoise_B0_Gene-Phenotype	USP40	ubiquitin specific peptidase 40 [Source:VGNC Symbol;Acc:VGNC:52845]	3	113167926	113257496
25_26127361	ENSBTAG00000000149	-5.3316	8.59996e-07	0.0442238	-26.3684	turquoise_B0_Gene-Phenotype	USP40	ubiquitin specific peptidase 40 [Source:VGNC Symbol;Acc:VGNC:52845]	3	113167926	113257496
25_26127340	ENSBTAG00000000149	-5.3316	8.59996e-07	0.0442238	-26.3684	turquoise_B0_Gene-Phenotype	USP40	ubiquitin specific peptidase 40 [Source:VGNC Symbol;Acc:VGNC:52845]	3	113167926	113257496
25_26127340	ENSBTAG00000000157	-5.64886	2.32486e-07	0.025112	-2.25221	turquoise_B0_Gene-Phenotype_L0_Gene-Phenotype	CCDC138	coiled-coil domain containing 138 [Source:VGNC Symbol;Acc:VGNC:26850]	11	44616607	44646081
18_1735814	ENSBTAG00000000157	-5.5615	3.34289e-07	0.0296524	-9.72846	turquoise_B0_Gene-Phenotype_L0_Gene-Phenotype	CCDC138	coiled-coil domain containing 138 [Source:VGNC Symbol;Acc:VGNC:26850]	11	44616607	44646081
25_26127361	ENSBTAG00000000157	-5.64886	2.32486e-07	0.025112	-2.25221	turquoise_B0_Gene-Phenotype_L0_Gene-Phenotype	CCDC138	coiled-coil domain containing 138 [Source:VGNC Symbol;Acc:VGNC:26850]	11	44616607	44646081
25_26127500	ENSBTAG00000000157	-5.34582	8.11559e-07	0.0431979	-2.29656	turquoise_B0_Gene-Phenotype_L0_Gene-Phenotype	CCDC138	coiled-coil domain containing 138 [Source:VGNC Symbol;Acc:VGNC:26850]	11	44616607	44646081
2_19646614	ENSBTAG00000000157	5.4924	4.44847e-07	0.0334819	2.92435	turquoise_B0_Gene-Phenotype_L0_Gene-Phenotype	CCDC138	coiled-coil domain containing 138 [Source:VGNC Symbol;Acc:VGNC:26850]	11	44616607	44646081
22_56176316	ENSBTAG00000000157	5.39759	6.56786e-07	0.0396278	2.64185	turquoise_B0_Gene-Phenotype_L0_Gene-Phenotype	CCDC138	coiled-coil domain containing 138 [Source:VGNC Symbol;Acc:VGNC:26850]	11	44616607	44646081
3_117220382	ENSBTAG00000000163	6.02011	4.854e-08	0.0116782	43.7999	tan	DDIT4	D- damage inducible transcript 4 [Source:VGNC Symbol;Acc:VGNC:27948]	28	28323791	28325917
3_117213693	ENSBTAG00000000163	-6.23801	1.90567e-08	0.00716315	-43.1034	tan	DDIT4	D- damage inducible transcript 4 [Source:VGNC Symbol;Acc:VGNC:27948]	28	28323791	28325917
3_117220187	ENSBTAG00000000163	5.61071	2.7251e-07	0.0269315	41.7071	tan	DDIT4	D- damage inducible transcript 4 [Source:VGNC Symbol;Acc:VGNC:27948]	28	28323791	28325917
11_67821760	ENSBTAG00000000164	5.61162	2.71485e-07	0.02687	0.291463	turquoise	GNRH1	go-dotropin releasing hormone 1 [Source:VGNC Symbol;Acc:VGNC:29481]	8	72732208	72736000
21_23187	ENSBTAG00000000164	-6.14915	2.79372e-08	0.00874444	-1.65884	turquoise	GNRH1	go-dotropin releasing hormone 1 [Source:VGNC Symbol;Acc:VGNC:29481]	8	72732208	72736000
27_26285959	ENSBTAG00000000164	5.44452	5.41774e-07	0.0365877	0.538166	turquoise	GNRH1	go-dotropin releasing hormone 1 [Source:VGNC Symbol;Acc:VGNC:29481]	8	72732208	72736000
20_35494672	ENSBTAG00000000164	5.487	4.54851e-07	0.033859	0.418882	turquoise	GNRH1	go-dotropin releasing hormone 1 [Source:VGNC Symbol;Acc:VGNC:29481]	8	72732208	72736000
2_25003368	ENSBTAG00000000164	5.36117	7.62279e-07	0.0422364	0.366554	turquoise	GNRH1	go-dotropin releasing hormone 1 [Source:VGNC Symbol;Acc:VGNC:29481]	8	72732208	72736000
11_67822420	ENSBTAG00000000164	5.50963	4.14303e-07	0.0325968	0.306425	turquoise	GNRH1	go-dotropin releasing hormone 1 [Source:VGNC Symbol;Acc:VGNC:29481]	8	72732208	72736000
25_32748170	ENSBTAG00000000170	-5.29427	1.00104e-06	0.0471455	-6.31087	blue_L0_Gene-Phenotype	GSTT4	glutathione S-transferase, theta 4 [Source:NCBI gene (formerly Entrezgene);Acc:506093]	17	71310481	71316088
2_88391094	ENSBTAG00000000170	5.88862	8.48777e-08	0.0155723	8.7524	blue_L0_Gene-Phenotype	GSTT4	glutathione S-transferase, theta 4 [Source:NCBI gene (formerly Entrezgene);Acc:506093]	17	71310481	71316088
12_47507187	ENSBTAG00000000170	6.32882	1.28677e-08	0.00587784	8.4037	blue_L0_Gene-Phenotype	GSTT4	glutathione S-transferase, theta 4 [Source:NCBI gene (formerly Entrezgene);Acc:506093]	17	71310481	71316088
23_28551461	ENSBTAG00000000170	5.34116	8.27137e-07	0.0435638	7.54408	blue_L0_Gene-Phenotype	GSTT4	glutathione S-transferase, theta 4 [Source:NCBI gene (formerly Entrezgene);Acc:506093]	17	71310481	71316088
8_9965940	ENSBTAG00000000170	5.30303	9.6602e-07	0.0464544	8.18027	blue_L0_Gene-Phenotype	GSTT4	glutathione S-transferase, theta 4 [Source:NCBI gene (formerly Entrezgene);Acc:506093]	17	71310481	71316088
14_3587161	ENSBTAG00000000172	5.32188	8.94739e-07	0.0449637	146.993	turquoise_B0_Gene-Phenotype	PFKFB1	6-phosphofructo-2-ki-se/fructose-2,6-biphosphatase 1 [Source:VGNC Symbol;Acc:VGNC:32769]	X	92370705	92471406
4_113262903	ENSBTAG00000000176	5.4007	6.4849e-07	0.039395	12.2937	blue_B0_Gene-Phenotype	SP3	Sp3 transcription factor [Source:VGNC Symbol;Acc:VGNC:35154]	2	22797253	22855036
4_113264298	ENSBTAG00000000177	-5.31708	9.12394e-07	0.0453632	-6.83668	turquoise_B0_Gene-Phenotype	MSLN	mesothelin [Source:NCBI gene (formerly Entrezgene);Acc:516237]	25	650284	653921
16_71714434	ENSBTAG00000000177	-6.65059	3.15961e-09	0.00273043	-6.73221	turquoise_B0_Gene-Phenotype	MSLN	mesothelin [Source:NCBI gene (formerly Entrezgene);Acc:516237]	25	650284	653921
6_84399417	ENSBTAG00000000177	-5.40525	6.36496e-07	0.0390337	-10.3214	turquoise_B0_Gene-Phenotype	MSLN	mesothelin [Source:NCBI gene (formerly Entrezgene);Acc:516237]	25	650284	653921
16_71716191	ENSBTAG00000000177	-5.27502	1.0824e-06	0.0486979	-5.24288	turquoise_B0_Gene-Phenotype	MSLN	mesothelin [Source:NCBI gene (formerly Entrezgene);Acc:516237]	25	650284	653921
4_113067538	ENSBTAG00000000177	-5.43088	5.72987e-07	0.0374196	-8.14113	turquoise_B0_Gene-Phenotype	MSLN	mesothelin [Source:NCBI gene (formerly Entrezgene);Acc:516237]	25	650284	653921
16_71714380	ENSBTAG00000000177	-5.61595	2.66634e-07	0.0266664	-6.5117	turquoise_B0_Gene-Phenotype	MSLN	mesothelin [Source:NCBI gene (formerly Entrezgene);Acc:516237]	25	650284	653921
4_113239424	ENSBTAG00000000177	-5.33184	8.59159e-07	0.0441977	-7.7921	turquoise_B0_Gene-Phenotype	MSLN	mesothelin [Source:NCBI gene (formerly Entrezgene);Acc:516237]	25	650284	653921
4_113264287	ENSBTAG00000000177	-5.33473	8.491e-07	0.0440582	-6.98726	turquoise_B0_Gene-Phenotype	MSLN	mesothelin [Source:NCBI gene (formerly Entrezgene);Acc:516237]	25	650284	653921
4_92899945	ENSBTAG00000000179	5.33704	8.41159e-07	0.0439003	2.67682	turquoise_B0_Gene-Phenotype	RPUSD1	R- pseudouridine synthase domain containing 1 [Source:VGNC Symbol;Acc:VGNC:34154]	25	665460	669345
25_26127500	ENSBTAG00000000179	-5.7281	1.66919e-07	0.0216722	-3.62752	turquoise_B0_Gene-Phenotype	RPUSD1	R- pseudouridine synthase domain containing 1 [Source:VGNC Symbol;Acc:VGNC:34154]	25	665460	669345
25_26204598	ENSBTAG00000000179	-5.6094	2.74007e-07	0.0270186	-2.15053	turquoise_B0_Gene-Phenotype	RPUSD1	R- pseudouridine synthase domain containing 1 [Source:VGNC Symbol;Acc:VGNC:34154]	25	665460	669345
25_26204622	ENSBTAG00000000179	-5.30667	9.51849e-07	0.0461761	-2.12325	turquoise_B0_Gene-Phenotype	RPUSD1	R- pseudouridine synthase domain containing 1 [Source:VGNC Symbol;Acc:VGNC:34154]	25	665460	669345
25_26206493	ENSBTAG00000000179	-5.31599	9.16421e-07	0.0454768	-2.2957	turquoise_B0_Gene-Phenotype	RPUSD1	R- pseudouridine synthase domain containing 1 [Source:VGNC Symbol;Acc:VGNC:34154]	25	665460	669345
25_26126456	ENSBTAG00000000179	-5.49324	4.43302e-07	0.0334245	-3.59677	turquoise_B0_Gene-Phenotype	RPUSD1	R- pseudouridine synthase domain containing 1 [Source:VGNC Symbol;Acc:VGNC:34154]	25	665460	669345
25_26127340	ENSBTAG00000000179	-5.63414	2.47186e-07	0.0258066	-3.37725	turquoise_B0_Gene-Phenotype	RPUSD1	R- pseudouridine synthase domain containing 1 [Source:VGNC Symbol;Acc:VGNC:34154]	25	665460	669345
25_26124181	ENSBTAG00000000179	-5.49324	4.43302e-07	0.0334245	-3.59677	turquoise_B0_Gene-Phenotype	RPUSD1	R- pseudouridine synthase domain containing 1 [Source:VGNC Symbol;Acc:VGNC:34154]	25	665460	669345
25_26059914	ENSBTAG00000000179	-5.51489	4.05395e-07	0.0323444	-2.36332	turquoise_B0_Gene-Phenotype	RPUSD1	R- pseudouridine synthase domain containing 1 [Source:VGNC Symbol;Acc:VGNC:34154]	25	665460	669345
25_26127361	ENSBTAG00000000179	-5.63414	2.47186e-07	0.0258066	-3.37725	turquoise_B0_Gene-Phenotype	RPUSD1	R- pseudouridine synthase domain containing 1 [Source:VGNC Symbol;Acc:VGNC:34154]	25	665460	669345
26_7514920	ENSBTAG00000000186	5.33301	8.5506e-07	0.0441426	9.07942	blue_B0_Gene-Phenotype	FLAD1	flavin aGene-Phenotypenine dinucleotiGene-Phenotype synthetase 1 [Source:VGNC Symbol;Acc:VGNC:55191]	3	15603902	15609853
14_61108495	ENSBTAG00000000195	5.84123	1.03707e-07	0.017224	10.2171	purple_B0_Gene-Phenotype	-	-	-	-	-
9_39041506	ENSBTAG00000000195	5.32312	8.9021e-07	0.044865	2.77666	purple_B0_Gene-Phenotype	-	-	-	-	-
4_113262410	ENSBTAG00000000201	5.67498	2.08468e-07	0.0239591	11.0843	blue_B0_Gene-Phenotype	LTN1	listerin E3 ubiquitin protein ligase 1 [Source:VGNC Symbol;Acc:VGNC:31078]	1	7183699	7242694
4_113262903	ENSBTAG00000000201	5.40516	6.36733e-07	0.0390398	12.4037	blue_B0_Gene-Phenotype	LTN1	listerin E3 ubiquitin protein ligase 1 [Source:VGNC Symbol;Acc:VGNC:31078]	1	7183699	7242694
25_26610599	ENSBTAG00000000202	-5.27932	1.0637e-06	0.0483505	-3.45142	turquoise_B0_Gene-Phenotype_L0_Gene-Phenotype	SLC25A19	solute carrier family 25 member 19 [Source:VGNC Symbol;Acc:VGNC:34747]	19	56206275	56220076
25_26611312	ENSBTAG00000000202	-5.27932	1.0637e-06	0.0483505	-3.45142	turquoise_B0_Gene-Phenotype_L0_Gene-Phenotype	SLC25A19	solute carrier family 25 member 19 [Source:VGNC Symbol;Acc:VGNC:34747]	19	56206275	56220076
5_100869124	ENSBTAG00000000202	5.42088	5.97003e-07	0.0380185	3.19067	turquoise_B0_Gene-Phenotype_L0_Gene-Phenotype	SLC25A19	solute carrier family 25 member 19 [Source:VGNC Symbol;Acc:VGNC:34747]	19	56206275	56220076
18_52566044	ENSBTAG00000000202	6.37869	1.03641e-08	0.00527437	5.08373	turquoise_B0_Gene-Phenotype_L0_Gene-Phenotype	SLC25A19	solute carrier family 25 member 19 [Source:VGNC Symbol;Acc:VGNC:34747]	19	56206275	56220076
18_52658818	ENSBTAG00000000202	6.03759	4.50493e-08	0.0112554	4.74136	turquoise_B0_Gene-Phenotype_L0_Gene-Phenotype	SLC25A19	solute carrier family 25 member 19 [Source:VGNC Symbol;Acc:VGNC:34747]	19	56206275	56220076
1_139241768	ENSBTAG00000000202	5.47969	4.68777e-07	0.0342707	4.58156	turquoise_B0_Gene-Phenotype_L0_Gene-Phenotype	SLC25A19	solute carrier family 25 member 19 [Source:VGNC Symbol;Acc:VGNC:34747]	19	56206275	56220076
27_34146491	ENSBTAG00000000202	5.32236	8.92974e-07	0.0449242	3.02896	turquoise_B0_Gene-Phenotype_L0_Gene-Phenotype	SLC25A19	solute carrier family 25 member 19 [Source:VGNC Symbol;Acc:VGNC:34747]	19	56206275	56220076
25_33826762	ENSBTAG00000000202	-5.36036	7.64804e-07	0.0422574	-3.76719	turquoise_B0_Gene-Phenotype_L0_Gene-Phenotype	SLC25A19	solute carrier family 25 member 19 [Source:VGNC Symbol;Acc:VGNC:34747]	19	56206275	56220076
18_52574084	ENSBTAG00000000202	6.25886	1.74161e-08	0.00683871	5.61746	turquoise_B0_Gene-Phenotype_L0_Gene-Phenotype	SLC25A19	solute carrier family 25 member 19 [Source:VGNC Symbol;Acc:VGNC:34747]	19	56206275	56220076
1_142011590	ENSBTAG00000000202	5.30286	9.66705e-07	0.0464742	4.71438	turquoise_B0_Gene-Phenotype_L0_Gene-Phenotype	SLC25A19	solute carrier family 25 member 19 [Source:VGNC Symbol;Acc:VGNC:34747]	19	56206275	56220076
27_34145931	ENSBTAG00000000202	5.32111	8.97532e-07	0.045036	3.07976	turquoise_B0_Gene-Phenotype_L0_Gene-Phenotype	SLC25A19	solute carrier family 25 member 19 [Source:VGNC Symbol;Acc:VGNC:34747]	19	56206275	56220076
23_28297859	ENSBTAG00000000203	-5.68235	2.02146e-07	0.0236011	-10.8305	blue	ATP6V1G1	ATPase H+ transporting V1 subunit G1 [Source:VGNC Symbol;Acc:VGNC:26324]	8	103783362	103795952
18_52574084	ENSBTAG00000000204	5.52383	3.90695e-07	0.0318132	39.8241	turquoise_B0_Gene-Phenotype	TMEM268	transmembrane protein 268 [Source:VGNC Symbol;Acc:VGNC:36073]	8	103800840	103827729
18_52658818	ENSBTAG00000000204	5.90125	8.04565e-08	0.0151442	36.1105	turquoise_B0_Gene-Phenotype	TMEM268	transmembrane protein 268 [Source:VGNC Symbol;Acc:VGNC:36073]	8	103800840	103827729
8_9626918	ENSBTAG00000000204	5.64964	2.31731e-07	0.0250733	44.9888	turquoise_B0_Gene-Phenotype	TMEM268	transmembrane protein 268 [Source:VGNC Symbol;Acc:VGNC:36073]	8	103800840	103827729
4_103476921	ENSBTAG00000000207	5.46218	5.03824e-07	0.035381	3.96243	turquoise_B0_Gene-Phenotype	PUDP	pseudouridine 5'-phosphatase [Source:VGNC Symbol;Acc:VGNC:33568]	X	135626564	135693952
10_21021395	ENSBTAG00000000221	6.62	3.6138e-09	0.00295354	4.84615	turquoise	RBM34	R- binding motif protein 34 [Source:VGNC Symbol;Acc:VGNC:107308]	28	7903197	7922488
10_21023468	ENSBTAG00000000221	6.62	3.6138e-09	0.00295354	4.84615	turquoise	RBM34	R- binding motif protein 34 [Source:VGNC Symbol;Acc:VGNC:107308]	28	7903197	7922488
10_21020706	ENSBTAG00000000221	6.62	3.6138e-09	0.00295354	4.84615	turquoise	RBM34	R- binding motif protein 34 [Source:VGNC Symbol;Acc:VGNC:107308]	28	7903197	7922488
10_21020660	ENSBTAG00000000221	6.62	3.6138e-09	0.00295354	4.84615	turquoise	RBM34	R- binding motif protein 34 [Source:VGNC Symbol;Acc:VGNC:107308]	28	7903197	7922488
13_78410102	ENSBTAG00000000221	5.90461	7.93195e-08	0.0150371	3.52595	turquoise	RBM34	R- binding motif protein 34 [Source:VGNC Symbol;Acc:VGNC:107308]	28	7903197	7922488
26_44230775	ENSBTAG00000000221	6.87985	1.14928e-09	0.00158407	4.67271	turquoise	RBM34	R- binding motif protein 34 [Source:VGNC Symbol;Acc:VGNC:107308]	28	7903197	7922488
10_21026680	ENSBTAG00000000221	5.36469	7.51392e-07	0.0420231	2.67288	turquoise	RBM34	R- binding motif protein 34 [Source:VGNC Symbol;Acc:VGNC:107308]	28	7903197	7922488
26_44230095	ENSBTAG00000000221	6.87985	1.14928e-09	0.00158407	4.67271	turquoise	RBM34	R- binding motif protein 34 [Source:VGNC Symbol;Acc:VGNC:107308]	28	7903197	7922488
10_21027473	ENSBTAG00000000221	6.62	3.6138e-09	0.00295354	4.84615	turquoise	RBM34	R- binding motif protein 34 [Source:VGNC Symbol;Acc:VGNC:107308]	28	7903197	7922488
26_44230995	ENSBTAG00000000221	6.34888	1.17959e-08	0.00566651	4.63774	turquoise	RBM34	R- binding motif protein 34 [Source:VGNC Symbol;Acc:VGNC:107308]	28	7903197	7922488
10_21027477	ENSBTAG00000000221	6.62	3.6138e-09	0.00295354	4.84615	turquoise	RBM34	R- binding motif protein 34 [Source:VGNC Symbol;Acc:VGNC:107308]	28	7903197	7922488
15_18148058	ENSBTAG00000000221	5.2784	1.06764e-06	0.0484347	3.02022	turquoise	RBM34	R- binding motif protein 34 [Source:VGNC Symbol;Acc:VGNC:107308]	28	7903197	7922488
10_21027476	ENSBTAG00000000221	6.62	3.6138e-09	0.00295354	4.84615	turquoise	RBM34	R- binding motif protein 34 [Source:VGNC Symbol;Acc:VGNC:107308]	28	7903197	7922488
4_113067910	ENSBTAG00000000222	5.63098	2.5047e-07	0.0259795	6.21855	blue_B0_Gene-Phenotype	ARID4B	AT-rich interaction domain 4B [Source:VGNC Symbol;Acc:VGNC:26130]	28	7927929	8066209
18_58376008	ENSBTAG00000000222	5.27707	1.07344e-06	0.0485561	5.62866	blue_B0_Gene-Phenotype	ARID4B	AT-rich interaction domain 4B [Source:VGNC Symbol;Acc:VGNC:26130]	28	7927929	8066209
4_113068127	ENSBTAG00000000222	5.60815	2.75432e-07	0.0270883	6.33891	blue_B0_Gene-Phenotype	ARID4B	AT-rich interaction domain 4B [Source:VGNC Symbol;Acc:VGNC:26130]	28	7927929	8066209
18_58433950	ENSBTAG00000000222	5.40535	6.3625e-07	0.0390229	5.60732	blue_B0_Gene-Phenotype	ARID4B	AT-rich interaction domain 4B [Source:VGNC Symbol;Acc:VGNC:26130]	28	7927929	8066209
4_113240359	ENSBTAG00000000222	5.55131	3.487e-07	0.0302831	7.98224	blue_B0_Gene-Phenotype	ARID4B	AT-rich interaction domain 4B [Source:VGNC Symbol;Acc:VGNC:26130]	28	7927929	8066209
18_58431429	ENSBTAG00000000222	5.40535	6.3625e-07	0.0390229	5.60732	blue_B0_Gene-Phenotype	ARID4B	AT-rich interaction domain 4B [Source:VGNC Symbol;Acc:VGNC:26130]	28	7927929	8066209
4_113068049	ENSBTAG00000000222	5.39768	6.56551e-07	0.0396187	5.83473	blue_B0_Gene-Phenotype	ARID4B	AT-rich interaction domain 4B [Source:VGNC Symbol;Acc:VGNC:26130]	28	7927929	8066209
18_58430117	ENSBTAG00000000222	-5.57279	3.18997e-07	0.0289939	-5.64246	blue_B0_Gene-Phenotype	ARID4B	AT-rich interaction domain 4B [Source:VGNC Symbol;Acc:VGNC:26130]	28	7927929	8066209
4_113239433	ENSBTAG00000000222	5.33105	8.61922e-07	0.0442545	8.79332	blue_B0_Gene-Phenotype	ARID4B	AT-rich interaction domain 4B [Source:VGNC Symbol;Acc:VGNC:26130]	28	7927929	8066209
18_58430298	ENSBTAG00000000222	-5.27981	1.06155e-06	0.0483036	-5.08269	blue_B0_Gene-Phenotype	ARID4B	AT-rich interaction domain 4B [Source:VGNC Symbol;Acc:VGNC:26130]	28	7927929	8066209
18_58378569	ENSBTAG00000000222	5.34303	8.20841e-07	0.0434185	5.76548	blue_B0_Gene-Phenotype	ARID4B	AT-rich interaction domain 4B [Source:VGNC Symbol;Acc:VGNC:26130]	28	7927929	8066209
4_113240363	ENSBTAG00000000222	5.55131	3.487e-07	0.0302831	7.98224	blue_B0_Gene-Phenotype	ARID4B	AT-rich interaction domain 4B [Source:VGNC Symbol;Acc:VGNC:26130]	28	7927929	8066209
18_58432676	ENSBTAG00000000222	-5.40535	6.3625e-07	0.0390229	-5.60732	blue_B0_Gene-Phenotype	ARID4B	AT-rich interaction domain 4B [Source:VGNC Symbol;Acc:VGNC:26130]	28	7927929	8066209
4_113262410	ENSBTAG00000000222	5.29415	1.00153e-06	0.0471455	6.85536	blue_B0_Gene-Phenotype	ARID4B	AT-rich interaction domain 4B [Source:VGNC Symbol;Acc:VGNC:26130]	28	7927929	8066209
18_58433143	ENSBTAG00000000222	-5.8117	1.17466e-07	0.0183353	-5.74958	blue_B0_Gene-Phenotype	ARID4B	AT-rich interaction domain 4B [Source:VGNC Symbol;Acc:VGNC:26130]	28	7927929	8066209
18_58430582	ENSBTAG00000000222	5.36581	7.47962e-07	0.0419403	5.56401	blue_B0_Gene-Phenotype	ARID4B	AT-rich interaction domain 4B [Source:VGNC Symbol;Acc:VGNC:26130]	28	7927929	8066209
4_113239424	ENSBTAG00000000222	5.28566	1.03666e-06	0.0478118	9.03593	blue_B0_Gene-Phenotype	ARID4B	AT-rich interaction domain 4B [Source:VGNC Symbol;Acc:VGNC:26130]	28	7927929	8066209
4_113239424	ENSBTAG00000000231	5.36487	7.50861e-07	0.0420111	11.1414	blue_B0_Gene-Phenotype	BMPR1A	bone morphotic protein receptor type 1A [Source:VGNC Symbol;Acc:VGNC:26524]	28	41403871	41545700
4_113238829	ENSBTAG00000000245	5.8158	1.15455e-07	0.0181617	11.8645	blue	NHSL1	NHS like 1 [Source:VGNC Symbol;Acc:VGNC:32072]	9	76205680	76614644
16_61051553	ENSBTAG00000000251	5.29142	1.01268e-06	0.0473842	196.301	blue_L0_Gene-Phenotype	ALAD	aminolevuli-te Gene-Phenotypehydratase [Source:VGNC Symbol;Acc:VGNC:25802]	8	102642378	102652291
16_61051461	ENSBTAG00000000251	5.29142	1.01268e-06	0.0473842	196.301	blue_L0_Gene-Phenotype	ALAD	aminolevuli-te Gene-Phenotypehydratase [Source:VGNC Symbol;Acc:VGNC:25802]	8	102642378	102652291
16_61051480	ENSBTAG00000000251	5.29142	1.01268e-06	0.0473842	196.301	blue_L0_Gene-Phenotype	ALAD	aminolevuli-te Gene-Phenotypehydratase [Source:VGNC Symbol;Acc:VGNC:25802]	8	102642378	102652291
16_61051617	ENSBTAG00000000251	5.29142	1.01268e-06	0.0473842	196.301	blue_L0_Gene-Phenotype	ALAD	aminolevuli-te Gene-Phenotypehydratase [Source:VGNC Symbol;Acc:VGNC:25802]	8	102642378	102652291
25_37741525	ENSBTAG00000000252	5.67867	2.0528e-07	0.0237633	10.8618	turquoise	POLE3	D- polymerase epsilon 3, accessory subunit [Source:VGNC Symbol;Acc:VGNC:33120]	8	102655928	102659985
10_79278750	ENSBTAG00000000271	5.64956	2.31802e-07	0.0250733	0.906511	turquoise	MNS1	meiosis specific nuclear structural 1 [Source:VGNC Symbol;Acc:VGNC:31539]	10	53835013	53979341
8_70550066	ENSBTAG00000000279	-5.80347	1.21608e-07	0.0186188	-8.8156	turquoise_B0_Gene-Phenotype_L0_Gene-Phenotype	RAB26	RAB26, member RAS onco family [Source:VGNC Symbol;Acc:VGNC:33633]	25	1679432	1685520
18_52574084	ENSBTAG00000000279	5.93732	6.90427e-08	0.0139875	7.98292	turquoise_B0_Gene-Phenotype_L0_Gene-Phenotype	RAB26	RAB26, member RAS onco family [Source:VGNC Symbol;Acc:VGNC:33633]	25	1679432	1685520
25_33826762	ENSBTAG00000000279	-5.8996	8.10211e-08	0.0151943	-5.94667	turquoise_B0_Gene-Phenotype_L0_Gene-Phenotype	RAB26	RAB26, member RAS onco family [Source:VGNC Symbol;Acc:VGNC:33633]	25	1679432	1685520
18_52658818	ENSBTAG00000000279	5.91588	7.56194e-08	0.0146599	6.88792	turquoise_B0_Gene-Phenotype_L0_Gene-Phenotype	RAB26	RAB26, member RAS onco family [Source:VGNC Symbol;Acc:VGNC:33633]	25	1679432	1685520
18_52566044	ENSBTAG00000000279	6.73317	2.19713e-09	0.0022027	7.75986	turquoise_B0_Gene-Phenotype_L0_Gene-Phenotype	RAB26	RAB26, member RAS onco family [Source:VGNC Symbol;Acc:VGNC:33633]	25	1679432	1685520
16_28945811	ENSBTAG00000000283	-5.51707	4.01772e-07	0.0322433	-19.0596	turquoise_B0_Gene-Phenotype	CSF1	colony stimulating factor 1 [Source:VGNC Symbol;Acc:VGNC:27753]	3	33489163	33509056
16_70925427	ENSBTAG00000000283	-5.5296	3.81484e-07	0.0314652	-11.3762	turquoise_B0_Gene-Phenotype	CSF1	colony stimulating factor 1 [Source:VGNC Symbol;Acc:VGNC:27753]	3	33489163	33509056
7_68211857	ENSBTAG00000000285	-6.38932	9.89641e-09	0.00520943	-40.3892	blue	GUF1	GTP binding elongation factor GUF1 [Source:VGNC Symbol;Acc:VGNC:29724]	6	63290166	63317737
15_27483255	ENSBTAG00000000285	-6.38932	9.89641e-09	0.00520943	-40.3892	blue	GUF1	GTP binding elongation factor GUF1 [Source:VGNC Symbol;Acc:VGNC:29724]	6	63290166	63317737
16_61051553	ENSBTAG00000000285	6.26107	1.72506e-08	0.00680045	9.65736	blue	GUF1	GTP binding elongation factor GUF1 [Source:VGNC Symbol;Acc:VGNC:29724]	6	63290166	63317737
16_61055646	ENSBTAG00000000285	6.50993	5.85119e-09	0.00383311	10.2754	blue	GUF1	GTP binding elongation factor GUF1 [Source:VGNC Symbol;Acc:VGNC:29724]	6	63290166	63317737
16_61051461	ENSBTAG00000000285	6.26107	1.72506e-08	0.00680045	9.65736	blue	GUF1	GTP binding elongation factor GUF1 [Source:VGNC Symbol;Acc:VGNC:29724]	6	63290166	63317737
5_106556331	ENSBTAG00000000285	5.26534	1.12571e-06	0.049496	10.4548	blue	GUF1	GTP binding elongation factor GUF1 [Source:VGNC Symbol;Acc:VGNC:29724]	6	63290166	63317737
1_139241768	ENSBTAG00000000285	5.42115	5.96342e-07	0.0380039	8.53059	blue	GUF1	GTP binding elongation factor GUF1 [Source:VGNC Symbol;Acc:VGNC:29724]	6	63290166	63317737
16_61051587	ENSBTAG00000000285	6.14447	2.85044e-08	0.00881832	9.7894	blue	GUF1	GTP binding elongation factor GUF1 [Source:VGNC Symbol;Acc:VGNC:29724]	6	63290166	63317737
16_61051480	ENSBTAG00000000285	6.26107	1.72506e-08	0.00680045	9.65736	blue	GUF1	GTP binding elongation factor GUF1 [Source:VGNC Symbol;Acc:VGNC:29724]	6	63290166	63317737
25_3536145	ENSBTAG00000000285	5.4164	6.08064e-07	0.0382976	8.88366	blue	GUF1	GTP binding elongation factor GUF1 [Source:VGNC Symbol;Acc:VGNC:29724]	6	63290166	63317737
16_61051617	ENSBTAG00000000285	6.26107	1.72506e-08	0.00680045	9.65736	blue	GUF1	GTP binding elongation factor GUF1 [Source:VGNC Symbol;Acc:VGNC:29724]	6	63290166	63317737
15_27483269	ENSBTAG00000000285	-6.38932	9.89641e-09	0.00520943	-40.3892	blue	GUF1	GTP binding elongation factor GUF1 [Source:VGNC Symbol;Acc:VGNC:29724]	6	63290166	63317737
16_61051305	ENSBTAG00000000285	6.01003	5.06709e-08	0.0119358	7.58739	blue	GUF1	GTP binding elongation factor GUF1 [Source:VGNC Symbol;Acc:VGNC:29724]	6	63290166	63317737
20_35331248	ENSBTAG00000000289	5.48568	4.57337e-07	0.0339492	14.0672	turquoise_L0_Gene-Phenotype	ASB8	ankyrin repeat and SOCS box containing 8 [Source:VGNC Symbol;Acc:VGNC:26201]	5	32132268	32144518
20_35331287	ENSBTAG00000000289	7.28694	1.87376e-10	0.000461318	20.0536	turquoise_L0_Gene-Phenotype	ASB8	ankyrin repeat and SOCS box containing 8 [Source:VGNC Symbol;Acc:VGNC:26201]	5	32132268	32144518
20_35331592	ENSBTAG00000000289	6.40038	9.43177e-09	0.00505644	17.5145	turquoise_L0_Gene-Phenotype	ASB8	ankyrin repeat and SOCS box containing 8 [Source:VGNC Symbol;Acc:VGNC:26201]	5	32132268	32144518
5_6281168	ENSBTAG00000000292	5.39196	6.72108e-07	0.0400342	15.183	blue_B0_Gene-Phenotype	TCIRG1	T cell immune regulator 1, ATPase H+ transporting V0 subunit a3 [Source:VGNC Symbol;Acc:VGNC:56298]	29	45566209	45577919
15_30806490	ENSBTAG00000000295	5.51033	4.13109e-07	0.03258	24.3184	blue_B0_Gene-Phenotype	CLHC1	clathrin heavy chain linker domain containing 1 [Source:VGNC Symbol;Acc:VGNC:27438]	11	37935206	37970366
11_98608160	ENSBTAG00000000296	-5.2629	1.13692e-06	0.0497171	-1.34068	turquoise	IMPDH1	inosine monophosphate Gene-Phenotypehydroge-se 1 [Source:VGNC Symbol;Acc:VGNC:30188]	4	92569435	92586784
4_113068338	ENSBTAG00000000308	5.38346	6.959e-07	0.0405865	22.248	blue_B0_Gene-Phenotype	ITCH	itchy E3 ubiquitin protein ligase [Source:VGNC Symbol;Acc:VGNC:30307]	13	63785102	63885037
4_113262903	ENSBTAG00000000308	5.68926	1.96393e-07	0.0232534	26.0659	blue_B0_Gene-Phenotype	ITCH	itchy E3 ubiquitin protein ligase [Source:VGNC Symbol;Acc:VGNC:30307]	13	63785102	63885037
4_113262410	ENSBTAG00000000308	5.54175	3.6278e-07	0.0307996	22.0634	blue_B0_Gene-Phenotype	ITCH	itchy E3 ubiquitin protein ligase [Source:VGNC Symbol;Acc:VGNC:30307]	13	63785102	63885037
23_37833863	ENSBTAG00000000312	5.981	5.73434e-08	0.0127378	26.2119	midnightblue_B0_Gene-Phenotype	GRI-	glutamate ionotropic receptor NMDA type subunit associated protein 1 [Source:VGNC Symbol;Acc:VGNC:29651]	14	826755	829968
21_56676553	ENSBTAG00000000312	-6.29214	1.50828e-08	0.00629856	-24.0186	midnightblue_B0_Gene-Phenotype	GRI-	glutamate ionotropic receptor NMDA type subunit associated protein 1 [Source:VGNC Symbol;Acc:VGNC:29651]	14	826755	829968
21_56676565	ENSBTAG00000000312	-5.50785	4.17369e-07	0.0327055	-15.9976	midnightblue_B0_Gene-Phenotype	GRI-	glutamate ionotropic receptor NMDA type subunit associated protein 1 [Source:VGNC Symbol;Acc:VGNC:29651]	14	826755	829968
8_1084615	ENSBTAG00000000312	6.88188	1.13902e-09	0.0015815	30.6162	midnightblue_B0_Gene-Phenotype	GRI-	glutamate ionotropic receptor NMDA type subunit associated protein 1 [Source:VGNC Symbol;Acc:VGNC:29651]	14	826755	829968
14_54826549	ENSBTAG00000000312	5.66299	2.19175e-07	0.0244977	30.3454	midnightblue_B0_Gene-Phenotype	GRI-	glutamate ionotropic receptor NMDA type subunit associated protein 1 [Source:VGNC Symbol;Acc:VGNC:29651]	14	826755	829968
5_115726722	ENSBTAG00000000312	5.52639	3.86593e-07	0.0316911	24.1652	midnightblue_B0_Gene-Phenotype	GRI-	glutamate ionotropic receptor NMDA type subunit associated protein 1 [Source:VGNC Symbol;Acc:VGNC:29651]	14	826755	829968
22_37439025	ENSBTAG00000000312	5.61467	2.68065e-07	0.0267194	26.516	midnightblue_B0_Gene-Phenotype	GRI-	glutamate ionotropic receptor NMDA type subunit associated protein 1 [Source:VGNC Symbol;Acc:VGNC:29651]	14	826755	829968
11_19564097	ENSBTAG00000000312	-5.57823	3.11881e-07	0.0287389	-57.9248	midnightblue_B0_Gene-Phenotype	GRI-	glutamate ionotropic receptor NMDA type subunit associated protein 1 [Source:VGNC Symbol;Acc:VGNC:29651]	14	826755	829968
21_19484300	ENSBTAG00000000312	5.51409	4.06743e-07	0.0323967	21.9505	midnightblue_B0_Gene-Phenotype	GRI-	glutamate ionotropic receptor NMDA type subunit associated protein 1 [Source:VGNC Symbol;Acc:VGNC:29651]	14	826755	829968
18_58314695	ENSBTAG00000000312	5.47959	4.68967e-07	0.0342744	18.7275	midnightblue_B0_Gene-Phenotype	GRI-	glutamate ionotropic receptor NMDA type subunit associated protein 1 [Source:VGNC Symbol;Acc:VGNC:29651]	14	826755	829968
21_56776842	ENSBTAG00000000312	-5.76	1.46005e-07	0.0203944	-19.0614	midnightblue_B0_Gene-Phenotype	GRI-	glutamate ionotropic receptor NMDA type subunit associated protein 1 [Source:VGNC Symbol;Acc:VGNC:29651]	14	826755	829968
3_69086721	ENSBTAG00000000312	-6.07126	3.90121e-08	0.0104404	-60.4884	midnightblue_B0_Gene-Phenotype	GRI-	glutamate ionotropic receptor NMDA type subunit associated protein 1 [Source:VGNC Symbol;Acc:VGNC:29651]	14	826755	829968
21_56676548	ENSBTAG00000000312	-6.06659	3.97985e-08	0.0105741	-18.1536	midnightblue_B0_Gene-Phenotype	GRI-	glutamate ionotropic receptor NMDA type subunit associated protein 1 [Source:VGNC Symbol;Acc:VGNC:29651]	14	826755	829968
8_49064465	ENSBTAG00000000312	5.52853	3.83174e-07	0.031545	30.0035	midnightblue_B0_Gene-Phenotype	GRI-	glutamate ionotropic receptor NMDA type subunit associated protein 1 [Source:VGNC Symbol;Acc:VGNC:29651]	14	826755	829968
8_111108776	ENSBTAG00000000312	5.86607	9.33777e-08	0.0163791	23.2037	midnightblue_B0_Gene-Phenotype	GRI-	glutamate ionotropic receptor NMDA type subunit associated protein 1 [Source:VGNC Symbol;Acc:VGNC:29651]	14	826755	829968
8_1085815	ENSBTAG00000000312	7.02238	6.10506e-10	0.00105635	30.9883	midnightblue_B0_Gene-Phenotype	GRI-	glutamate ionotropic receptor NMDA type subunit associated protein 1 [Source:VGNC Symbol;Acc:VGNC:29651]	14	826755	829968
12_17901228	ENSBTAG00000000312	5.55507	3.43319e-07	0.0300248	26.0898	midnightblue_B0_Gene-Phenotype	GRI-	glutamate ionotropic receptor NMDA type subunit associated protein 1 [Source:VGNC Symbol;Acc:VGNC:29651]	14	826755	829968
7_15159796	ENSBTAG00000000312	5.30486	9.58893e-07	0.0463257	19.7698	midnightblue_B0_Gene-Phenotype	GRI-	glutamate ionotropic receptor NMDA type subunit associated protein 1 [Source:VGNC Symbol;Acc:VGNC:29651]	14	826755	829968
13_63698277	ENSBTAG00000000312	5.69474	1.91944e-07	0.0231057	23.2748	midnightblue_B0_Gene-Phenotype	GRI-	glutamate ionotropic receptor NMDA type subunit associated protein 1 [Source:VGNC Symbol;Acc:VGNC:29651]	14	826755	829968
11_3832193	ENSBTAG00000000312	6.53675	5.20403e-09	0.00358716	34.2285	midnightblue_B0_Gene-Phenotype	GRI-	glutamate ionotropic receptor NMDA type subunit associated protein 1 [Source:VGNC Symbol;Acc:VGNC:29651]	14	826755	829968
1_146207765	ENSBTAG00000000312	6.23642	1.91874e-08	0.00718936	27.4265	midnightblue_B0_Gene-Phenotype	GRI-	glutamate ionotropic receptor NMDA type subunit associated protein 1 [Source:VGNC Symbol;Acc:VGNC:29651]	14	826755	829968
10_79601497	ENSBTAG00000000312	5.65936	2.22517e-07	0.0246617	27.9877	midnightblue_B0_Gene-Phenotype	GRI-	glutamate ionotropic receptor NMDA type subunit associated protein 1 [Source:VGNC Symbol;Acc:VGNC:29651]	14	826755	829968
7_46112445	ENSBTAG00000000312	5.46088	5.06524e-07	0.0354679	26.1506	midnightblue_B0_Gene-Phenotype	GRI-	glutamate ionotropic receptor NMDA type subunit associated protein 1 [Source:VGNC Symbol;Acc:VGNC:29651]	14	826755	829968
10_26067563	ENSBTAG00000000312	5.46769	4.92518e-07	0.0350861	29.8371	midnightblue_B0_Gene-Phenotype	GRI-	glutamate ionotropic receptor NMDA type subunit associated protein 1 [Source:VGNC Symbol;Acc:VGNC:29651]	14	826755	829968
5_109577735	ENSBTAG00000000312	6.32152	1.3281e-08	0.00595077	25.3452	midnightblue_B0_Gene-Phenotype	GRI-	glutamate ionotropic receptor NMDA type subunit associated protein 1 [Source:VGNC Symbol;Acc:VGNC:29651]	14	826755	829968
5_108813261	ENSBTAG00000000312	6.34387	1.20552e-08	0.00572176	27.7228	midnightblue_B0_Gene-Phenotype	GRI-	glutamate ionotropic receptor NMDA type subunit associated protein 1 [Source:VGNC Symbol;Acc:VGNC:29651]	14	826755	829968
4_106254419	ENSBTAG00000000312	-5.3653	7.4952e-07	0.0419626	-21.9448	midnightblue_B0_Gene-Phenotype	GRI-	glutamate ionotropic receptor NMDA type subunit associated protein 1 [Source:VGNC Symbol;Acc:VGNC:29651]	14	826755	829968
8_49065102	ENSBTAG00000000312	5.46542	4.97145e-07	0.0352437	29.7102	midnightblue_B0_Gene-Phenotype	GRI-	glutamate ionotropic receptor NMDA type subunit associated protein 1 [Source:VGNC Symbol;Acc:VGNC:29651]	14	826755	829968
18_52574084	ENSBTAG00000000317	5.62941	2.52106e-07	0.026068	0.580633	turquoise_B0_Gene-Phenotype	MAPK8IP1	mitogen-activated protein ki-se 8 interacting protein 1 [Source:VGNC Symbol;Acc:VGNC:31224]	15	75918875	75938169
5_56839660	ENSBTAG00000000317	-5.85431	9.81338e-08	0.0167643	-1.55132	turquoise_B0_Gene-Phenotype	MAPK8IP1	mitogen-activated protein ki-se 8 interacting protein 1 [Source:VGNC Symbol;Acc:VGNC:31224]	15	75918875	75938169
18_52566044	ENSBTAG00000000317	5.50948	4.14562e-07	0.0326082	0.510816	turquoise_B0_Gene-Phenotype	MAPK8IP1	mitogen-activated protein ki-se 8 interacting protein 1 [Source:VGNC Symbol;Acc:VGNC:31224]	15	75918875	75938169
18_2892382	ENSBTAG00000000329	5.76777	1.41315e-07	0.0200761	0.48681	tan	MEGF10	multiple EGF like domains 10 [Source:VGNC Symbol;Acc:VGNC:31375]	7	26554472	26736801
9_15555712	ENSBTAG00000000329	5.6083	2.75262e-07	0.0270841	0.280652	tan	MEGF10	multiple EGF like domains 10 [Source:VGNC Symbol;Acc:VGNC:31375]	7	26554472	26736801
3_100371041	ENSBTAG00000000329	5.37685	7.14973e-07	0.041076	0.384051	tan	MEGF10	multiple EGF like domains 10 [Source:VGNC Symbol;Acc:VGNC:31375]	7	26554472	26736801
22_16650281	ENSBTAG00000000329	5.72245	1.70919e-07	0.0218776	0.353481	tan	MEGF10	multiple EGF like domains 10 [Source:VGNC Symbol;Acc:VGNC:31375]	7	26554472	26736801
11_19564030	ENSBTAG00000000329	-5.82509	1.11017e-07	0.0177954	-0.93337	tan	MEGF10	multiple EGF like domains 10 [Source:VGNC Symbol;Acc:VGNC:31375]	7	26554472	26736801
13_67345240	ENSBTAG00000000329	5.55085	3.49367e-07	0.0303063	0.440673	tan	MEGF10	multiple EGF like domains 10 [Source:VGNC Symbol;Acc:VGNC:31375]	7	26554472	26736801
11_19564024	ENSBTAG00000000329	-7.42767	9.96516e-11	0.000301927	-1.87912	tan	MEGF10	multiple EGF like domains 10 [Source:VGNC Symbol;Acc:VGNC:31375]	7	26554472	26736801
3_100371053	ENSBTAG00000000329	5.64321	2.38021e-07	0.0253468	0.50128	tan	MEGF10	multiple EGF like domains 10 [Source:VGNC Symbol;Acc:VGNC:31375]	7	26554472	26736801
9_15555288	ENSBTAG00000000329	5.6083	2.75262e-07	0.0270841	0.280652	tan	MEGF10	multiple EGF like domains 10 [Source:VGNC Symbol;Acc:VGNC:31375]	7	26554472	26736801
23_31183961	ENSBTAG00000000329	5.43778	5.56976e-07	0.0369833	0.487148	tan	MEGF10	multiple EGF like domains 10 [Source:VGNC Symbol;Acc:VGNC:31375]	7	26554472	26736801
9_15556125	ENSBTAG00000000329	5.3862	6.88139e-07	0.040402	0.271976	tan	MEGF10	multiple EGF like domains 10 [Source:VGNC Symbol;Acc:VGNC:31375]	7	26554472	26736801
28_35671536	ENSBTAG00000000336	5.27311	1.09083e-06	0.0488181	13.3803	blue_B0_Gene-Phenotype	-	-	-	-	-
3_94258349	ENSBTAG00000000340	5.6483	2.33029e-07	0.0251387	32.2723	turquoise_B0_Gene-Phenotype	ADNP	activity Gene-PhenotypepenGene-Phenotypent neuroprotector homeobox [Source:VGNC Symbol;Acc:VGNC:25683]	13	78817785	78828378
15_53454655	ENSBTAG00000000340	5.29086	1.015e-06	0.0474149	16.9388	turquoise_B0_Gene-Phenotype	ADNP	activity Gene-PhenotypepenGene-Phenotypent neuroprotector homeobox [Source:VGNC Symbol;Acc:VGNC:25683]	13	78817785	78828378
3_91285732	ENSBTAG00000000340	5.94871	6.57843e-08	0.0136824	19.3011	turquoise_B0_Gene-Phenotype	ADNP	activity Gene-PhenotypepenGene-Phenotypent neuroprotector homeobox [Source:VGNC Symbol;Acc:VGNC:25683]	13	78817785	78828378
25_26127361	ENSBTAG00000000340	-5.45215	5.25044e-07	0.0360622	-24.4315	turquoise_B0_Gene-Phenotype	ADNP	activity Gene-PhenotypepenGene-Phenotypent neuroprotector homeobox [Source:VGNC Symbol;Acc:VGNC:25683]	13	78817785	78828378
3_110572501	ENSBTAG00000000340	5.27518	1.08171e-06	0.0486841	25.5522	turquoise_B0_Gene-Phenotype	ADNP	activity Gene-PhenotypepenGene-Phenotypent neuroprotector homeobox [Source:VGNC Symbol;Acc:VGNC:25683]	13	78817785	78828378
25_33826762	ENSBTAG00000000340	-5.91915	7.45788e-08	0.0145675	-23.3624	turquoise_B0_Gene-Phenotype	ADNP	activity Gene-PhenotypepenGene-Phenotypent neuroprotector homeobox [Source:VGNC Symbol;Acc:VGNC:25683]	13	78817785	78828378
25_26127340	ENSBTAG00000000340	-5.45215	5.25044e-07	0.0360622	-24.4315	turquoise_B0_Gene-Phenotype	ADNP	activity Gene-PhenotypepenGene-Phenotypent neuroprotector homeobox [Source:VGNC Symbol;Acc:VGNC:25683]	13	78817785	78828378
3_91285715	ENSBTAG00000000340	5.94871	6.57843e-08	0.0136824	19.3011	turquoise_B0_Gene-Phenotype	ADNP	activity Gene-PhenotypepenGene-Phenotypent neuroprotector homeobox [Source:VGNC Symbol;Acc:VGNC:25683]	13	78817785	78828378
3_91284938	ENSBTAG00000000340	5.50951	4.14509e-07	0.032607	18.3719	turquoise_B0_Gene-Phenotype	ADNP	activity Gene-PhenotypepenGene-Phenotypent neuroprotector homeobox [Source:VGNC Symbol;Acc:VGNC:25683]	13	78817785	78828378
7_2633578	ENSBTAG00000000340	5.59114	2.95608e-07	0.0280058	18.2859	turquoise_B0_Gene-Phenotype	ADNP	activity Gene-PhenotypepenGene-Phenotypent neuroprotector homeobox [Source:VGNC Symbol;Acc:VGNC:25683]	13	78817785	78828378
3_91285902	ENSBTAG00000000340	5.70937	1.80548e-07	0.0225215	18.7186	turquoise_B0_Gene-Phenotype	ADNP	activity Gene-PhenotypepenGene-Phenotypent neuroprotector homeobox [Source:VGNC Symbol;Acc:VGNC:25683]	13	78817785	78828378
3_91282716	ENSBTAG00000000340	5.50951	4.14509e-07	0.032607	18.3719	turquoise_B0_Gene-Phenotype	ADNP	activity Gene-PhenotypepenGene-Phenotypent neuroprotector homeobox [Source:VGNC Symbol;Acc:VGNC:25683]	13	78817785	78828378
4_113262410	ENSBTAG00000000343	-5.33884	8.34996e-07	0.0437644	-10.974	blue_B0_Gene-Phenotype	ZNHIT1	zinc finger HIT-type containing 1 [Source:VGNC Symbol;Acc:VGNC:37358]	25	35473362	35479721
16_51838397	ENSBTAG00000000354	5.37782	7.12142e-07	0.0409897	0.480215	turquoise	PGene-Phenotype6G	phosphodiesterase 6G [Source:VGNC Symbol;Acc:VGNC:32683]	19	51158881	51160605
16_51832002	ENSBTAG00000000354	-5.61422	2.68563e-07	0.0267492	-0.291036	turquoise	PGene-Phenotype6G	phosphodiesterase 6G [Source:VGNC Symbol;Acc:VGNC:32683]	19	51158881	51160605
16_51815324	ENSBTAG00000000354	-5.42439	5.88463e-07	0.0377551	-0.381151	turquoise	PGene-Phenotype6G	phosphodiesterase 6G [Source:VGNC Symbol;Acc:VGNC:32683]	19	51158881	51160605
25_41386360	ENSBTAG00000000354	5.43385	5.66052e-07	0.0372094	0.462176	turquoise	PGene-Phenotype6G	phosphodiesterase 6G [Source:VGNC Symbol;Acc:VGNC:32683]	19	51158881	51160605
16_51838418	ENSBTAG00000000354	-5.51655	4.02638e-07	0.0322671	-0.350374	turquoise	PGene-Phenotype6G	phosphodiesterase 6G [Source:VGNC Symbol;Acc:VGNC:32683]	19	51158881	51160605
16_51832043	ENSBTAG00000000354	-5.49896	4.32961e-07	0.0330726	-0.277157	turquoise	PGene-Phenotype6G	phosphodiesterase 6G [Source:VGNC Symbol;Acc:VGNC:32683]	19	51158881	51160605
5_100480808	ENSBTAG00000000354	6.53017	5.35607e-09	0.00364381	0.582309	turquoise	PGene-Phenotype6G	phosphodiesterase 6G [Source:VGNC Symbol;Acc:VGNC:32683]	19	51158881	51160605
5_100482949	ENSBTAG00000000354	5.71374	1.77271e-07	0.0222929	0.492151	turquoise	PGene-Phenotype6G	phosphodiesterase 6G [Source:VGNC Symbol;Acc:VGNC:32683]	19	51158881	51160605
5_100843139	ENSBTAG00000000354	5.79558	1.25718e-07	0.0188967	0.577784	turquoise	PGene-Phenotype6G	phosphodiesterase 6G [Source:VGNC Symbol;Acc:VGNC:32683]	19	51158881	51160605
25_26059914	ENSBTAG00000000355	-5.28855	1.02456e-06	0.0475827	-1.35916	blue_B0_Gene-Phenotype	OXLD1	oxidoreductase like domain containing 1 [Source:VGNC Symbol;Acc:VGNC:32511]	19	51153830	51156608
4_107630170	ENSBTAG00000000355	5.45697	5.14729e-07	0.0357524	1.98747	blue_B0_Gene-Phenotype	OXLD1	oxidoreductase like domain containing 1 [Source:VGNC Symbol;Acc:VGNC:32511]	19	51153830	51156608
3_118915517	ENSBTAG00000000355	5.25931	1.15355e-06	0.0499613	1.23005	blue_B0_Gene-Phenotype	OXLD1	oxidoreductase like domain containing 1 [Source:VGNC Symbol;Acc:VGNC:32511]	19	51153830	51156608
9_102385293	ENSBTAG00000000357	5.9687	6.04248e-08	0.0130903	6.60318	turquoise	PRAG1	PEAK1 related, ki-se-activating pseudoki-se 1 [Source:VGNC Symbol;Acc:VGNC:109385]	27	24423256	24471330
11_101628159	ENSBTAG00000000357	5.34952	7.9942e-07	0.0428978	6.2165	turquoise	PRAG1	PEAK1 related, ki-se-activating pseudoki-se 1 [Source:VGNC Symbol;Acc:VGNC:109385]	27	24423256	24471330
20_14766340	ENSBTAG00000000357	5.43469	5.64092e-07	0.0371629	7.47719	turquoise	PRAG1	PEAK1 related, ki-se-activating pseudoki-se 1 [Source:VGNC Symbol;Acc:VGNC:109385]	27	24423256	24471330
18_63498435	ENSBTAG00000000357	5.57855	3.11467e-07	0.0287242	7.44032	turquoise	PRAG1	PEAK1 related, ki-se-activating pseudoki-se 1 [Source:VGNC Symbol;Acc:VGNC:109385]	27	24423256	24471330
12_83596176	ENSBTAG00000000357	5.46377	5.00527e-07	0.0353021	5.84002	turquoise	PRAG1	PEAK1 related, ki-se-activating pseudoki-se 1 [Source:VGNC Symbol;Acc:VGNC:109385]	27	24423256	24471330
11_101681332	ENSBTAG00000000357	-5.54161	3.62992e-07	0.0308065	-7.48706	turquoise	PRAG1	PEAK1 related, ki-se-activating pseudoki-se 1 [Source:VGNC Symbol;Acc:VGNC:109385]	27	24423256	24471330
18_1735814	ENSBTAG00000000357	-5.41565	6.09944e-07	0.0383414	-22.1976	turquoise	PRAG1	PEAK1 related, ki-se-activating pseudoki-se 1 [Source:VGNC Symbol;Acc:VGNC:109385]	27	24423256	24471330
23_15699145	ENSBTAG00000000357	6.03811	4.4951e-08	0.0112411	7.51521	turquoise	PRAG1	PEAK1 related, ki-se-activating pseudoki-se 1 [Source:VGNC Symbol;Acc:VGNC:109385]	27	24423256	24471330
17_63167835	ENSBTAG00000000357	5.29024	1.01757e-06	0.0474681	7.31	turquoise	PRAG1	PEAK1 related, ki-se-activating pseudoki-se 1 [Source:VGNC Symbol;Acc:VGNC:109385]	27	24423256	24471330
3_35742147	ENSBTAG00000000357	-5.47879	4.70512e-07	0.0343246	-5.49508	turquoise	PRAG1	PEAK1 related, ki-se-activating pseudoki-se 1 [Source:VGNC Symbol;Acc:VGNC:109385]	27	24423256	24471330
4_113239433	ENSBTAG00000000362	5.26812	1.11312e-06	0.0492357	8.79915	turquoise	SPG11	SPG11 vesicle trafficking associated, spatacsin [Source:VGNC Symbol;Acc:VGNC:35207]	10	102974155	103051472
4_113262410	ENSBTAG00000000363	5.73688	1.60889e-07	0.0213587	13.4336	blue_B0_Gene-Phenotype	BDP1	B double prime 1, subunit of R- polymerase III transcription initiation factor IIIB [Source:VGNC Symbol;Acc:VGNC:26462]	20	10017677	10085681
25_33826762	ENSBTAG00000000371	-5.85712	9.69778e-08	0.0166711	-37.2689	turquoise_B0_Gene-Phenotype_L0_Gene-Phenotype	DIS3L	DIS3 like exosome 3'-5' exoribonuclease [Source:VGNC Symbol;Acc:VGNC:28073]	10	13201755	13234117
18_1735814	ENSBTAG00000000371	-5.97004	6.00807e-08	0.0130507	-182.98	turquoise_B0_Gene-Phenotype_L0_Gene-Phenotype	DIS3L	DIS3 like exosome 3'-5' exoribonuclease [Source:VGNC Symbol;Acc:VGNC:28073]	10	13201755	13234117
25_27995286	ENSBTAG00000000371	-5.85919	9.61315e-08	0.0166089	-48.0071	turquoise_B0_Gene-Phenotype_L0_Gene-Phenotype	DIS3L	DIS3 like exosome 3'-5' exoribonuclease [Source:VGNC Symbol;Acc:VGNC:28073]	10	13201755	13234117
19_42952457	ENSBTAG00000000372	5.27412	1.08634e-06	0.0487724	3.23144	turquoise	TIPIN	TIMELESS interacting protein [Source:VGNC Symbol;Acc:VGNC:35877]	10	13235273	13252303
27_14956884	ENSBTAG00000000377	-6.26593	1.68923e-08	0.00671536	-1.64916	turquoise	BMX	BMX non-receptor tyrosine ki-se [Source:VGNC Symbol;Acc:VGNC:26529]	X	127954722	128000255
2_19646614	ENSBTAG00000000377	5.60654	2.77283e-07	0.0271717	2.08861	turquoise	BMX	BMX non-receptor tyrosine ki-se [Source:VGNC Symbol;Acc:VGNC:26529]	X	127954722	128000255
18_1735814	ENSBTAG00000000377	-5.37786	7.12032e-07	0.0409848	-6.67961	turquoise	BMX	BMX non-receptor tyrosine ki-se [Source:VGNC Symbol;Acc:VGNC:26529]	X	127954722	128000255
23_24445074	ENSBTAG00000000377	5.50955	4.14452e-07	0.032607	1.4923	turquoise	BMX	BMX non-receptor tyrosine ki-se [Source:VGNC Symbol;Acc:VGNC:26529]	X	127954722	128000255
18_58937929	ENSBTAG00000000379	-5.38184	7.00536e-07	0.0407014	-1.42704	blue_B0_Gene-Phenotype	GOLT1B	golgi transport 1B [Source:VGNC Symbol;Acc:VGNC:29495]	5	88683421	88697358
15_80852775	ENSBTAG00000000389	5.51671	4.02358e-07	0.0322577	7.23202	turquoise_B0_Gene-Phenotype	ZNF212	zinc finger protein 212 [Source:VGNC Symbol;Acc:VGNC:37226]	4	112326870	112343467
1_139241768	ENSBTAG00000000389	6.28621	1.54747e-08	0.00638834	7.05497	turquoise_B0_Gene-Phenotype	ZNF212	zinc finger protein 212 [Source:VGNC Symbol;Acc:VGNC:37226]	4	112326870	112343467
15_80852362	ENSBTAG00000000389	5.39084	6.75187e-07	0.0400785	8.0495	turquoise_B0_Gene-Phenotype	ZNF212	zinc finger protein 212 [Source:VGNC Symbol;Acc:VGNC:37226]	4	112326870	112343467
25_26124181	ENSBTAG00000000389	-5.51995	3.97012e-07	0.0320661	-6.47541	turquoise_B0_Gene-Phenotype	ZNF212	zinc finger protein 212 [Source:VGNC Symbol;Acc:VGNC:37226]	4	112326870	112343467
25_26127340	ENSBTAG00000000389	-6.00939	5.081e-08	0.0119563	-6.34061	turquoise_B0_Gene-Phenotype	ZNF212	zinc finger protein 212 [Source:VGNC Symbol;Acc:VGNC:37226]	4	112326870	112343467
15_80855373	ENSBTAG00000000389	5.37446	7.21991e-07	0.0412747	7.63231	turquoise_B0_Gene-Phenotype	ZNF212	zinc finger protein 212 [Source:VGNC Symbol;Acc:VGNC:37226]	4	112326870	112343467
25_26127500	ENSBTAG00000000389	-5.33289	8.55484e-07	0.0441536	-6.17857	turquoise_B0_Gene-Phenotype	ZNF212	zinc finger protein 212 [Source:VGNC Symbol;Acc:VGNC:37226]	4	112326870	112343467
25_26126456	ENSBTAG00000000389	-5.51995	3.97012e-07	0.0320661	-6.47541	turquoise_B0_Gene-Phenotype	ZNF212	zinc finger protein 212 [Source:VGNC Symbol;Acc:VGNC:37226]	4	112326870	112343467
15_80855218	ENSBTAG00000000389	5.39084	6.75187e-07	0.0400785	8.0495	turquoise_B0_Gene-Phenotype	ZNF212	zinc finger protein 212 [Source:VGNC Symbol;Acc:VGNC:37226]	4	112326870	112343467
15_80855395	ENSBTAG00000000389	5.37446	7.21991e-07	0.0412747	7.63231	turquoise_B0_Gene-Phenotype	ZNF212	zinc finger protein 212 [Source:VGNC Symbol;Acc:VGNC:37226]	4	112326870	112343467
10_21026680	ENSBTAG00000000389	5.85542	9.76757e-08	0.0167384	6.26246	turquoise_B0_Gene-Phenotype	ZNF212	zinc finger protein 212 [Source:VGNC Symbol;Acc:VGNC:37226]	4	112326870	112343467
25_26127361	ENSBTAG00000000389	-6.00939	5.081e-08	0.0119563	-6.34061	turquoise_B0_Gene-Phenotype	ZNF212	zinc finger protein 212 [Source:VGNC Symbol;Acc:VGNC:37226]	4	112326870	112343467
3_110574979	ENSBTAG00000000389	5.26155	1.14315e-06	0.0497746	7.31767	turquoise_B0_Gene-Phenotype	ZNF212	zinc finger protein 212 [Source:VGNC Symbol;Acc:VGNC:37226]	4	112326870	112343467
23_27359205	ENSBTAG00000000393	5.31719	9.11963e-07	0.0453554	2.4654	red	SSPN	sarcospan [Source:VGNC Symbol;Acc:VGNC:35317]	5	83680832	83723160
24_21718405	ENSBTAG00000000406	5.26076	1.14681e-06	0.0498435	5.31578	turquoise	GPATCH4	G-patch domain containing 4 [Source:VGNC Symbol;Acc:VGNC:29519]	3	14232927	14240973
15_53631199	ENSBTAG00000000406	5.30828	9.45616e-07	0.0460538	3.21029	turquoise	GPATCH4	G-patch domain containing 4 [Source:VGNC Symbol;Acc:VGNC:29519]	3	14232927	14240973
24_21717907	ENSBTAG00000000406	5.26756	1.11563e-06	0.0492668	5.31948	turquoise	GPATCH4	G-patch domain containing 4 [Source:VGNC Symbol;Acc:VGNC:29519]	3	14232927	14240973
15_18148058	ENSBTAG00000000406	6.70042	2.538e-09	0.00239902	5.30804	turquoise	GPATCH4	G-patch domain containing 4 [Source:VGNC Symbol;Acc:VGNC:29519]	3	14232927	14240973
15_34429574	ENSBTAG00000000406	5.29327	1.00512e-06	0.0472069	5.07657	turquoise	GPATCH4	G-patch domain containing 4 [Source:VGNC Symbol;Acc:VGNC:29519]	3	14232927	14240973
24_21717091	ENSBTAG00000000406	5.26076	1.14681e-06	0.0498435	5.31578	turquoise	GPATCH4	G-patch domain containing 4 [Source:VGNC Symbol;Acc:VGNC:29519]	3	14232927	14240973
24_21717092	ENSBTAG00000000406	5.26076	1.14681e-06	0.0498435	5.31578	turquoise	GPATCH4	G-patch domain containing 4 [Source:VGNC Symbol;Acc:VGNC:29519]	3	14232927	14240973
26_44230775	ENSBTAG00000000406	5.64107	2.40155e-07	0.0254511	6.08397	turquoise	GPATCH4	G-patch domain containing 4 [Source:VGNC Symbol;Acc:VGNC:29519]	3	14232927	14240973
24_21738563	ENSBTAG00000000406	5.26076	1.14681e-06	0.0498435	5.31578	turquoise	GPATCH4	G-patch domain containing 4 [Source:VGNC Symbol;Acc:VGNC:29519]	3	14232927	14240973
5_56839660	ENSBTAG00000000406	-5.59305	2.93269e-07	0.0279044	-12.7729	turquoise	GPATCH4	G-patch domain containing 4 [Source:VGNC Symbol;Acc:VGNC:29519]	3	14232927	14240973
26_44230095	ENSBTAG00000000406	5.64107	2.40155e-07	0.0254511	6.08397	turquoise	GPATCH4	G-patch domain containing 4 [Source:VGNC Symbol;Acc:VGNC:29519]	3	14232927	14240973
6_84747060	ENSBTAG00000000406	5.31682	9.13344e-07	0.0453918	4.3304	turquoise	GPATCH4	G-patch domain containing 4 [Source:VGNC Symbol;Acc:VGNC:29519]	3	14232927	14240973
24_21716913	ENSBTAG00000000406	5.26756	1.11563e-06	0.0492668	5.31948	turquoise	GPATCH4	G-patch domain containing 4 [Source:VGNC Symbol;Acc:VGNC:29519]	3	14232927	14240973
25_26127500	ENSBTAG00000000411	-5.53658	3.70626e-07	0.0310708	-26.0557	turquoise_B0_Gene-Phenotype	HGS	hepatocyte growth factor-regulated tyrosine ki-se substrate [Source:VGNC Symbol;Acc:VGNC:29836]	19	51123894	51137055
3_110569252	ENSBTAG00000000411	5.48235	4.6366e-07	0.0341271	30.7302	turquoise_B0_Gene-Phenotype	HGS	hepatocyte growth factor-regulated tyrosine ki-se substrate [Source:VGNC Symbol;Acc:VGNC:29836]	19	51123894	51137055
25_26127361	ENSBTAG00000000411	-6.2262	2.00524e-08	0.0073468	-26.6529	turquoise_B0_Gene-Phenotype	HGS	hepatocyte growth factor-regulated tyrosine ki-se substrate [Source:VGNC Symbol;Acc:VGNC:29836]	19	51123894	51137055
25_33826693	ENSBTAG00000000411	-5.80273	1.21991e-07	0.0186504	-26.6774	turquoise_B0_Gene-Phenotype	HGS	hepatocyte growth factor-regulated tyrosine ki-se substrate [Source:VGNC Symbol;Acc:VGNC:29836]	19	51123894	51137055
4_113262903	ENSBTAG00000000411	-5.34444	8.16148e-07	0.0433009	-28.2365	turquoise_B0_Gene-Phenotype	HGS	hepatocyte growth factor-regulated tyrosine ki-se substrate [Source:VGNC Symbol;Acc:VGNC:29836]	19	51123894	51137055
3_110570738	ENSBTAG00000000411	5.48235	4.6366e-07	0.0341271	30.7302	turquoise_B0_Gene-Phenotype	HGS	hepatocyte growth factor-regulated tyrosine ki-se substrate [Source:VGNC Symbol;Acc:VGNC:29836]	19	51123894	51137055
25_33826762	ENSBTAG00000000411	-5.7211	1.7189e-07	0.0219464	-22.6608	turquoise_B0_Gene-Phenotype	HGS	hepatocyte growth factor-regulated tyrosine ki-se substrate [Source:VGNC Symbol;Acc:VGNC:29836]	19	51123894	51137055
3_110572501	ENSBTAG00000000411	5.85534	9.77071e-08	0.0167388	27.3783	turquoise_B0_Gene-Phenotype	HGS	hepatocyte growth factor-regulated tyrosine ki-se substrate [Source:VGNC Symbol;Acc:VGNC:29836]	19	51123894	51137055
25_26127340	ENSBTAG00000000411	-6.2262	2.00524e-08	0.0073468	-26.6529	turquoise_B0_Gene-Phenotype	HGS	hepatocyte growth factor-regulated tyrosine ki-se substrate [Source:VGNC Symbol;Acc:VGNC:29836]	19	51123894	51137055
3_110572386	ENSBTAG00000000411	5.48235	4.6366e-07	0.0341271	30.7302	turquoise_B0_Gene-Phenotype	HGS	hepatocyte growth factor-regulated tyrosine ki-se substrate [Source:VGNC Symbol;Acc:VGNC:29836]	19	51123894	51137055
3_110571961	ENSBTAG00000000411	5.45669	5.15329e-07	0.0357831	30.5826	turquoise_B0_Gene-Phenotype	HGS	hepatocyte growth factor-regulated tyrosine ki-se substrate [Source:VGNC Symbol;Acc:VGNC:29836]	19	51123894	51137055
21_56676565	ENSBTAG00000000411	-5.37247	7.27882e-07	0.0414166	-21.695	turquoise_B0_Gene-Phenotype	HGS	hepatocyte growth factor-regulated tyrosine ki-se substrate [Source:VGNC Symbol;Acc:VGNC:29836]	19	51123894	51137055
3_110574979	ENSBTAG00000000411	5.64894	2.32406e-07	0.0251087	31.6247	turquoise_B0_Gene-Phenotype	HGS	hepatocyte growth factor-regulated tyrosine ki-se substrate [Source:VGNC Symbol;Acc:VGNC:29836]	19	51123894	51137055
25_22735368	ENSBTAG00000000413	5.32929	8.68126e-07	0.0443794	1.5784	turquoise_B0_Gene-Phenotype	NRTN	neurturin [Source:VGNC Symbol;Acc:VGNC:32270]	7	18518580	18532314
25_22763386	ENSBTAG00000000413	5.31761	9.10395e-07	0.0453219	1.48189	turquoise_B0_Gene-Phenotype	NRTN	neurturin [Source:VGNC Symbol;Acc:VGNC:32270]	7	18518580	18532314
4_113068049	ENSBTAG00000000414	-5.34626	8.10124e-07	0.0431649	-0.355335	turquoise	FUT6	fucosyltransferase 6 [Source:NCBI gene (formerly Entrezgene);Acc:338077]	7	18510007	18522290
17_69396250	ENSBTAG00000000414	-5.87604	8.952e-08	0.0160393	-0.341498	turquoise	FUT6	fucosyltransferase 6 [Source:NCBI gene (formerly Entrezgene);Acc:338077]	7	18510007	18522290
4_113262410	ENSBTAG00000000421	5.53998	3.65458e-07	0.0309264	18.1602	blue_B0_Gene-Phenotype	EEA1	early endosome antigen 1 [Source:VGNC Symbol;Acc:VGNC:54421]	5	22649491	22855137
8_72865491	ENSBTAG00000000422	-5.25955	1.15244e-06	0.0499363	-3.56264	darkgreen	TSHZ1	teashirt zinc finger homeobox 1 [Source:VGNC Symbol;Acc:VGNC:56375]	24	3404342	3416572
1_139241768	ENSBTAG00000000423	-5.37101	7.32245e-07	0.0415395	-6.75668	purple	RBM4B	R- binding motif protein 4B [Source:VGNC Symbol;Acc:VGNC:112660]	29	44691737	44701985
4_113068127	ENSBTAG00000000425	-5.32085	8.98489e-07	0.0450574	-0.848123	turquoise_B0_Gene-Phenotype	-	-	-	-	-
4_113068049	ENSBTAG00000000425	-5.43687	5.59079e-07	0.0370515	-0.815569	turquoise_B0_Gene-Phenotype	-	-	-	-	-
25_37741525	ENSBTAG00000000429	-5.50425	4.23606e-07	0.0329001	-56.1848	turquoise_B0_Gene-Phenotype_L0_Gene-Phenotype	DGCR2	DiGeorge syndrome critical region 2 [Source:NCBI gene (formerly Entrezgene);Acc:767971]	17	72564033	72591242
4_113068049	ENSBTAG00000000429	-5.43495	5.63488e-07	0.0371579	-75.3866	turquoise_B0_Gene-Phenotype_L0_Gene-Phenotype	DGCR2	DiGeorge syndrome critical region 2 [Source:NCBI gene (formerly Entrezgene);Acc:767971]	17	72564033	72591242
25_26127340	ENSBTAG00000000429	-5.31162	9.32859e-07	0.0458086	-86.7575	turquoise_B0_Gene-Phenotype_L0_Gene-Phenotype	DGCR2	DiGeorge syndrome critical region 2 [Source:NCBI gene (formerly Entrezgene);Acc:767971]	17	72564033	72591242
3_110572501	ENSBTAG00000000429	5.28776	1.02788e-06	0.0476347	92.6633	turquoise_B0_Gene-Phenotype_L0_Gene-Phenotype	DGCR2	DiGeorge syndrome critical region 2 [Source:NCBI gene (formerly Entrezgene);Acc:767971]	17	72564033	72591242
4_113068127	ENSBTAG00000000429	-5.85384	9.83316e-08	0.0167796	-84.0125	turquoise_B0_Gene-Phenotype_L0_Gene-Phenotype	DGCR2	DiGeorge syndrome critical region 2 [Source:NCBI gene (formerly Entrezgene);Acc:767971]	17	72564033	72591242
25_26127361	ENSBTAG00000000429	-5.31162	9.32859e-07	0.0458086	-86.7575	turquoise_B0_Gene-Phenotype_L0_Gene-Phenotype	DGCR2	DiGeorge syndrome critical region 2 [Source:NCBI gene (formerly Entrezgene);Acc:767971]	17	72564033	72591242
4_113264298	ENSBTAG00000000434	-6.0152	4.95673e-08	0.0118079	-36.3537	turquoise_B0_Gene-Phenotype	CRYAB	crystallin alpha B [Source:VGNC Symbol;Acc:VGNC:27732]	15	22242342	22247878
4_113264287	ENSBTAG00000000434	-6.50321	6.02563e-09	0.00389349	-39.0649	turquoise_B0_Gene-Phenotype	CRYAB	crystallin alpha B [Source:VGNC Symbol;Acc:VGNC:27732]	15	22242342	22247878
16_61051553	ENSBTAG00000000435	5.26847	1.11153e-06	0.0492049	10.8173	blue_B0_Gene-Phenotype	TARBP2	TARBP2 subunit of RISC loading complex [Source:VGNC Symbol;Acc:VGNC:35602]	5	26518832	26524242
16_61051461	ENSBTAG00000000435	5.26847	1.11153e-06	0.0492049	10.8173	blue_B0_Gene-Phenotype	TARBP2	TARBP2 subunit of RISC loading complex [Source:VGNC Symbol;Acc:VGNC:35602]	5	26518832	26524242
16_61051480	ENSBTAG00000000435	5.26847	1.11153e-06	0.0492049	10.8173	blue_B0_Gene-Phenotype	TARBP2	TARBP2 subunit of RISC loading complex [Source:VGNC Symbol;Acc:VGNC:35602]	5	26518832	26524242
16_61051617	ENSBTAG00000000435	5.26847	1.11153e-06	0.0492049	10.8173	blue_B0_Gene-Phenotype	TARBP2	TARBP2 subunit of RISC loading complex [Source:VGNC Symbol;Acc:VGNC:35602]	5	26518832	26524242
20_35331248	ENSBTAG00000000439	5.72923	1.66131e-07	0.0216173	26.1781	turquoise_B0_Gene-Phenotype	SFSWAP	splicing factor SWAP [Source:VGNC Symbol;Acc:VGNC:34524]	17	45279921	45360901
20_35331287	ENSBTAG00000000439	6.57598	4.38315e-09	0.00329067	33.9096	turquoise_B0_Gene-Phenotype	SFSWAP	splicing factor SWAP [Source:VGNC Symbol;Acc:VGNC:34524]	17	45279921	45360901
20_35954598	ENSBTAG00000000439	5.2736	1.08865e-06	0.0487863	25.5413	turquoise_B0_Gene-Phenotype	SFSWAP	splicing factor SWAP [Source:VGNC Symbol;Acc:VGNC:34524]	17	45279921	45360901
25_27995286	ENSBTAG00000000439	-5.67532	2.08177e-07	0.0239453	-24.0146	turquoise_B0_Gene-Phenotype	SFSWAP	splicing factor SWAP [Source:VGNC Symbol;Acc:VGNC:34524]	17	45279921	45360901
25_26127340	ENSBTAG00000000439	-5.77437	1.37448e-07	0.0197802	-20.9377	turquoise_B0_Gene-Phenotype	SFSWAP	splicing factor SWAP [Source:VGNC Symbol;Acc:VGNC:34524]	17	45279921	45360901
21_56676565	ENSBTAG00000000439	-5.36604	7.47262e-07	0.041926	-17.9398	turquoise_B0_Gene-Phenotype	SFSWAP	splicing factor SWAP [Source:VGNC Symbol;Acc:VGNC:34524]	17	45279921	45360901
20_35331592	ENSBTAG00000000439	5.774	1.37665e-07	0.0198031	29.4325	turquoise_B0_Gene-Phenotype	SFSWAP	splicing factor SWAP [Source:VGNC Symbol;Acc:VGNC:34524]	17	45279921	45360901
25_26127361	ENSBTAG00000000439	-5.77437	1.37448e-07	0.0197802	-20.9377	turquoise_B0_Gene-Phenotype	SFSWAP	splicing factor SWAP [Source:VGNC Symbol;Acc:VGNC:34524]	17	45279921	45360901
3_94258349	ENSBTAG00000000439	5.44463	5.4153e-07	0.0365877	25.84	turquoise_B0_Gene-Phenotype	SFSWAP	splicing factor SWAP [Source:VGNC Symbol;Acc:VGNC:34524]	17	45279921	45360901
3_110572501	ENSBTAG00000000439	5.75017	1.52163e-07	0.0207743	22.3711	turquoise_B0_Gene-Phenotype	SFSWAP	splicing factor SWAP [Source:VGNC Symbol;Acc:VGNC:34524]	17	45279921	45360901
25_33826762	ENSBTAG00000000439	-5.4061	6.34288e-07	0.0389737	-18.0019	turquoise_B0_Gene-Phenotype	SFSWAP	splicing factor SWAP [Source:VGNC Symbol;Acc:VGNC:34524]	17	45279921	45360901
10_72329319	ENSBTAG00000000440	5.627	2.54649e-07	0.026155	0.884244	blue_B0_Gene-Phenotype	HSPB2	heat shock protein family B (small) member 2 [Source:VGNC Symbol;Acc:VGNC:54881]	15	22244118	22248544
18_1735779	ENSBTAG00000000459	-5.78582	1.30986e-07	0.0193257	-10.9172	B0_Gene-Phenotype	POMGNT2	protein O-linked mannose N-acetylglucosaminyltransferase 2 (beta 1,4-) [Source:VGNC Symbol;Acc:VGNC:111294]	22	15049019	15096589
16_42582962	ENSBTAG00000000462	-5.28271	1.04917e-06	0.0480648	-5.0854	blue_B0_Gene-Phenotype_L0_Gene-Phenotype	CCDC102A	coiled-coil domain containing 102A [Source:VGNC Symbol;Acc:VGNC:26829]	18	25491759	25520835
18_53355216	ENSBTAG00000000473	5.51981	3.97238e-07	0.0320752	8.81585	turquoise	ATP10D	ATPase phospholipid transporting 10D (putative) [Source:VGNC Symbol;Acc:VGNC:55156]	6	66135885	66272136
8_70550066	ENSBTAG00000000477	-5.328	8.72689e-07	0.0444683	-0.793337	turquoise_B0_Gene-Phenotype	TLR5	toll like receptor 5 [Source:VGNC Symbol;Acc:VGNC:52835]	16	26599830	26625340
4_112941506	ENSBTAG00000000477	5.32115	8.97383e-07	0.0450298	0.815837	turquoise_B0_Gene-Phenotype	TLR5	toll like receptor 5 [Source:VGNC Symbol;Acc:VGNC:52835]	16	26599830	26625340
11_98949316	ENSBTAG00000000477	5.54862	3.52614e-07	0.0304348	0.575174	turquoise_B0_Gene-Phenotype	TLR5	toll like receptor 5 [Source:VGNC Symbol;Acc:VGNC:52835]	16	26599830	26625340
11_98380414	ENSBTAG00000000477	5.67612	2.07479e-07	0.0239005	0.526143	turquoise_B0_Gene-Phenotype	TLR5	toll like receptor 5 [Source:VGNC Symbol;Acc:VGNC:52835]	16	26599830	26625340
9_102386054	ENSBTAG00000000480	6.53696	5.1992e-09	0.00358598	11.1534	turquoise_B0_Gene-Phenotype	IFRD2	interferon related Gene-Phenotypevelopmental regulator 2 [Source:VGNC Symbol;Acc:VGNC:30063]	22	50039826	50066773
27_14706304	ENSBTAG00000000480	-5.3216	8.95743e-07	0.0449875	-6.01561	turquoise_B0_Gene-Phenotype	IFRD2	interferon related Gene-Phenotypevelopmental regulator 2 [Source:VGNC Symbol;Acc:VGNC:30063]	22	50039826	50066773
27_14706270	ENSBTAG00000000480	-5.28442	1.04189e-06	0.0479153	-6.62814	turquoise_B0_Gene-Phenotype	IFRD2	interferon related Gene-Phenotypevelopmental regulator 2 [Source:VGNC Symbol;Acc:VGNC:30063]	22	50039826	50066773
4_113068049	ENSBTAG00000000480	-5.32988	8.6604e-07	0.0443222	-6.95672	turquoise_B0_Gene-Phenotype	IFRD2	interferon related Gene-Phenotypevelopmental regulator 2 [Source:VGNC Symbol;Acc:VGNC:30063]	22	50039826	50066773
9_102386066	ENSBTAG00000000480	6.2188	2.07023e-08	0.00748788	11.9928	turquoise_B0_Gene-Phenotype	IFRD2	interferon related Gene-Phenotypevelopmental regulator 2 [Source:VGNC Symbol;Acc:VGNC:30063]	22	50039826	50066773
9_102386063	ENSBTAG00000000480	6.2188	2.07023e-08	0.00748788	11.9928	turquoise_B0_Gene-Phenotype	IFRD2	interferon related Gene-Phenotypevelopmental regulator 2 [Source:VGNC Symbol;Acc:VGNC:30063]	22	50039826	50066773
19_61704972	ENSBTAG00000000480	6.01108	5.04465e-08	0.0119074	8.9817	turquoise_B0_Gene-Phenotype	IFRD2	interferon related Gene-Phenotypevelopmental regulator 2 [Source:VGNC Symbol;Acc:VGNC:30063]	22	50039826	50066773
21_68172226	ENSBTAG00000000480	6.09837	3.47376e-08	0.0098606	9.54612	turquoise_B0_Gene-Phenotype	IFRD2	interferon related Gene-Phenotypevelopmental regulator 2 [Source:VGNC Symbol;Acc:VGNC:30063]	22	50039826	50066773
10_21026680	ENSBTAG00000000480	5.42504	5.86887e-07	0.0377064	8.29666	turquoise_B0_Gene-Phenotype	IFRD2	interferon related Gene-Phenotypevelopmental regulator 2 [Source:VGNC Symbol;Acc:VGNC:30063]	22	50039826	50066773
5_56839660	ENSBTAG00000000480	-5.42735	5.81344e-07	0.0376164	-25.839	turquoise_B0_Gene-Phenotype	IFRD2	interferon related Gene-Phenotypevelopmental regulator 2 [Source:VGNC Symbol;Acc:VGNC:30063]	22	50039826	50066773
5_100480808	ENSBTAG00000000480	6.71152	2.41693e-09	0.00232341	12.0757	turquoise_B0_Gene-Phenotype	IFRD2	interferon related Gene-Phenotypevelopmental regulator 2 [Source:VGNC Symbol;Acc:VGNC:30063]	22	50039826	50066773
10_72361061	ENSBTAG00000000480	-6.63591	3.37013e-09	0.00282332	-41.0519	turquoise_B0_Gene-Phenotype	IFRD2	interferon related Gene-Phenotypevelopmental regulator 2 [Source:VGNC Symbol;Acc:VGNC:30063]	22	50039826	50066773
15_34429574	ENSBTAG00000000480	5.35911	7.68732e-07	0.0423574	10.5933	turquoise_B0_Gene-Phenotype	IFRD2	interferon related Gene-Phenotypevelopmental regulator 2 [Source:VGNC Symbol;Acc:VGNC:30063]	22	50039826	50066773
10_85061189	ENSBTAG00000000480	-6.64018	3.30753e-09	0.00278645	-41.0469	turquoise_B0_Gene-Phenotype	IFRD2	interferon related Gene-Phenotypevelopmental regulator 2 [Source:VGNC Symbol;Acc:VGNC:30063]	22	50039826	50066773
17_69480497	ENSBTAG00000000489	-5.28733	1.02965e-06	0.0476582	-3.36521	turquoise	WDR54	WD repeat domain 54 [Source:VGNC Symbol;Acc:VGNC:36905]	11	10201853	10212047
29_5073078	ENSBTAG00000000490	5.95939	6.28636e-08	0.0133854	2.1646	turquoise_B0_Gene-Phenotype	RTKN	rhotekin [Source:VGNC Symbol;Acc:VGNC:34197]	11	10187405	10201730
22_56176316	ENSBTAG00000000490	5.54289	3.61084e-07	0.0307369	2.5022	turquoise_B0_Gene-Phenotype	RTKN	rhotekin [Source:VGNC Symbol;Acc:VGNC:34197]	11	10187405	10201730
3_89207717	ENSBTAG00000000490	5.82749	1.099e-07	0.0177287	3.18697	turquoise_B0_Gene-Phenotype	RTKN	rhotekin [Source:VGNC Symbol;Acc:VGNC:34197]	11	10187405	10201730
18_52566044	ENSBTAG00000000495	5.32094	8.98155e-07	0.0450488	1.7022	red	HAVCR2	hepatitis A virus cellular receptor 2 [Source:NCBI gene (formerly Entrezgene);Acc:768047]	7	68784734	68819397
18_52574084	ENSBTAG00000000495	5.30166	9.7145e-07	0.046588	1.89983	red	HAVCR2	hepatitis A virus cellular receptor 2 [Source:NCBI gene (formerly Entrezgene);Acc:768047]	7	68784734	68819397
5_100785471	ENSBTAG00000000495	5.35788	7.7258e-07	0.0424033	1.74838	red	HAVCR2	hepatitis A virus cellular receptor 2 [Source:NCBI gene (formerly Entrezgene);Acc:768047]	7	68784734	68819397
20_35494672	ENSBTAG00000000495	5.397	6.58387e-07	0.0396796	1.89253	red	HAVCR2	hepatitis A virus cellular receptor 2 [Source:NCBI gene (formerly Entrezgene);Acc:768047]	7	68784734	68819397
2_31637855	ENSBTAG00000000496	-5.46277	5.02601e-07	0.0353419	-0.695041	turquoise_B0_Gene-Phenotype	SLC12A8	solute carrier family 12 member 8 [Source:VGNC Symbol;Acc:VGNC:34671]	1	69520941	69670973
2_31637856	ENSBTAG00000000496	-5.46277	5.02601e-07	0.0353419	-0.695041	turquoise_B0_Gene-Phenotype	SLC12A8	solute carrier family 12 member 8 [Source:VGNC Symbol;Acc:VGNC:34671]	1	69520941	69670973
6_84314388	ENSBTAG00000000496	5.26956	1.10665e-06	0.0491198	0.937584	turquoise_B0_Gene-Phenotype	SLC12A8	solute carrier family 12 member 8 [Source:VGNC Symbol;Acc:VGNC:34671]	1	69520941	69670973
18_52566044	ENSBTAG00000000507	6.62283	3.56927e-09	0.00293269	4.79131	turquoise	NR4A1	nuclear receptor subfamily 4 group A member 1 [Source:VGNC Symbol;Acc:VGNC:32245]	5	27822921	27844592
16_80598317	ENSBTAG00000000507	-5.82591	1.10633e-07	0.0177837	-4.19187	turquoise	NR4A1	nuclear receptor subfamily 4 group A member 1 [Source:VGNC Symbol;Acc:VGNC:32245]	5	27822921	27844592
2_38222071	ENSBTAG00000000507	5.46678	4.94376e-07	0.0351422	5.3015	turquoise	NR4A1	nuclear receptor subfamily 4 group A member 1 [Source:VGNC Symbol;Acc:VGNC:32245]	5	27822921	27844592
18_52574084	ENSBTAG00000000507	5.94667	6.63554e-08	0.0137327	4.98731	turquoise	NR4A1	nuclear receptor subfamily 4 group A member 1 [Source:VGNC Symbol;Acc:VGNC:32245]	5	27822921	27844592
13_54071872	ENSBTAG00000000507	6.67272	2.86679e-09	0.00256816	5.71113	turquoise	NR4A1	nuclear receptor subfamily 4 group A member 1 [Source:VGNC Symbol;Acc:VGNC:32245]	5	27822921	27844592
11_39000054	ENSBTAG00000000507	6.55723	4.75808e-09	0.00342224	19.2122	turquoise	NR4A1	nuclear receptor subfamily 4 group A member 1 [Source:VGNC Symbol;Acc:VGNC:32245]	5	27822921	27844592
14_19561168	ENSBTAG00000000507	5.84198	1.03381e-07	0.0171997	5.43028	turquoise	NR4A1	nuclear receptor subfamily 4 group A member 1 [Source:VGNC Symbol;Acc:VGNC:32245]	5	27822921	27844592
1_88349999	ENSBTAG00000000507	5.37245	7.27941e-07	0.0414172	4.1807	turquoise	NR4A1	nuclear receptor subfamily 4 group A member 1 [Source:VGNC Symbol;Acc:VGNC:32245]	5	27822921	27844592
8_52430524	ENSBTAG00000000507	5.31209	9.311e-07	0.0457703	4.6729	turquoise	NR4A1	nuclear receptor subfamily 4 group A member 1 [Source:VGNC Symbol;Acc:VGNC:32245]	5	27822921	27844592
2_38226610	ENSBTAG00000000507	6.05735	4.14032e-08	0.0107923	5.66769	turquoise	NR4A1	nuclear receptor subfamily 4 group A member 1 [Source:VGNC Symbol;Acc:VGNC:32245]	5	27822921	27844592
11_39000052	ENSBTAG00000000507	6.55723	4.75808e-09	0.00342224	19.2122	turquoise	NR4A1	nuclear receptor subfamily 4 group A member 1 [Source:VGNC Symbol;Acc:VGNC:32245]	5	27822921	27844592
1_139241768	ENSBTAG00000000510	5.62656	2.55116e-07	0.0261691	4.1985	turquoise	ATG101	autophagy related 101 [Source:VGNC Symbol;Acc:VGNC:26249]	5	27808230	27814034
9_102386054	ENSBTAG00000000510	5.52329	3.91574e-07	0.0318217	4.55987	turquoise	ATG101	autophagy related 101 [Source:VGNC Symbol;Acc:VGNC:26249]	5	27808230	27814034
4_113262903	ENSBTAG00000000511	5.2864	1.03354e-06	0.0477474	2.10425	blue_B0_Gene-Phenotype	CNST	consortin, connexin sorting protein [Source:VGNC Symbol;Acc:VGNC:27532]	16	30695682	30802145
13_40642487	ENSBTAG00000000517	5.26169	1.1425e-06	0.0497746	5.48245	turquoise_B0_Gene-Phenotype_L0_Gene-Phenotype	ANKRD29	ankyrin repeat domain 29 [Source:VGNC Symbol;Acc:VGNC:25921]	24	32993294	33041237
25_33826762	ENSBTAG00000000517	-5.88259	8.70723e-08	0.0157922	-3.83936	turquoise_B0_Gene-Phenotype_L0_Gene-Phenotype	ANKRD29	ankyrin repeat domain 29 [Source:VGNC Symbol;Acc:VGNC:25921]	24	32993294	33041237
18_52658818	ENSBTAG00000000517	6.07802	3.79002e-08	0.010291	4.54029	turquoise_B0_Gene-Phenotype_L0_Gene-Phenotype	ANKRD29	ankyrin repeat domain 29 [Source:VGNC Symbol;Acc:VGNC:25921]	24	32993294	33041237
8_70550066	ENSBTAG00000000517	-5.63624	2.4504e-07	0.0256787	-5.5856	turquoise_B0_Gene-Phenotype_L0_Gene-Phenotype	ANKRD29	ankyrin repeat domain 29 [Source:VGNC Symbol;Acc:VGNC:25921]	24	32993294	33041237
18_52566044	ENSBTAG00000000517	7.01269	6.37392e-10	0.00108555	5.15082	turquoise_B0_Gene-Phenotype_L0_Gene-Phenotype	ANKRD29	ankyrin repeat domain 29 [Source:VGNC Symbol;Acc:VGNC:25921]	24	32993294	33041237
18_52574084	ENSBTAG00000000517	6.34275	1.21138e-08	0.00572383	5.40264	turquoise_B0_Gene-Phenotype_L0_Gene-Phenotype	ANKRD29	ankyrin repeat domain 29 [Source:VGNC Symbol;Acc:VGNC:25921]	24	32993294	33041237
28_19725987	ENSBTAG00000000529	-5.46364	5.00801e-07	0.0353066	-5.80083	blue_B0_Gene-Phenotype	BTBD9	BTB domain containing 9 [Source:VGNC Symbol;Acc:VGNC:54397]	23	12062269	12472769
23_16999636	ENSBTAG00000000534	5.5503	3.50171e-07	0.0303371	0.418977	turquoise_B0_Gene-Phenotype	PNOC	prepronociceptin [Source:VGNC Symbol;Acc:VGNC:33089]	8	10386123	10392885
7_14237431	ENSBTAG00000000534	6.47362	6.85617e-09	0.00417849	0.542565	turquoise_B0_Gene-Phenotype	PNOC	prepronociceptin [Source:VGNC Symbol;Acc:VGNC:33089]	8	10386123	10392885
23_9263846	ENSBTAG00000000534	5.79708	1.24926e-07	0.0188933	0.503386	turquoise_B0_Gene-Phenotype	PNOC	prepronociceptin [Source:VGNC Symbol;Acc:VGNC:33089]	8	10386123	10392885
21_23187	ENSBTAG00000000534	-9.20285	3.15566e-14	4.02365e-07	-2.45625	turquoise_B0_Gene-Phenotype	PNOC	prepronociceptin [Source:VGNC Symbol;Acc:VGNC:33089]	8	10386123	10392885
15_65799151	ENSBTAG00000000534	-6.0271	4.71135e-08	0.0115184	-0.355974	turquoise_B0_Gene-Phenotype	PNOC	prepronociceptin [Source:VGNC Symbol;Acc:VGNC:33089]	8	10386123	10392885
10_25763445	ENSBTAG00000000534	-5.58567	3.02403e-07	0.0283334	-0.498014	turquoise_B0_Gene-Phenotype	PNOC	prepronociceptin [Source:VGNC Symbol;Acc:VGNC:33089]	8	10386123	10392885
10_26401975	ENSBTAG00000000534	-5.46284	5.02442e-07	0.0353415	-0.435153	turquoise_B0_Gene-Phenotype	PNOC	prepronociceptin [Source:VGNC Symbol;Acc:VGNC:33089]	8	10386123	10392885
25_27995286	ENSBTAG00000000534	-6.41536	8.83689e-09	0.00485544	-0.534883	turquoise_B0_Gene-Phenotype	PNOC	prepronociceptin [Source:VGNC Symbol;Acc:VGNC:33089]	8	10386123	10392885
4_98979904	ENSBTAG00000000534	5.31359	9.25424e-07	0.0456419	0.401406	turquoise_B0_Gene-Phenotype	PNOC	prepronociceptin [Source:VGNC Symbol;Acc:VGNC:33089]	8	10386123	10392885
10_25676735	ENSBTAG00000000534	-6.11277	3.26588e-08	0.00950143	-0.607268	turquoise_B0_Gene-Phenotype	PNOC	prepronociceptin [Source:VGNC Symbol;Acc:VGNC:33089]	8	10386123	10392885
11_66604428	ENSBTAG00000000540	5.55968	3.3682e-07	0.0297679	2.20113	turquoise_B0_Gene-Phenotype_L0_Gene-Phenotype	RNF112	ring finger protein 112 [Source:VGNC Symbol;Acc:VGNC:34011]	19	34063776	34069266
11_66726735	ENSBTAG00000000540	5.55968	3.3682e-07	0.0297679	2.20113	turquoise_B0_Gene-Phenotype_L0_Gene-Phenotype	RNF112	ring finger protein 112 [Source:VGNC Symbol;Acc:VGNC:34011]	19	34063776	34069266
2_19646614	ENSBTAG00000000540	5.70607	1.83059e-07	0.022673	2.01235	turquoise_B0_Gene-Phenotype_L0_Gene-Phenotype	RNF112	ring finger protein 112 [Source:VGNC Symbol;Acc:VGNC:34011]	19	34063776	34069266
18_1735814	ENSBTAG00000000540	-7.54702	5.82455e-11	0.000207181	-7.96073	turquoise_B0_Gene-Phenotype_L0_Gene-Phenotype	RNF112	ring finger protein 112 [Source:VGNC Symbol;Acc:VGNC:34011]	19	34063776	34069266
17_18025168	ENSBTAG00000000540	5.6475	2.33807e-07	0.0251731	1.15208	turquoise_B0_Gene-Phenotype_L0_Gene-Phenotype	RNF112	ring finger protein 112 [Source:VGNC Symbol;Acc:VGNC:34011]	19	34063776	34069266
11_72545465	ENSBTAG00000000540	5.52195	3.93743e-07	0.0319161	2.19505	turquoise_B0_Gene-Phenotype_L0_Gene-Phenotype	RNF112	ring finger protein 112 [Source:VGNC Symbol;Acc:VGNC:34011]	19	34063776	34069266
11_66604236	ENSBTAG00000000540	5.55968	3.3682e-07	0.0297679	2.20113	turquoise_B0_Gene-Phenotype_L0_Gene-Phenotype	RNF112	ring finger protein 112 [Source:VGNC Symbol;Acc:VGNC:34011]	19	34063776	34069266
17_18026392	ENSBTAG00000000540	5.6475	2.33807e-07	0.0251731	1.15208	turquoise_B0_Gene-Phenotype_L0_Gene-Phenotype	RNF112	ring finger protein 112 [Source:VGNC Symbol;Acc:VGNC:34011]	19	34063776	34069266
17_18025957	ENSBTAG00000000540	5.41624	6.08474e-07	0.0383066	1.05629	turquoise_B0_Gene-Phenotype_L0_Gene-Phenotype	RNF112	ring finger protein 112 [Source:VGNC Symbol;Acc:VGNC:34011]	19	34063776	34069266
19_51472294	ENSBTAG00000000540	6.53958	5.14012e-09	0.0035699	2.38574	turquoise_B0_Gene-Phenotype_L0_Gene-Phenotype	RNF112	ring finger protein 112 [Source:VGNC Symbol;Acc:VGNC:34011]	19	34063776	34069266
26_9374671	ENSBTAG00000000540	5.32073	8.98939e-07	0.0450679	1.49447	turquoise_B0_Gene-Phenotype_L0_Gene-Phenotype	RNF112	ring finger protein 112 [Source:VGNC Symbol;Acc:VGNC:34011]	19	34063776	34069266
22_56176316	ENSBTAG00000000540	5.58843	2.98948e-07	0.0281636	1.81396	turquoise_B0_Gene-Phenotype_L0_Gene-Phenotype	RNF112	ring finger protein 112 [Source:VGNC Symbol;Acc:VGNC:34011]	19	34063776	34069266
19_53924402	ENSBTAG00000000540	5.55821	3.38878e-07	0.0298445	1.85176	turquoise_B0_Gene-Phenotype_L0_Gene-Phenotype	RNF112	ring finger protein 112 [Source:VGNC Symbol;Acc:VGNC:34011]	19	34063776	34069266
4_113262410	ENSBTAG00000000542	-5.53452	3.73801e-07	0.0311454	-9.11559	blue	CFAP36	cilia and flagella associated protein 36 [Source:VGNC Symbol;Acc:VGNC:27242]	11	38211841	38279105
5_71713927	ENSBTAG00000000550	6.16002	2.66631e-08	0.00855168	62.5167	turquoise_B0_Gene-Phenotype	ATP5F1D	ATP synthase F1 subunit Gene-Phenotypelta [Source:VGNC Symbol;Acc:VGNC:26302]	7	43683615	43685875
8_42525718	ENSBTAG00000000550	5.52582	3.87499e-07	0.0317308	38.7953	turquoise_B0_Gene-Phenotype	ATP5F1D	ATP synthase F1 subunit Gene-Phenotypelta [Source:VGNC Symbol;Acc:VGNC:26302]	7	43683615	43685875
5_40460572	ENSBTAG00000000550	5.40917	6.26363e-07	0.0388082	45.9026	turquoise_B0_Gene-Phenotype	ATP5F1D	ATP synthase F1 subunit Gene-Phenotypelta [Source:VGNC Symbol;Acc:VGNC:26302]	7	43683615	43685875
19_25205661	ENSBTAG00000000550	5.80793	1.19344e-07	0.0184637	62.4364	turquoise_B0_Gene-Phenotype	ATP5F1D	ATP synthase F1 subunit Gene-Phenotypelta [Source:VGNC Symbol;Acc:VGNC:26302]	7	43683615	43685875
5_71727424	ENSBTAG00000000550	6.16002	2.66631e-08	0.00855168	62.5167	turquoise_B0_Gene-Phenotype	ATP5F1D	ATP synthase F1 subunit Gene-Phenotypelta [Source:VGNC Symbol;Acc:VGNC:26302]	7	43683615	43685875
22_59193575	ENSBTAG00000000550	5.53498	3.73088e-07	0.0311454	52.2544	turquoise_B0_Gene-Phenotype	ATP5F1D	ATP synthase F1 subunit Gene-Phenotypelta [Source:VGNC Symbol;Acc:VGNC:26302]	7	43683615	43685875
5_100843139	ENSBTAG00000000550	5.94843	6.5862e-08	0.0136824	60.4631	turquoise_B0_Gene-Phenotype	ATP5F1D	ATP synthase F1 subunit Gene-Phenotypelta [Source:VGNC Symbol;Acc:VGNC:26302]	7	43683615	43685875
3_110572501	ENSBTAG00000000563	5.45348	5.22186e-07	0.0359722	8.19221	turquoise_B0_Gene-Phenotype	MYD88	MYD88 in-te immune sig-l transduction adaptor [Source:VGNC Symbol;Acc:VGNC:31789]	22	11609150	11613789
25_26127500	ENSBTAG00000000566	-5.46067	5.06967e-07	0.0354784	-2.59104	turquoise	CCDC14	coiled-coil domain containing 14 [Source:VGNC Symbol;Acc:VGNC:26851]	1	68289450	68332524
25_26127340	ENSBTAG00000000566	-6.16401	2.62093e-08	0.0084983	-2.65904	turquoise	CCDC14	coiled-coil domain containing 14 [Source:VGNC Symbol;Acc:VGNC:26851]	1	68289450	68332524
25_26127361	ENSBTAG00000000566	-6.16401	2.62093e-08	0.0084983	-2.65904	turquoise	CCDC14	coiled-coil domain containing 14 [Source:VGNC Symbol;Acc:VGNC:26851]	1	68289450	68332524
29_32693041	ENSBTAG00000000569	5.34298	8.21014e-07	0.0434195	3.58551	B0_Gene-Phenotype	HES1	hes family bHLH transcription factor 1 [Source:VGNC Symbol;Acc:VGNC:29818]	1	73362145	73365254
5_29796006	ENSBTAG00000000569	5.26298	1.13653e-06	0.0497025	4.846	B0_Gene-Phenotype	HES1	hes family bHLH transcription factor 1 [Source:VGNC Symbol;Acc:VGNC:29818]	1	73362145	73365254
5_29183092	ENSBTAG00000000569	5.45252	5.24238e-07	0.0360423	4.86391	B0_Gene-Phenotype	HES1	hes family bHLH transcription factor 1 [Source:VGNC Symbol;Acc:VGNC:29818]	1	73362145	73365254
10_85061189	ENSBTAG00000000569	-7.10932	4.14486e-10	0.000821567	-18.6481	B0_Gene-Phenotype	HES1	hes family bHLH transcription factor 1 [Source:VGNC Symbol;Acc:VGNC:29818]	1	73362145	73365254
16_6200167	ENSBTAG00000000569	-5.95855	6.30879e-08	0.0133931	-9.61583	B0_Gene-Phenotype	HES1	hes family bHLH transcription factor 1 [Source:VGNC Symbol;Acc:VGNC:29818]	1	73362145	73365254
10_72361061	ENSBTAG00000000569	-7.08602	4.59864e-10	0.000874724	-18.6204	B0_Gene-Phenotype	HES1	hes family bHLH transcription factor 1 [Source:VGNC Symbol;Acc:VGNC:29818]	1	73362145	73365254
23_28551461	ENSBTAG00000000569	5.77524	1.36949e-07	0.0197486	4.81479	B0_Gene-Phenotype	HES1	hes family bHLH transcription factor 1 [Source:VGNC Symbol;Acc:VGNC:29818]	1	73362145	73365254
7_99830152	ENSBTAG00000000571	-6.27511	1.62354e-08	0.0065555	-9.92552	turquoise_B0_Gene-Phenotype	ARHGAP27	Rho GTPase activating protein 27 [Source:VGNC Symbol;Acc:VGNC:26085]	19	45042255	45078358
21_68327746	ENSBTAG00000000576	5.5605	3.35681e-07	0.0297205	0.754006	turquoise	ADGRG2	adhesion G protein-coupled receptor G2 [Source:VGNC Symbol;Acc:VGNC:25666]	X	124334457	124463694
21_68329046	ENSBTAG00000000576	5.5605	3.35681e-07	0.0297205	0.754006	turquoise	ADGRG2	adhesion G protein-coupled receptor G2 [Source:VGNC Symbol;Acc:VGNC:25666]	X	124334457	124463694
7_62075127	ENSBTAG00000000586	5.53847	3.67742e-07	0.0310012	6.10265	turquoise_B0_Gene-Phenotype	CPLANE1	ciliosis and pla-r polarity effector complex subunit 1 [Source:VGNC Symbol;Acc:VGNC:59329]	20	37042132	37150381
1_153261710	ENSBTAG00000000586	5.52374	3.90848e-07	0.0318134	3.82535	turquoise_B0_Gene-Phenotype	CPLANE1	ciliosis and pla-r polarity effector complex subunit 1 [Source:VGNC Symbol;Acc:VGNC:59329]	20	37042132	37150381
16_71714434	ENSBTAG00000000586	-5.2751	1.08207e-06	0.0486938	-3.77667	turquoise_B0_Gene-Phenotype	CPLANE1	ciliosis and pla-r polarity effector complex subunit 1 [Source:VGNC Symbol;Acc:VGNC:59329]	20	37042132	37150381
2_112071425	ENSBTAG00000000586	5.31155	9.33133e-07	0.0458086	3.42194	turquoise_B0_Gene-Phenotype	CPLANE1	ciliosis and pla-r polarity effector complex subunit 1 [Source:VGNC Symbol;Acc:VGNC:59329]	20	37042132	37150381
2_112012635	ENSBTAG00000000586	5.31155	9.33133e-07	0.0458086	3.42194	turquoise_B0_Gene-Phenotype	CPLANE1	ciliosis and pla-r polarity effector complex subunit 1 [Source:VGNC Symbol;Acc:VGNC:59329]	20	37042132	37150381
2_112076517	ENSBTAG00000000586	5.31155	9.33133e-07	0.0458086	3.42194	turquoise_B0_Gene-Phenotype	CPLANE1	ciliosis and pla-r polarity effector complex subunit 1 [Source:VGNC Symbol;Acc:VGNC:59329]	20	37042132	37150381
7_62054523	ENSBTAG00000000586	5.53847	3.67742e-07	0.0310012	6.10265	turquoise_B0_Gene-Phenotype	CPLANE1	ciliosis and pla-r polarity effector complex subunit 1 [Source:VGNC Symbol;Acc:VGNC:59329]	20	37042132	37150381
1_153262434	ENSBTAG00000000586	5.31978	9.02406e-07	0.0451444	3.83557	turquoise_B0_Gene-Phenotype	CPLANE1	ciliosis and pla-r polarity effector complex subunit 1 [Source:VGNC Symbol;Acc:VGNC:59329]	20	37042132	37150381
7_62053690	ENSBTAG00000000586	-5.35304	7.88005e-07	0.042709	-5.01744	turquoise_B0_Gene-Phenotype	CPLANE1	ciliosis and pla-r polarity effector complex subunit 1 [Source:VGNC Symbol;Acc:VGNC:59329]	20	37042132	37150381
25_20146811	ENSBTAG00000000586	5.7348	1.62293e-07	0.0214418	4.31798	turquoise_B0_Gene-Phenotype	CPLANE1	ciliosis and pla-r polarity effector complex subunit 1 [Source:VGNC Symbol;Acc:VGNC:59329]	20	37042132	37150381
18_52566044	ENSBTAG00000000601	5.64118	2.40049e-07	0.0254507	5.6806	turquoise_B0_Gene-Phenotype_L0_Gene-Phenotype_ADG_Gene-Phenotype	COL11A2	collagen type XI alpha 2 chain [Source:VGNC Symbol;Acc:VGNC:27554]	23	7349322	7379693
18_52574084	ENSBTAG00000000601	5.3077	9.47856e-07	0.0460996	6.08063	turquoise_B0_Gene-Phenotype_L0_Gene-Phenotype_ADG_Gene-Phenotype	COL11A2	collagen type XI alpha 2 chain [Source:VGNC Symbol;Acc:VGNC:27554]	23	7349322	7379693
4_113262903	ENSBTAG00000000602	-5.35614	7.78095e-07	0.0424955	-22.481	turquoise_B0_Gene-Phenotype	RXRB	retinoid X receptor beta [Source:VGNC Symbol;Acc:VGNC:34231]	23	7380014	7386725
18_52566044	ENSBTAG00000000602	5.43753	5.57547e-07	0.0369947	20.7353	turquoise_B0_Gene-Phenotype	RXRB	retinoid X receptor beta [Source:VGNC Symbol;Acc:VGNC:34231]	23	7380014	7386725
4_113266670	ENSBTAG00000000602	-5.40551	6.35828e-07	0.0390144	-21.0332	turquoise_B0_Gene-Phenotype	RXRB	retinoid X receptor beta [Source:VGNC Symbol;Acc:VGNC:34231]	23	7380014	7386725
18_52574084	ENSBTAG00000000602	5.30454	9.60136e-07	0.0463508	22.7853	turquoise_B0_Gene-Phenotype	RXRB	retinoid X receptor beta [Source:VGNC Symbol;Acc:VGNC:34231]	23	7380014	7386725
25_38038354	ENSBTAG00000000602	5.75239	1.50751e-07	0.020659	27.5604	turquoise_B0_Gene-Phenotype	RXRB	retinoid X receptor beta [Source:VGNC Symbol;Acc:VGNC:34231]	23	7380014	7386725
7_90840100	ENSBTAG00000000602	5.81484	1.15921e-07	0.0181946	23.0341	turquoise_B0_Gene-Phenotype	RXRB	retinoid X receptor beta [Source:VGNC Symbol;Acc:VGNC:34231]	23	7380014	7386725
18_52658818	ENSBTAG00000000602	5.37287	7.26701e-07	0.041395	19.897	turquoise_B0_Gene-Phenotype	RXRB	retinoid X receptor beta [Source:VGNC Symbol;Acc:VGNC:34231]	23	7380014	7386725
7_90842056	ENSBTAG00000000602	-5.2752	1.08162e-06	0.0486841	-20.7041	turquoise_B0_Gene-Phenotype	RXRB	retinoid X receptor beta [Source:VGNC Symbol;Acc:VGNC:34231]	23	7380014	7386725
20_35331287	ENSBTAG00000000602	5.54581	3.56746e-07	0.0305773	28.9595	turquoise_B0_Gene-Phenotype	RXRB	retinoid X receptor beta [Source:VGNC Symbol;Acc:VGNC:34231]	23	7380014	7386725
23_9264408	ENSBTAG00000000604	5.4476	5.34952e-07	0.0363682	169.748	cyan	GPNMB	glycoprotein nmb [Source:VGNC Symbol;Acc:VGNC:29541]	4	31876899	31904122
4_113239649	ENSBTAG00000000605	-5.29512	9.97575e-07	0.0471119	-25.3133	B0_Gene-Phenotype	ATP5PF	ATP synthase peripheral stalk subunit F6 [Source:VGNC Symbol;Acc:VGNC:26304]	1	10690495	10698973
4_113239647	ENSBTAG00000000605	-5.48594	4.56848e-07	0.0339317	-26.0367	B0_Gene-Phenotype	ATP5PF	ATP synthase peripheral stalk subunit F6 [Source:VGNC Symbol;Acc:VGNC:26304]	1	10690495	10698973
4_113239653	ENSBTAG00000000605	-5.48594	4.56848e-07	0.0339317	-26.0367	B0_Gene-Phenotype	ATP5PF	ATP synthase peripheral stalk subunit F6 [Source:VGNC Symbol;Acc:VGNC:26304]	1	10690495	10698973
4_113262410	ENSBTAG00000000605	-5.61222	2.70812e-07	0.0268269	-28.53	B0_Gene-Phenotype	ATP5PF	ATP synthase peripheral stalk subunit F6 [Source:VGNC Symbol;Acc:VGNC:26304]	1	10690495	10698973
18_52603031	ENSBTAG00000000620	5.55324	3.45934e-07	0.0301664	0.24912	turquoise	MCMDC2	minichromosome mainte-nce domain containing 2 [Source:VGNC Symbol;Acc:VGNC:31317]	14	31061163	31102646
18_53988625	ENSBTAG00000000620	5.99754	5.34417e-08	0.0122733	0.178649	turquoise	MCMDC2	minichromosome mainte-nce domain containing 2 [Source:VGNC Symbol;Acc:VGNC:31317]	14	31061163	31102646
19_52106559	ENSBTAG00000000620	-5.77001	1.39992e-07	0.0199833	-0.258047	turquoise	MCMDC2	minichromosome mainte-nce domain containing 2 [Source:VGNC Symbol;Acc:VGNC:31317]	14	31061163	31102646
25_37736558	ENSBTAG00000000620	5.48055	4.67115e-07	0.0342254	0.164688	turquoise	MCMDC2	minichromosome mainte-nce domain containing 2 [Source:VGNC Symbol;Acc:VGNC:31317]	14	31061163	31102646
19_51472294	ENSBTAG00000000620	6.18456	2.39926e-08	0.00808027	0.38236	turquoise	MCMDC2	minichromosome mainte-nce domain containing 2 [Source:VGNC Symbol;Acc:VGNC:31317]	14	31061163	31102646
18_52529258	ENSBTAG00000000620	5.45198	5.2541e-07	0.0360844	0.252216	turquoise	MCMDC2	minichromosome mainte-nce domain containing 2 [Source:VGNC Symbol;Acc:VGNC:31317]	14	31061163	31102646
21_41709921	ENSBTAG00000000620	6.12893	3.04713e-08	0.00918308	0.258539	turquoise	MCMDC2	minichromosome mainte-nce domain containing 2 [Source:VGNC Symbol;Acc:VGNC:31317]	14	31061163	31102646
25_33826762	ENSBTAG00000000621	-7.02552	6.02014e-10	0.00104763	-13.2691	turquoise_B0_Gene-Phenotype_L0_Gene-Phenotype	CATSPERG	cation channel sperm associated auxiliary subunit gamma [Source:VGNC Symbol;Acc:VGNC:26798]	18	48146776	48177532
25_27995286	ENSBTAG00000000621	-6.02124	4.83052e-08	0.0116536	-15.4419	turquoise_B0_Gene-Phenotype_L0_Gene-Phenotype	CATSPERG	cation channel sperm associated auxiliary subunit gamma [Source:VGNC Symbol;Acc:VGNC:26798]	18	48146776	48177532
25_26127340	ENSBTAG00000000621	-5.92906	7.15065e-08	0.0142543	-13.1569	turquoise_B0_Gene-Phenotype_L0_Gene-Phenotype	CATSPERG	cation channel sperm associated auxiliary subunit gamma [Source:VGNC Symbol;Acc:VGNC:26798]	18	48146776	48177532
25_26127361	ENSBTAG00000000621	-5.92906	7.15065e-08	0.0142543	-13.1569	turquoise_B0_Gene-Phenotype_L0_Gene-Phenotype	CATSPERG	cation channel sperm associated auxiliary subunit gamma [Source:VGNC Symbol;Acc:VGNC:26798]	18	48146776	48177532
3_110572501	ENSBTAG00000000621	5.28474	1.04054e-06	0.0478752	12.9774	turquoise_B0_Gene-Phenotype_L0_Gene-Phenotype	CATSPERG	cation channel sperm associated auxiliary subunit gamma [Source:VGNC Symbol;Acc:VGNC:26798]	18	48146776	48177532
25_26127500	ENSBTAG00000000621	-5.64825	2.3307e-07	0.0251415	-13.4944	turquoise_B0_Gene-Phenotype_L0_Gene-Phenotype	CATSPERG	cation channel sperm associated auxiliary subunit gamma [Source:VGNC Symbol;Acc:VGNC:26798]	18	48146776	48177532
25_33826693	ENSBTAG00000000621	-6.3031	1.43842e-08	0.00619488	-14.4173	turquoise_B0_Gene-Phenotype_L0_Gene-Phenotype	CATSPERG	cation channel sperm associated auxiliary subunit gamma [Source:VGNC Symbol;Acc:VGNC:26798]	18	48146776	48177532
14_487527	ENSBTAG00000000621	5.31856	9.06897e-07	0.0452357	8.34348	turquoise_B0_Gene-Phenotype_L0_Gene-Phenotype	CATSPERG	cation channel sperm associated auxiliary subunit gamma [Source:VGNC Symbol;Acc:VGNC:26798]	18	48146776	48177532
3_94258349	ENSBTAG00000000621	5.41111	6.21398e-07	0.0386341	15.8665	turquoise_B0_Gene-Phenotype_L0_Gene-Phenotype	CATSPERG	cation channel sperm associated auxiliary subunit gamma [Source:VGNC Symbol;Acc:VGNC:26798]	18	48146776	48177532
11_19559717	ENSBTAG00000000625	5.73701	1.60798e-07	0.021353	2.16559	turquoise	SMAD6	SMAD family member 6 [Source:VGNC Symbol;Acc:VGNC:34979]	10	13544547	13621783
7_99830152	ENSBTAG00000000625	-5.28623	1.03427e-06	0.0477587	-2.32394	turquoise	SMAD6	SMAD family member 6 [Source:VGNC Symbol;Acc:VGNC:34979]	10	13544547	13621783
2_5474875	ENSBTAG00000000629	-5.85848	9.64202e-08	0.016633	-0.924248	blue_B0_Gene-Phenotype_L0_Gene-Phenotype	MMS22L	MMS22 like, D- repair protein [Source:VGNC Symbol;Acc:VGNC:31535]	9	52495368	52617857
15_46606975	ENSBTAG00000000629	-5.27415	1.08624e-06	0.0487724	-0.843392	blue_B0_Gene-Phenotype_L0_Gene-Phenotype	MMS22L	MMS22 like, D- repair protein [Source:VGNC Symbol;Acc:VGNC:31535]	9	52495368	52617857
14_61108495	ENSBTAG00000000632	5.43484	5.63749e-07	0.0371598	21.9617	L0_Gene-Phenotype	-	-	-	-	-
18_56619869	ENSBTAG00000000634	5.66487	2.17456e-07	0.0243971	1.09152	turquoise_B0_Gene-Phenotype	MLPH	melanophilin [Source:VGNC Symbol;Acc:VGNC:31506]	3	116959554	117005443
18_56619086	ENSBTAG00000000634	5.49096	4.4748e-07	0.033595	0.980373	turquoise_B0_Gene-Phenotype	MLPH	melanophilin [Source:VGNC Symbol;Acc:VGNC:31506]	3	116959554	117005443
18_56619470	ENSBTAG00000000634	5.5265	3.86414e-07	0.0316819	1.00855	turquoise_B0_Gene-Phenotype	MLPH	melanophilin [Source:VGNC Symbol;Acc:VGNC:31506]	3	116959554	117005443
18_56619349	ENSBTAG00000000634	5.5265	3.86414e-07	0.0316819	1.00855	turquoise_B0_Gene-Phenotype	MLPH	melanophilin [Source:VGNC Symbol;Acc:VGNC:31506]	3	116959554	117005443
18_56619067	ENSBTAG00000000634	5.49096	4.4748e-07	0.033595	0.980373	turquoise_B0_Gene-Phenotype	MLPH	melanophilin [Source:VGNC Symbol;Acc:VGNC:31506]	3	116959554	117005443
28_35673142	ENSBTAG00000000634	-5.35912	7.68683e-07	0.0423561	-1.11583	turquoise_B0_Gene-Phenotype	MLPH	melanophilin [Source:VGNC Symbol;Acc:VGNC:31506]	3	116959554	117005443
4_113068174	ENSBTAG00000000639	-5.28937	1.02115e-06	0.0475261	-23.0499	blue_B0_Gene-Phenotype_L0_Gene-Phenotype	APRT	aGene-Phenotypenine phosphoribosyltransferase [Source:VGNC Symbol;Acc:VGNC:26042]	18	14012897	14016023
21_56676548	ENSBTAG00000000639	-5.26008	1.14996e-06	0.0499018	-23.5396	blue_B0_Gene-Phenotype_L0_Gene-Phenotype	APRT	aGene-Phenotypenine phosphoribosyltransferase [Source:VGNC Symbol;Acc:VGNC:26042]	18	14012897	14016023
25_26129734	ENSBTAG00000000641	-5.40781	6.2987e-07	0.0388878	-0.884074	turquoise	SKAP1	src ki-se associated phosphoprotein 1 [Source:VGNC Symbol;Acc:VGNC:54484]	19	38060698	38366727
25_26126456	ENSBTAG00000000642	-5.32598	8.79901e-07	0.0446344	-19.2172	turquoise_B0_Gene-Phenotype	INTS1	integrator complex subunit 1 [Source:VGNC Symbol;Acc:VGNC:30223]	25	41429158	41453277
25_26127361	ENSBTAG00000000642	-6.16365	2.62503e-08	0.00849852	-19.6564	turquoise_B0_Gene-Phenotype	INTS1	integrator complex subunit 1 [Source:VGNC Symbol;Acc:VGNC:30223]	25	41429158	41453277
25_26127340	ENSBTAG00000000642	-6.16365	2.62503e-08	0.00849852	-19.6564	turquoise_B0_Gene-Phenotype	INTS1	integrator complex subunit 1 [Source:VGNC Symbol;Acc:VGNC:30223]	25	41429158	41453277
25_27995286	ENSBTAG00000000642	-5.76267	1.4438e-07	0.0202735	-21.7819	turquoise_B0_Gene-Phenotype	INTS1	integrator complex subunit 1 [Source:VGNC Symbol;Acc:VGNC:30223]	25	41429158	41453277
25_26127500	ENSBTAG00000000642	-5.76417	1.4347e-07	0.0202265	-19.9153	turquoise_B0_Gene-Phenotype	INTS1	integrator complex subunit 1 [Source:VGNC Symbol;Acc:VGNC:30223]	25	41429158	41453277
3_106711493	ENSBTAG00000000642	5.37469	7.2132e-07	0.0412496	19.0125	turquoise_B0_Gene-Phenotype	INTS1	integrator complex subunit 1 [Source:VGNC Symbol;Acc:VGNC:30223]	25	41429158	41453277
25_26124181	ENSBTAG00000000642	-5.32598	8.79901e-07	0.0446344	-19.2172	turquoise_B0_Gene-Phenotype	INTS1	integrator complex subunit 1 [Source:VGNC Symbol;Acc:VGNC:30223]	25	41429158	41453277
11_72546354	ENSBTAG00000000642	-5.60102	2.83722e-07	0.0274391	-23.9082	turquoise_B0_Gene-Phenotype	INTS1	integrator complex subunit 1 [Source:VGNC Symbol;Acc:VGNC:30223]	25	41429158	41453277
3_94258349	ENSBTAG00000000642	5.81263	1.17006e-07	0.0182964	24.3001	turquoise_B0_Gene-Phenotype	INTS1	integrator complex subunit 1 [Source:VGNC Symbol;Acc:VGNC:30223]	25	41429158	41453277
10_13404557	ENSBTAG00000000642	5.31856	9.06894e-07	0.0452357	22.4369	turquoise_B0_Gene-Phenotype	INTS1	integrator complex subunit 1 [Source:VGNC Symbol;Acc:VGNC:30223]	25	41429158	41453277
3_110574979	ENSBTAG00000000642	5.68461	2.00249e-07	0.0234903	23.5895	turquoise_B0_Gene-Phenotype	INTS1	integrator complex subunit 1 [Source:VGNC Symbol;Acc:VGNC:30223]	25	41429158	41453277
20_35331287	ENSBTAG00000000642	5.60322	2.81138e-07	0.0273029	27.2555	turquoise_B0_Gene-Phenotype	INTS1	integrator complex subunit 1 [Source:VGNC Symbol;Acc:VGNC:30223]	25	41429158	41453277
3_110572501	ENSBTAG00000000642	5.30396	9.62381e-07	0.046387	18.9278	turquoise_B0_Gene-Phenotype	INTS1	integrator complex subunit 1 [Source:VGNC Symbol;Acc:VGNC:30223]	25	41429158	41453277
20_35331248	ENSBTAG00000000642	5.27964	1.06229e-06	0.0483245	22.1306	turquoise_B0_Gene-Phenotype	INTS1	integrator complex subunit 1 [Source:VGNC Symbol;Acc:VGNC:30223]	25	41429158	41453277
22_54368725	ENSBTAG00000000647	5.60415	2.80053e-07	0.0272495	8.81562	blue	SELENOO	selenoprotein O [Source:VGNC Symbol;Acc:VGNC:58445]	5	119568730	119589179
22_54368492	ENSBTAG00000000647	5.60415	2.80053e-07	0.0272495	8.81562	blue	SELENOO	selenoprotein O [Source:VGNC Symbol;Acc:VGNC:58445]	5	119568730	119589179
25_26127361	ENSBTAG00000000650	-5.99075	5.50117e-08	0.0124559	-26.5156	turquoise_B0_Gene-Phenotype_L0_Gene-Phenotype	TUBGCP6	tubulin gamma complex component 6 [Source:VGNC Symbol;Acc:VGNC:36516]	5	119588817	119611194
25_26126456	ENSBTAG00000000650	-5.35251	7.897e-07	0.0427438	-26.532	turquoise_B0_Gene-Phenotype_L0_Gene-Phenotype	TUBGCP6	tubulin gamma complex component 6 [Source:VGNC Symbol;Acc:VGNC:36516]	5	119588817	119611194
25_26124181	ENSBTAG00000000650	-5.35251	7.897e-07	0.0427438	-26.532	turquoise_B0_Gene-Phenotype_L0_Gene-Phenotype	TUBGCP6	tubulin gamma complex component 6 [Source:VGNC Symbol;Acc:VGNC:36516]	5	119588817	119611194
25_26127340	ENSBTAG00000000650	-5.99075	5.50117e-08	0.0124559	-26.5156	turquoise_B0_Gene-Phenotype_L0_Gene-Phenotype	TUBGCP6	tubulin gamma complex component 6 [Source:VGNC Symbol;Acc:VGNC:36516]	5	119588817	119611194
25_26127500	ENSBTAG00000000650	-5.57899	3.10897e-07	0.028695	-26.7622	turquoise_B0_Gene-Phenotype_L0_Gene-Phenotype	TUBGCP6	tubulin gamma complex component 6 [Source:VGNC Symbol;Acc:VGNC:36516]	5	119588817	119611194
20_35331287	ENSBTAG00000000650	5.84831	1.00652e-07	0.0169388	38.6524	turquoise_B0_Gene-Phenotype_L0_Gene-Phenotype	TUBGCP6	tubulin gamma complex component 6 [Source:VGNC Symbol;Acc:VGNC:36516]	5	119588817	119611194
4_113266670	ENSBTAG00000000650	-5.30442	9.60611e-07	0.0463508	-26.6543	turquoise_B0_Gene-Phenotype_L0_Gene-Phenotype	TUBGCP6	tubulin gamma complex component 6 [Source:VGNC Symbol;Acc:VGNC:36516]	5	119588817	119611194
3_110572501	ENSBTAG00000000650	5.29043	1.01679e-06	0.047458	25.9872	turquoise_B0_Gene-Phenotype_L0_Gene-Phenotype	TUBGCP6	tubulin gamma complex component 6 [Source:VGNC Symbol;Acc:VGNC:36516]	5	119588817	119611194
25_27995286	ENSBTAG00000000650	-5.74728	1.54016e-07	0.0208972	-29.9058	turquoise_B0_Gene-Phenotype_L0_Gene-Phenotype	TUBGCP6	tubulin gamma complex component 6 [Source:VGNC Symbol;Acc:VGNC:36516]	5	119588817	119611194
25_33826693	ENSBTAG00000000650	-5.37167	7.30272e-07	0.0414939	-25.7726	turquoise_B0_Gene-Phenotype_L0_Gene-Phenotype	TUBGCP6	tubulin gamma complex component 6 [Source:VGNC Symbol;Acc:VGNC:36516]	5	119588817	119611194
25_33826762	ENSBTAG00000000650	-5.44076	5.50204e-07	0.0367465	-22.322	turquoise_B0_Gene-Phenotype_L0_Gene-Phenotype	TUBGCP6	tubulin gamma complex component 6 [Source:VGNC Symbol;Acc:VGNC:36516]	5	119588817	119611194
23_28524643	ENSBTAG00000000656	5.30512	9.57865e-07	0.0462981	2.54371	turquoise	NFATC1	nuclear factor of activated T cells 1 [Source:VGNC Symbol;Acc:VGNC:32030]	24	780448	867162
20_35331287	ENSBTAG00000000658	6.37694	1.04432e-08	0.00530086	45.7708	turquoise_B0_Gene-Phenotype	-	-	-	-	-
25_26127361	ENSBTAG00000000658	-5.30614	9.53907e-07	0.0462178	-27.1235	turquoise_B0_Gene-Phenotype	-	-	-	-	-
25_26127340	ENSBTAG00000000658	-5.30614	9.53907e-07	0.0462178	-27.1235	turquoise_B0_Gene-Phenotype	-	-	-	-	-
20_35331248	ENSBTAG00000000658	5.35189	7.91706e-07	0.0427655	34.3191	turquoise_B0_Gene-Phenotype	-	-	-	-	-
20_35331592	ENSBTAG00000000658	5.77792	1.35413e-07	0.019622	40.5599	turquoise_B0_Gene-Phenotype	-	-	-	-	-
6_60834017	ENSBTAG00000000665	-5.94389	6.71429e-08	0.0138003	-0.172982	turquoise_B0_Gene-Phenotype	HCRT	hypocretin neuropeptiGene-Phenotype [Source:VGNC Symbol;Acc:VGNC:29780]	19	42302122	42303571
6_60945699	ENSBTAG00000000665	5.4016	6.46097e-07	0.0393241	0.199307	turquoise_B0_Gene-Phenotype	HCRT	hypocretin neuropeptiGene-Phenotype [Source:VGNC Symbol;Acc:VGNC:29780]	19	42302122	42303571
6_60833075	ENSBTAG00000000665	5.36164	7.60809e-07	0.0422046	0.197948	turquoise_B0_Gene-Phenotype	HCRT	hypocretin neuropeptiGene-Phenotype [Source:VGNC Symbol;Acc:VGNC:29780]	19	42302122	42303571
13_27990007	ENSBTAG00000000665	5.95392	6.43415e-08	0.0135405	0.206933	turquoise_B0_Gene-Phenotype	HCRT	hypocretin neuropeptiGene-Phenotype [Source:VGNC Symbol;Acc:VGNC:29780]	19	42302122	42303571
6_60945961	ENSBTAG00000000665	5.50248	4.26713e-07	0.0329243	0.190397	turquoise_B0_Gene-Phenotype	HCRT	hypocretin neuropeptiGene-Phenotype [Source:VGNC Symbol;Acc:VGNC:29780]	19	42302122	42303571
6_117730434	ENSBTAG00000000665	5.85745	9.68407e-08	0.0166705	0.31765	turquoise_B0_Gene-Phenotype	HCRT	hypocretin neuropeptiGene-Phenotype [Source:VGNC Symbol;Acc:VGNC:29780]	19	42302122	42303571
6_60945925	ENSBTAG00000000665	5.88561	8.59656e-08	0.0156911	0.20383	turquoise_B0_Gene-Phenotype	HCRT	hypocretin neuropeptiGene-Phenotype [Source:VGNC Symbol;Acc:VGNC:29780]	19	42302122	42303571
23_25730224	ENSBTAG00000000670	5.45993	5.08501e-07	0.0355359	11.4801	turquoise_B0_Gene-Phenotype	RRP9	ribosomal R- processing 9, U3 small nucleolar R- binding protein [Source:VGNC Symbol;Acc:VGNC:34172]	22	48990276	48998950
10_81230316	ENSBTAG00000000670	5.262	1.14106e-06	0.0497746	11.9605	turquoise_B0_Gene-Phenotype	RRP9	ribosomal R- processing 9, U3 small nucleolar R- binding protein [Source:VGNC Symbol;Acc:VGNC:34172]	22	48990276	48998950
15_34475104	ENSBTAG00000000670	5.33884	8.34983e-07	0.0437644	13.1747	turquoise_B0_Gene-Phenotype	RRP9	ribosomal R- processing 9, U3 small nucleolar R- binding protein [Source:VGNC Symbol;Acc:VGNC:34172]	22	48990276	48998950
15_34429574	ENSBTAG00000000670	6.5807	4.29333e-09	0.00325347	14.0542	turquoise_B0_Gene-Phenotype	RRP9	ribosomal R- processing 9, U3 small nucleolar R- binding protein [Source:VGNC Symbol;Acc:VGNC:34172]	22	48990276	48998950
10_85061189	ENSBTAG00000000670	-5.78677	1.30467e-07	0.0192859	-43.0001	turquoise_B0_Gene-Phenotype	RRP9	ribosomal R- processing 9, U3 small nucleolar R- binding protein [Source:VGNC Symbol;Acc:VGNC:34172]	22	48990276	48998950
6_84679299	ENSBTAG00000000670	5.34683	8.08224e-07	0.0431299	11.6905	turquoise_B0_Gene-Phenotype	RRP9	ribosomal R- processing 9, U3 small nucleolar R- binding protein [Source:VGNC Symbol;Acc:VGNC:34172]	22	48990276	48998950
10_72361061	ENSBTAG00000000670	-5.77066	1.39612e-07	0.019972	-42.9384	turquoise_B0_Gene-Phenotype	RRP9	ribosomal R- processing 9, U3 small nucleolar R- binding protein [Source:VGNC Symbol;Acc:VGNC:34172]	22	48990276	48998950
10_12556254	ENSBTAG00000000670	5.45914	5.10156e-07	0.0356047	13.2219	turquoise_B0_Gene-Phenotype	RRP9	ribosomal R- processing 9, U3 small nucleolar R- binding protein [Source:VGNC Symbol;Acc:VGNC:34172]	22	48990276	48998950
3_110572501	ENSBTAG00000000670	5.44563	5.39293e-07	0.0365202	10.1949	turquoise_B0_Gene-Phenotype	RRP9	ribosomal R- processing 9, U3 small nucleolar R- binding protein [Source:VGNC Symbol;Acc:VGNC:34172]	22	48990276	48998950
25_33879328	ENSBTAG00000000670	-5.50871	4.15889e-07	0.0326653	-10.5506	turquoise_B0_Gene-Phenotype	RRP9	ribosomal R- processing 9, U3 small nucleolar R- binding protein [Source:VGNC Symbol;Acc:VGNC:34172]	22	48990276	48998950
10_81229178	ENSBTAG00000000670	5.2718	1.09663e-06	0.0489428	11.9666	turquoise_B0_Gene-Phenotype	RRP9	ribosomal R- processing 9, U3 small nucleolar R- binding protein [Source:VGNC Symbol;Acc:VGNC:34172]	22	48990276	48998950
5_56839660	ENSBTAG00000000670	-7.39259	1.1666e-10	0.000339514	-36.5228	turquoise_B0_Gene-Phenotype	RRP9	ribosomal R- processing 9, U3 small nucleolar R- binding protein [Source:VGNC Symbol;Acc:VGNC:34172]	22	48990276	48998950
5_29183092	ENSBTAG00000000671	6.25453	1.77451e-08	0.00690237	24.3369	B0_Gene-Phenotype	PARP3	poly(ADP-ribose) polymerase family member 3 [Source:VGNC Symbol;Acc:VGNC:111292]	22	48983159	48989537
21_59400765	ENSBTAG00000000671	5.76513	1.42895e-07	0.0201791	22.1918	B0_Gene-Phenotype	PARP3	poly(ADP-ribose) polymerase family member 3 [Source:VGNC Symbol;Acc:VGNC:111292]	22	48983159	48989537
13_81115737	ENSBTAG00000000671	-6.44841	7.65268e-09	0.00445355	-20.1519	B0_Gene-Phenotype	PARP3	poly(ADP-ribose) polymerase family member 3 [Source:VGNC Symbol;Acc:VGNC:111292]	22	48983159	48989537
18_63881703	ENSBTAG00000000671	5.5359	3.71681e-07	0.0310718	22.3403	B0_Gene-Phenotype	PARP3	poly(ADP-ribose) polymerase family member 3 [Source:VGNC Symbol;Acc:VGNC:111292]	22	48983159	48989537
18_61909379	ENSBTAG00000000671	7.25103	2.20065e-10	0.000515014	24.6212	B0_Gene-Phenotype	PARP3	poly(ADP-ribose) polymerase family member 3 [Source:VGNC Symbol;Acc:VGNC:111292]	22	48983159	48989537
12_85229513	ENSBTAG00000000671	5.58934	2.9782e-07	0.0281122	21.0132	B0_Gene-Phenotype	PARP3	poly(ADP-ribose) polymerase family member 3 [Source:VGNC Symbol;Acc:VGNC:111292]	22	48983159	48989537
6_84677566	ENSBTAG00000000671	6.08741	3.64064e-08	0.010117	19.0479	B0_Gene-Phenotype	PARP3	poly(ADP-ribose) polymerase family member 3 [Source:VGNC Symbol;Acc:VGNC:111292]	22	48983159	48989537
13_81115722	ENSBTAG00000000671	-6.44841	7.65268e-09	0.00445355	-20.1519	B0_Gene-Phenotype	PARP3	poly(ADP-ribose) polymerase family member 3 [Source:VGNC Symbol;Acc:VGNC:111292]	22	48983159	48989537
19_33438591	ENSBTAG00000000671	5.28187	1.05274e-06	0.0481485	18.8263	B0_Gene-Phenotype	PARP3	poly(ADP-ribose) polymerase family member 3 [Source:VGNC Symbol;Acc:VGNC:111292]	22	48983159	48989537
6_97254946	ENSBTAG00000000671	5.34486	8.14745e-07	0.0432636	18.0761	B0_Gene-Phenotype	PARP3	poly(ADP-ribose) polymerase family member 3 [Source:VGNC Symbol;Acc:VGNC:111292]	22	48983159	48989537
12_85229503	ENSBTAG00000000671	5.61926	2.62986e-07	0.0265096	21.1003	B0_Gene-Phenotype	PARP3	poly(ADP-ribose) polymerase family member 3 [Source:VGNC Symbol;Acc:VGNC:111292]	22	48983159	48989537
7_43208100	ENSBTAG00000000671	-5.45554	5.17761e-07	0.035851	-19.1049	B0_Gene-Phenotype	PARP3	poly(ADP-ribose) polymerase family member 3 [Source:VGNC Symbol;Acc:VGNC:111292]	22	48983159	48989537
3_48288662	ENSBTAG00000000671	5.42143	5.9564e-07	0.0379849	18.7123	B0_Gene-Phenotype	PARP3	poly(ADP-ribose) polymerase family member 3 [Source:VGNC Symbol;Acc:VGNC:111292]	22	48983159	48989537
3_30411659	ENSBTAG00000000671	-5.55711	3.40432e-07	0.0299142	-19.8286	B0_Gene-Phenotype	PARP3	poly(ADP-ribose) polymerase family member 3 [Source:VGNC Symbol;Acc:VGNC:111292]	22	48983159	48989537
7_43206171	ENSBTAG00000000671	-5.44328	5.44546e-07	0.0366793	-19.0837	B0_Gene-Phenotype	PARP3	poly(ADP-ribose) polymerase family member 3 [Source:VGNC Symbol;Acc:VGNC:111292]	22	48983159	48989537
6_84747060	ENSBTAG00000000671	9.52491	7.30053e-15	1.08657e-07	25.295	B0_Gene-Phenotype	PARP3	poly(ADP-ribose) polymerase family member 3 [Source:VGNC Symbol;Acc:VGNC:111292]	22	48983159	48989537
7_43264402	ENSBTAG00000000671	-5.45554	5.17761e-07	0.035851	-19.1049	B0_Gene-Phenotype	PARP3	poly(ADP-ribose) polymerase family member 3 [Source:VGNC Symbol;Acc:VGNC:111292]	22	48983159	48989537
21_65732687	ENSBTAG00000000671	5.55111	3.48995e-07	0.0302947	15.5529	B0_Gene-Phenotype	PARP3	poly(ADP-ribose) polymerase family member 3 [Source:VGNC Symbol;Acc:VGNC:111292]	22	48983159	48989537
6_97151900	ENSBTAG00000000671	5.97553	5.86928e-08	0.0128962	20.732	B0_Gene-Phenotype	PARP3	poly(ADP-ribose) polymerase family member 3 [Source:VGNC Symbol;Acc:VGNC:111292]	22	48983159	48989537
1_67638070	ENSBTAG00000000671	5.31692	9.12982e-07	0.0453776	16.8252	B0_Gene-Phenotype	PARP3	poly(ADP-ribose) polymerase family member 3 [Source:VGNC Symbol;Acc:VGNC:111292]	22	48983159	48989537
5_56839660	ENSBTAG00000000671	-9.62768	4.57934e-15	7.26149e-08	-72.2592	B0_Gene-Phenotype	PARP3	poly(ADP-ribose) polymerase family member 3 [Source:VGNC Symbol;Acc:VGNC:111292]	22	48983159	48989537
15_18148058	ENSBTAG00000000671	6.29845	1.46761e-08	0.00623162	20.8322	B0_Gene-Phenotype	PARP3	poly(ADP-ribose) polymerase family member 3 [Source:VGNC Symbol;Acc:VGNC:111292]	22	48983159	48989537
5_116907189	ENSBTAG00000000671	-5.71724	1.74691e-07	0.0221325	-21.154	B0_Gene-Phenotype	PARP3	poly(ADP-ribose) polymerase family member 3 [Source:VGNC Symbol;Acc:VGNC:111292]	22	48983159	48989537
10_85061189	ENSBTAG00000000671	-11.3946	1.66807e-18	4.28823e-11	-107.256	B0_Gene-Phenotype	PARP3	poly(ADP-ribose) polymerase family member 3 [Source:VGNC Symbol;Acc:VGNC:111292]	22	48983159	48989537
24_21720679	ENSBTAG00000000671	5.75819	1.47121e-07	0.0204674	20.9179	B0_Gene-Phenotype	PARP3	poly(ADP-ribose) polymerase family member 3 [Source:VGNC Symbol;Acc:VGNC:111292]	22	48983159	48989537
6_97255299	ENSBTAG00000000671	5.34486	8.14745e-07	0.0432636	18.0761	B0_Gene-Phenotype	PARP3	poly(ADP-ribose) polymerase family member 3 [Source:VGNC Symbol;Acc:VGNC:111292]	22	48983159	48989537
10_20521570	ENSBTAG00000000671	5.59539	2.90436e-07	0.0277763	19.4719	B0_Gene-Phenotype	PARP3	poly(ADP-ribose) polymerase family member 3 [Source:VGNC Symbol;Acc:VGNC:111292]	22	48983159	48989537
5_28453277	ENSBTAG00000000671	6.24861	1.82044e-08	0.00700714	19.8333	B0_Gene-Phenotype	PARP3	poly(ADP-ribose) polymerase family member 3 [Source:VGNC Symbol;Acc:VGNC:111292]	22	48983159	48989537
21_59411647	ENSBTAG00000000671	5.80321	1.21742e-07	0.0186309	22.2472	B0_Gene-Phenotype	PARP3	poly(ADP-ribose) polymerase family member 3 [Source:VGNC Symbol;Acc:VGNC:111292]	22	48983159	48989537
21_65441844	ENSBTAG00000000671	5.33251	8.56833e-07	0.0441624	22.781	B0_Gene-Phenotype	PARP3	poly(ADP-ribose) polymerase family member 3 [Source:VGNC Symbol;Acc:VGNC:111292]	22	48983159	48989537
18_61898690	ENSBTAG00000000671	5.47601	4.75938e-07	0.0344669	21.6158	B0_Gene-Phenotype	PARP3	poly(ADP-ribose) polymerase family member 3 [Source:VGNC Symbol;Acc:VGNC:111292]	22	48983159	48989537
14_77332726	ENSBTAG00000000671	5.43402	5.65662e-07	0.0372094	20.7473	B0_Gene-Phenotype	PARP3	poly(ADP-ribose) polymerase family member 3 [Source:VGNC Symbol;Acc:VGNC:111292]	22	48983159	48989537
7_43264174	ENSBTAG00000000671	-5.45554	5.17761e-07	0.035851	-19.1049	B0_Gene-Phenotype	PARP3	poly(ADP-ribose) polymerase family member 3 [Source:VGNC Symbol;Acc:VGNC:111292]	22	48983159	48989537
6_97278071	ENSBTAG00000000671	6.4432	7.82838e-09	0.00450558	20.3746	B0_Gene-Phenotype	PARP3	poly(ADP-ribose) polymerase family member 3 [Source:VGNC Symbol;Acc:VGNC:111292]	22	48983159	48989537
7_62292409	ENSBTAG00000000671	5.33494	8.48363e-07	0.0440473	19.3714	B0_Gene-Phenotype	PARP3	poly(ADP-ribose) polymerase family member 3 [Source:VGNC Symbol;Acc:VGNC:111292]	22	48983159	48989537
18_61869056	ENSBTAG00000000671	5.83268	1.07521e-07	0.0175161	20.6802	B0_Gene-Phenotype	PARP3	poly(ADP-ribose) polymerase family member 3 [Source:VGNC Symbol;Acc:VGNC:111292]	22	48983159	48989537
6_84679299	ENSBTAG00000000671	7.90537	1.15367e-11	6.15545e-05	25.966	B0_Gene-Phenotype	PARP3	poly(ADP-ribose) polymerase family member 3 [Source:VGNC Symbol;Acc:VGNC:111292]	22	48983159	48989537
6_97255669	ENSBTAG00000000671	6.61057	3.76641e-09	0.00303841	23.3757	B0_Gene-Phenotype	PARP3	poly(ADP-ribose) polymerase family member 3 [Source:VGNC Symbol;Acc:VGNC:111292]	22	48983159	48989537
26_44230095	ENSBTAG00000000671	5.76369	1.43762e-07	0.020236	25.2532	B0_Gene-Phenotype	PARP3	poly(ADP-ribose) polymerase family member 3 [Source:VGNC Symbol;Acc:VGNC:111292]	22	48983159	48989537
6_97151384	ENSBTAG00000000671	5.72483	1.69223e-07	0.0217681	19.6559	B0_Gene-Phenotype	PARP3	poly(ADP-ribose) polymerase family member 3 [Source:VGNC Symbol;Acc:VGNC:111292]	22	48983159	48989537
10_72361061	ENSBTAG00000000671	-11.3809	1.77188e-18	4.48711e-11	-107.264	B0_Gene-Phenotype	PARP3	poly(ADP-ribose) polymerase family member 3 [Source:VGNC Symbol;Acc:VGNC:111292]	22	48983159	48989537
24_21717092	ENSBTAG00000000671	7.10153	4.29134e-10	0.000832936	26.6718	B0_Gene-Phenotype	PARP3	poly(ADP-ribose) polymerase family member 3 [Source:VGNC Symbol;Acc:VGNC:111292]	22	48983159	48989537
26_44230775	ENSBTAG00000000671	5.76369	1.43762e-07	0.020236	25.2532	B0_Gene-Phenotype	PARP3	poly(ADP-ribose) polymerase family member 3 [Source:VGNC Symbol;Acc:VGNC:111292]	22	48983159	48989537
6_84394531	ENSBTAG00000000671	5.60046	2.84374e-07	0.0274709	19.3349	B0_Gene-Phenotype	PARP3	poly(ADP-ribose) polymerase family member 3 [Source:VGNC Symbol;Acc:VGNC:111292]	22	48983159	48989537
18_56291674	ENSBTAG00000000671	-5.58052	3.08929e-07	0.028613	-18.3542	B0_Gene-Phenotype	PARP3	poly(ADP-ribose) polymerase family member 3 [Source:VGNC Symbol;Acc:VGNC:111292]	22	48983159	48989537
21_55279248	ENSBTAG00000000671	5.53937	3.66377e-07	0.0309577	13.7743	B0_Gene-Phenotype	PARP3	poly(ADP-ribose) polymerase family member 3 [Source:VGNC Symbol;Acc:VGNC:111292]	22	48983159	48989537
21_66376267	ENSBTAG00000000671	5.51658	4.02589e-07	0.0322671	18.6391	B0_Gene-Phenotype	PARP3	poly(ADP-ribose) polymerase family member 3 [Source:VGNC Symbol;Acc:VGNC:111292]	22	48983159	48989537
5_99648826	ENSBTAG00000000671	5.74169	1.57671e-07	0.0211362	24.1687	B0_Gene-Phenotype	PARP3	poly(ADP-ribose) polymerase family member 3 [Source:VGNC Symbol;Acc:VGNC:111292]	22	48983159	48989537
7_65702457	ENSBTAG00000000671	5.26419	1.13098e-06	0.0496134	19.5123	B0_Gene-Phenotype	PARP3	poly(ADP-ribose) polymerase family member 3 [Source:VGNC Symbol;Acc:VGNC:111292]	22	48983159	48989537
18_55615145	ENSBTAG00000000671	5.74985	1.52365e-07	0.0207743	22.0938	B0_Gene-Phenotype	PARP3	poly(ADP-ribose) polymerase family member 3 [Source:VGNC Symbol;Acc:VGNC:111292]	22	48983159	48989537
6_97255314	ENSBTAG00000000671	5.34486	8.14745e-07	0.0432636	18.0761	B0_Gene-Phenotype	PARP3	poly(ADP-ribose) polymerase family member 3 [Source:VGNC Symbol;Acc:VGNC:111292]	22	48983159	48989537
7_43207074	ENSBTAG00000000671	-5.45554	5.17761e-07	0.035851	-19.1049	B0_Gene-Phenotype	PARP3	poly(ADP-ribose) polymerase family member 3 [Source:VGNC Symbol;Acc:VGNC:111292]	22	48983159	48989537
6_97255017	ENSBTAG00000000671	5.34486	8.14745e-07	0.0432636	18.0761	B0_Gene-Phenotype	PARP3	poly(ADP-ribose) polymerase family member 3 [Source:VGNC Symbol;Acc:VGNC:111292]	22	48983159	48989537
5_100480808	ENSBTAG00000000671	5.48282	4.62759e-07	0.0341134	20.7756	B0_Gene-Phenotype	PARP3	poly(ADP-ribose) polymerase family member 3 [Source:VGNC Symbol;Acc:VGNC:111292]	22	48983159	48989537
24_21738563	ENSBTAG00000000671	7.10153	4.29134e-10	0.000832936	26.6718	B0_Gene-Phenotype	PARP3	poly(ADP-ribose) polymerase family member 3 [Source:VGNC Symbol;Acc:VGNC:111292]	22	48983159	48989537
24_21717091	ENSBTAG00000000671	7.10153	4.29134e-10	0.000832936	26.6718	B0_Gene-Phenotype	PARP3	poly(ADP-ribose) polymerase family member 3 [Source:VGNC Symbol;Acc:VGNC:111292]	22	48983159	48989537
10_86373294	ENSBTAG00000000671	5.58064	3.08773e-07	0.0286076	33.4608	B0_Gene-Phenotype	PARP3	poly(ADP-ribose) polymerase family member 3 [Source:VGNC Symbol;Acc:VGNC:111292]	22	48983159	48989537
6_84674520	ENSBTAG00000000671	6.54901	4.93239e-09	0.00348555	21.2732	B0_Gene-Phenotype	PARP3	poly(ADP-ribose) polymerase family member 3 [Source:VGNC Symbol;Acc:VGNC:111292]	22	48983159	48989537
23_47798414	ENSBTAG00000000671	5.31122	9.34408e-07	0.0458344	22.299	B0_Gene-Phenotype	PARP3	poly(ADP-ribose) polymerase family member 3 [Source:VGNC Symbol;Acc:VGNC:111292]	22	48983159	48989537
18_55614489	ENSBTAG00000000671	5.74985	1.52365e-07	0.0207743	22.0938	B0_Gene-Phenotype	PARP3	poly(ADP-ribose) polymerase family member 3 [Source:VGNC Symbol;Acc:VGNC:111292]	22	48983159	48989537
21_65440895	ENSBTAG00000000671	6.86775	1.21253e-09	0.00162249	25.9867	B0_Gene-Phenotype	PARP3	poly(ADP-ribose) polymerase family member 3 [Source:VGNC Symbol;Acc:VGNC:111292]	22	48983159	48989537
10_21026680	ENSBTAG00000000671	5.379	7.08723e-07	0.0409126	16.299	B0_Gene-Phenotype	PARP3	poly(ADP-ribose) polymerase family member 3 [Source:VGNC Symbol;Acc:VGNC:111292]	22	48983159	48989537
6_84677476	ENSBTAG00000000671	6.12141	3.14696e-08	0.00932371	18.8537	B0_Gene-Phenotype	PARP3	poly(ADP-ribose) polymerase family member 3 [Source:VGNC Symbol;Acc:VGNC:111292]	22	48983159	48989537
8_110483222	ENSBTAG00000000671	5.99038	5.50966e-08	0.012461	20.5145	B0_Gene-Phenotype	PARP3	poly(ADP-ribose) polymerase family member 3 [Source:VGNC Symbol;Acc:VGNC:111292]	22	48983159	48989537
13_78410102	ENSBTAG00000000671	5.309	9.42853e-07	0.0460273	19.8755	B0_Gene-Phenotype	PARP3	poly(ADP-ribose) polymerase family member 3 [Source:VGNC Symbol;Acc:VGNC:111292]	22	48983159	48989537
7_62292036	ENSBTAG00000000671	5.94845	6.58571e-08	0.0136824	22.7613	B0_Gene-Phenotype	PARP3	poly(ADP-ribose) polymerase family member 3 [Source:VGNC Symbol;Acc:VGNC:111292]	22	48983159	48989537
6_97134236	ENSBTAG00000000671	5.3294	8.67748e-07	0.0443762	16.3006	B0_Gene-Phenotype	PARP3	poly(ADP-ribose) polymerase family member 3 [Source:VGNC Symbol;Acc:VGNC:111292]	22	48983159	48989537
2_125407540	ENSBTAG00000000671	-5.75664	1.4808e-07	0.0205263	-21.6963	B0_Gene-Phenotype	PARP3	poly(ADP-ribose) polymerase family member 3 [Source:VGNC Symbol;Acc:VGNC:111292]	22	48983159	48989537
13_81115307	ENSBTAG00000000671	-8.30891	1.84697e-12	1.40527e-05	-23.5076	B0_Gene-Phenotype	PARP3	poly(ADP-ribose) polymerase family member 3 [Source:VGNC Symbol;Acc:VGNC:111292]	22	48983159	48989537
24_21717907	ENSBTAG00000000671	7.07383	4.85524e-10	0.000904272	26.6004	B0_Gene-Phenotype	PARP3	poly(ADP-ribose) polymerase family member 3 [Source:VGNC Symbol;Acc:VGNC:111292]	22	48983159	48989537
6_84441459	ENSBTAG00000000671	5.36164	7.60808e-07	0.0422046	15.5717	B0_Gene-Phenotype	PARP3	poly(ADP-ribose) polymerase family member 3 [Source:VGNC Symbol;Acc:VGNC:111292]	22	48983159	48989537
15_76670140	ENSBTAG00000000671	-6.42409	8.50758e-09	0.00474538	-56.9199	B0_Gene-Phenotype	PARP3	poly(ADP-ribose) polymerase family member 3 [Source:VGNC Symbol;Acc:VGNC:111292]	22	48983159	48989537
21_59411334	ENSBTAG00000000671	6.54606	4.99641e-09	0.00351907	21.5804	B0_Gene-Phenotype	PARP3	poly(ADP-ribose) polymerase family member 3 [Source:VGNC Symbol;Acc:VGNC:111292]	22	48983159	48989537
21_66386272	ENSBTAG00000000671	5.6793	2.04744e-07	0.0237353	15.3596	B0_Gene-Phenotype	PARP3	poly(ADP-ribose) polymerase family member 3 [Source:VGNC Symbol;Acc:VGNC:111292]	22	48983159	48989537
24_21716913	ENSBTAG00000000671	7.07383	4.85524e-10	0.000904272	26.6004	B0_Gene-Phenotype	PARP3	poly(ADP-ribose) polymerase family member 3 [Source:VGNC Symbol;Acc:VGNC:111292]	22	48983159	48989537
24_21718405	ENSBTAG00000000671	7.10153	4.29134e-10	0.000832936	26.6718	B0_Gene-Phenotype	PARP3	poly(ADP-ribose) polymerase family member 3 [Source:VGNC Symbol;Acc:VGNC:111292]	22	48983159	48989537
5_29797145	ENSBTAG00000000671	-5.42912	5.77155e-07	0.0375282	-20.6608	B0_Gene-Phenotype	PARP3	poly(ADP-ribose) polymerase family member 3 [Source:VGNC Symbol;Acc:VGNC:111292]	22	48983159	48989537
12_85229536	ENSBTAG00000000671	5.66959	2.13217e-07	0.0241931	21.2297	B0_Gene-Phenotype	PARP3	poly(ADP-ribose) polymerase family member 3 [Source:VGNC Symbol;Acc:VGNC:111292]	22	48983159	48989537
6_84674459	ENSBTAG00000000671	-6.54901	4.93239e-09	0.00348555	-21.2732	B0_Gene-Phenotype	PARP3	poly(ADP-ribose) polymerase family member 3 [Source:VGNC Symbol;Acc:VGNC:111292]	22	48983159	48989537
23_27631245	ENSBTAG00000000675	5.73648	1.61157e-07	0.0213639	5.45805	blue_B0_Gene-Phenotype	PGS1	phosphatidylglycerophosphate synthase 1 [Source:VGNC Symbol;Acc:VGNC:32803]	19	53787203	53824833
26_7514920	ENSBTAG00000000684	5.66754	2.15048e-07	0.024265	31.2823	blue_B0_Gene-Phenotype	ARHGEF10L	Rho guanine nucleotiGene-Phenotype exchange factor 10 like [Source:VGNC Symbol;Acc:VGNC:26105]	2	134985478	135137665
18_6202380	ENSBTAG00000000684	-5.32452	8.85161e-07	0.0447427	-29.926	blue_B0_Gene-Phenotype	ARHGEF10L	Rho guanine nucleotiGene-Phenotype exchange factor 10 like [Source:VGNC Symbol;Acc:VGNC:26105]	2	134985478	135137665
4_113068049	ENSBTAG00000000694	-5.48496	4.58699e-07	0.0339978	-32.0795	blue_B0_Gene-Phenotype	TAF10	TATA-box binding protein associated factor 10 [Source:VGNC Symbol;Acc:VGNC:35567]	15	46453679	46455093
4_113068174	ENSBTAG00000000694	-5.29531	9.96812e-07	0.047093	-34.1623	blue_B0_Gene-Phenotype	TAF10	TATA-box binding protein associated factor 10 [Source:VGNC Symbol;Acc:VGNC:35567]	15	46453679	46455093
4_113068127	ENSBTAG00000000694	-5.3032	9.65372e-07	0.0464425	-33.0643	blue_B0_Gene-Phenotype	TAF10	TATA-box binding protein associated factor 10 [Source:VGNC Symbol;Acc:VGNC:35567]	15	46453679	46455093
4_113262903	ENSBTAG00000000694	-5.26162	1.14284e-06	0.0497746	-42.9864	blue_B0_Gene-Phenotype	TAF10	TATA-box binding protein associated factor 10 [Source:VGNC Symbol;Acc:VGNC:35567]	15	46453679	46455093
25_26206708	ENSBTAG00000000697	5.30955	9.40766e-07	0.045988	1.50497	blue_B0_Gene-Phenotype	RRP8	ribosomal R- processing 8 [Source:VGNC Symbol;Acc:VGNC:34171]	15	46462649	46471818
19_56244521	ENSBTAG00000000698	-5.9988	5.31566e-08	0.0122376	-0.241657	turquoise	MYO18B	myosin XVIIIB [Source:VGNC Symbol;Acc:VGNC:31814]	17	65531768	65747159
15_46235463	ENSBTAG00000000698	-6.29468	1.49178e-08	0.00627039	-0.221843	turquoise	MYO18B	myosin XVIIIB [Source:VGNC Symbol;Acc:VGNC:31814]	17	65531768	65747159
26_21380205	ENSBTAG00000000698	5.62139	2.60671e-07	0.0263814	0.279135	turquoise	MYO18B	myosin XVIIIB [Source:VGNC Symbol;Acc:VGNC:31814]	17	65531768	65747159
19_12846770	ENSBTAG00000000698	5.91537	7.57824e-08	0.0146716	0.213878	turquoise	MYO18B	myosin XVIIIB [Source:VGNC Symbol;Acc:VGNC:31814]	17	65531768	65747159
26_22326785	ENSBTAG00000000698	-5.40222	6.44446e-07	0.0392935	-0.18669	turquoise	MYO18B	myosin XVIIIB [Source:VGNC Symbol;Acc:VGNC:31814]	17	65531768	65747159
26_23405534	ENSBTAG00000000698	5.50758	4.17823e-07	0.0327225	0.280012	turquoise	MYO18B	myosin XVIIIB [Source:VGNC Symbol;Acc:VGNC:31814]	17	65531768	65747159
3_113729850	ENSBTAG00000000698	-5.90899	7.78622e-08	0.0148621	-0.494586	turquoise	MYO18B	myosin XVIIIB [Source:VGNC Symbol;Acc:VGNC:31814]	17	65531768	65747159
26_22571833	ENSBTAG00000000698	-5.71197	1.78589e-07	0.0223876	-0.219007	turquoise	MYO18B	myosin XVIIIB [Source:VGNC Symbol;Acc:VGNC:31814]	17	65531768	65747159
20_71307099	ENSBTAG00000000698	5.93996	6.82735e-08	0.0139024	0.27507	turquoise	MYO18B	myosin XVIIIB [Source:VGNC Symbol;Acc:VGNC:31814]	17	65531768	65747159
20_71279757	ENSBTAG00000000698	6.88384	1.12917e-09	0.00157167	0.274285	turquoise	MYO18B	myosin XVIIIB [Source:VGNC Symbol;Acc:VGNC:31814]	17	65531768	65747159
14_19439362	ENSBTAG00000000698	5.3426	8.22307e-07	0.0434435	0.279635	turquoise	MYO18B	myosin XVIIIB [Source:VGNC Symbol;Acc:VGNC:31814]	17	65531768	65747159
5_30540795	ENSBTAG00000000698	5.91278	7.66207e-08	0.0147411	0.194755	turquoise	MYO18B	myosin XVIIIB [Source:VGNC Symbol;Acc:VGNC:31814]	17	65531768	65747159
1_117504665	ENSBTAG00000000698	5.37655	7.1584e-07	0.0411036	0.280809	turquoise	MYO18B	myosin XVIIIB [Source:VGNC Symbol;Acc:VGNC:31814]	17	65531768	65747159
26_23402785	ENSBTAG00000000698	5.3794	7.07554e-07	0.0408876	0.258752	turquoise	MYO18B	myosin XVIIIB [Source:VGNC Symbol;Acc:VGNC:31814]	17	65531768	65747159
20_71127640	ENSBTAG00000000698	6.15573	2.71585e-08	0.00863405	0.266681	turquoise	MYO18B	myosin XVIIIB [Source:VGNC Symbol;Acc:VGNC:31814]	17	65531768	65747159
26_22571704	ENSBTAG00000000698	-5.39049	6.76172e-07	0.0400785	-0.184078	turquoise	MYO18B	myosin XVIIIB [Source:VGNC Symbol;Acc:VGNC:31814]	17	65531768	65747159
20_71281675	ENSBTAG00000000698	5.88289	8.69613e-08	0.0157839	0.262601	turquoise	MYO18B	myosin XVIIIB [Source:VGNC Symbol;Acc:VGNC:31814]	17	65531768	65747159
26_22571903	ENSBTAG00000000698	-6.18573	2.38717e-08	0.00805399	-0.206018	turquoise	MYO18B	myosin XVIIIB [Source:VGNC Symbol;Acc:VGNC:31814]	17	65531768	65747159
11_16114504	ENSBTAG00000000698	6.29281	1.50389e-08	0.00628643	0.253924	turquoise	MYO18B	myosin XVIIIB [Source:VGNC Symbol;Acc:VGNC:31814]	17	65531768	65747159
29_1008084	ENSBTAG00000000704	-7.2633	2.08305e-10	0.000492933	-116.379	blue_B0_Gene-Phenotype_L0_Gene-Phenotype	GUSB	glucuronidase beta [Source:NCBI gene (formerly Entrezgene);Acc:515687]	25	27897988	27918749
17_69591390	ENSBTAG00000000704	-5.31337	9.26268e-07	0.045657	-54.2487	blue_B0_Gene-Phenotype_L0_Gene-Phenotype	GUSB	glucuronidase beta [Source:NCBI gene (formerly Entrezgene);Acc:515687]	25	27897988	27918749
22_54326411	ENSBTAG00000000704	-5.26347	1.13429e-06	0.0496608	-27.4514	blue_B0_Gene-Phenotype_L0_Gene-Phenotype	GUSB	glucuronidase beta [Source:NCBI gene (formerly Entrezgene);Acc:515687]	25	27897988	27918749
15_18148033	ENSBTAG00000000704	5.40933	6.25963e-07	0.0388015	26.2977	blue_B0_Gene-Phenotype_L0_Gene-Phenotype	GUSB	glucuronidase beta [Source:NCBI gene (formerly Entrezgene);Acc:515687]	25	27897988	27918749
7_6454389	ENSBTAG00000000704	5.45564	5.17558e-07	0.035851	25.7803	blue_B0_Gene-Phenotype_L0_Gene-Phenotype	GUSB	glucuronidase beta [Source:NCBI gene (formerly Entrezgene);Acc:515687]	25	27897988	27918749
2_121316874	ENSBTAG00000000704	-5.86226	9.48921e-08	0.0164912	-29.0699	blue_B0_Gene-Phenotype_L0_Gene-Phenotype	GUSB	glucuronidase beta [Source:NCBI gene (formerly Entrezgene);Acc:515687]	25	27897988	27918749
25_33826762	ENSBTAG00000000710	-6.49373	6.28035e-09	0.00399397	-21.2627	turquoise_B0_Gene-Phenotype_L0_Gene-Phenotype	PIP5K1C	phosphatidylinositol-4-phosphate 5-ki-se type 1 gamma [Source:VGNC Symbol;Acc:VGNC:32912]	7	20261499	20311628
25_33826693	ENSBTAG00000000710	-5.42359	5.904e-07	0.0378267	-21.86	turquoise_B0_Gene-Phenotype_L0_Gene-Phenotype	PIP5K1C	phosphatidylinositol-4-phosphate 5-ki-se type 1 gamma [Source:VGNC Symbol;Acc:VGNC:32912]	7	20261499	20311628
25_27995286	ENSBTAG00000000710	-5.87128	9.13415e-08	0.0162062	-25.5694	turquoise_B0_Gene-Phenotype_L0_Gene-Phenotype	PIP5K1C	phosphatidylinositol-4-phosphate 5-ki-se type 1 gamma [Source:VGNC Symbol;Acc:VGNC:32912]	7	20261499	20311628
3_19694156	ENSBTAG00000000717	5.36724	7.43614e-07	0.0418292	12.4057	blue_L0_Gene-Phenotype	PLPP2	phospholipid phosphatase 2 [Source:VGNC Symbol;Acc:VGNC:33045]	7	43018067	43028849
19_33782612	ENSBTAG00000000736	5.3204	9.00148e-07	0.0450992	0.264439	turquoise	LRP8	LDL receptor related protein 8 [Source:VGNC Symbol;Acc:VGNC:30994]	3	92919163	92996508
19_34084763	ENSBTAG00000000736	5.35136	7.93414e-07	0.0427767	0.270235	turquoise	LRP8	LDL receptor related protein 8 [Source:VGNC Symbol;Acc:VGNC:30994]	3	92919163	92996508
3_35742147	ENSBTAG00000000738	-6.20081	2.23712e-08	0.00777813	-4.59349	turquoise_B0_Gene-Phenotype	DAPK1	Gene-Phenotypeath associated protein ki-se 1 [Source:VGNC Symbol;Acc:VGNC:27877]	8	80711162	80921986
25_26059914	ENSBTAG00000000746	5.28127	1.05528e-06	0.0481809	14.2263	blue_B0_Gene-Phenotype	KAT2B	lysine acetyltransferase 2B [Source:VGNC Symbol;Acc:VGNC:30399]	1	157277360	157376183
6_84387773	ENSBTAG00000000748	5.54911	3.519e-07	0.0303992	7.04712	red	GAR1	GAR1 ribonucleoprotein [Source:VGNC Symbol;Acc:VGNC:29251]	6	15597036	15604742
15_18148058	ENSBTAG00000000748	6.28824	1.53389e-08	0.00635855	5.69523	red	GAR1	GAR1 ribonucleoprotein [Source:VGNC Symbol;Acc:VGNC:29251]	6	15597036	15604742
21_59408123	ENSBTAG00000000754	5.46233	5.03497e-07	0.0353667	17.1759	darkturquoise	PPP2R5A	protein phosphatase 2 regulatory subunit B'alpha [Source:VGNC Symbol;Acc:VGNC:33260]	16	71180690	71252943
21_59434547	ENSBTAG00000000754	5.3982	6.55165e-07	0.0395816	16.0417	darkturquoise	PPP2R5A	protein phosphatase 2 regulatory subunit B'alpha [Source:VGNC Symbol;Acc:VGNC:33260]	16	71180690	71252943
16_76014201	ENSBTAG00000000755	6.02186	4.81782e-08	0.0116394	0.199643	turquoise	ZFR2	zinc finger R- binding protein 2 [Source:VGNC Symbol;Acc:VGNC:37172]	7	20133013	20178669
16_76013551	ENSBTAG00000000755	5.52253	3.92797e-07	0.0318728	0.143384	turquoise	ZFR2	zinc finger R- binding protein 2 [Source:VGNC Symbol;Acc:VGNC:37172]	7	20133013	20178669
3_94308112	ENSBTAG00000000758	6.27124	1.6509e-08	0.0066251	3.36634	turquoise_B0_Gene-Phenotype	PACC1	proton activated chloriGene-Phenotype channel 1 [Source:VGNC Symbol;Acc:VGNC:36028]	16	71144037	71179543
5_71703952	ENSBTAG00000000758	5.69894	1.88603e-07	0.0228967	2.84988	turquoise_B0_Gene-Phenotype	PACC1	proton activated chloriGene-Phenotype channel 1 [Source:VGNC Symbol;Acc:VGNC:36028]	16	71144037	71179543
18_58345065	ENSBTAG00000000767	5.26733	1.1167e-06	0.049294	2.00467	blue_B0_Gene-Phenotype	DCP2	Gene-Phenotypecapping mR- 2 [Source:VGNC Symbol;Acc:VGNC:27921]	10	994926	1044264
4_113262903	ENSBTAG00000000773	5.44711	5.36034e-07	0.0364103	2.60491	blue_B0_Gene-Phenotype	TTC9C	tetratricopeptiGene-Phenotype repeat domain 9C [Source:NCBI gene (formerly Entrezgene);Acc:786577]	29	41042615	41052769
21_56676565	ENSBTAG00000000773	5.31136	9.33865e-07	0.0458224	1.95699	blue_B0_Gene-Phenotype	TTC9C	tetratricopeptiGene-Phenotype repeat domain 9C [Source:NCBI gene (formerly Entrezgene);Acc:786577]	29	41042615	41052769
4_113068174	ENSBTAG00000000773	5.36067	7.63832e-07	0.0422405	2.03629	blue_B0_Gene-Phenotype	TTC9C	tetratricopeptiGene-Phenotype repeat domain 9C [Source:NCBI gene (formerly Entrezgene);Acc:786577]	29	41042615	41052769
4_113266670	ENSBTAG00000000773	5.44142	5.48713e-07	0.0367134	2.41888	blue_B0_Gene-Phenotype	TTC9C	tetratricopeptiGene-Phenotype repeat domain 9C [Source:NCBI gene (formerly Entrezgene);Acc:786577]	29	41042615	41052769
21_56676548	ENSBTAG00000000773	5.31469	9.21289e-07	0.0455693	2.0749	blue_B0_Gene-Phenotype	TTC9C	tetratricopeptiGene-Phenotype repeat domain 9C [Source:NCBI gene (formerly Entrezgene);Acc:786577]	29	41042615	41052769
4_113068049	ENSBTAG00000000773	5.70111	1.86896e-07	0.0228061	1.94843	blue_B0_Gene-Phenotype	TTC9C	tetratricopeptiGene-Phenotype repeat domain 9C [Source:NCBI gene (formerly Entrezgene);Acc:786577]	29	41042615	41052769
6_15687104	ENSBTAG00000000782	-5.40769	6.30162e-07	0.0388892	-42.5776	B0_Gene-Phenotype	KDR	ki-se insert domain receptor [Source:VGNC Symbol;Acc:VGNC:30535]	6	70567551	70612407
18_57640457	ENSBTAG00000000782	5.2626	1.1383e-06	0.0497466	47.2201	B0_Gene-Phenotype	KDR	ki-se insert domain receptor [Source:VGNC Symbol;Acc:VGNC:30535]	6	70567551	70612407
25_26127500	ENSBTAG00000000785	-5.85348	9.84792e-08	0.016786	-2.73017	turquoise_B0_Gene-Phenotype	PASK	PAS domain containing serine/threonine ki-se [Source:VGNC Symbol;Acc:VGNC:58397]	3	120337487	120373029
25_26127340	ENSBTAG00000000785	-5.42241	5.93272e-07	0.0379067	-2.43452	turquoise_B0_Gene-Phenotype	PASK	PAS domain containing serine/threonine ki-se [Source:VGNC Symbol;Acc:VGNC:58397]	3	120337487	120373029
25_33826762	ENSBTAG00000000785	-5.42045	5.98058e-07	0.038039	-2.19455	turquoise_B0_Gene-Phenotype	PASK	PAS domain containing serine/threonine ki-se [Source:VGNC Symbol;Acc:VGNC:58397]	3	120337487	120373029
25_26127559	ENSBTAG00000000785	-5.26836	1.11202e-06	0.0492145	-2.35286	turquoise_B0_Gene-Phenotype	PASK	PAS domain containing serine/threonine ki-se [Source:VGNC Symbol;Acc:VGNC:58397]	3	120337487	120373029
25_26127361	ENSBTAG00000000785	-5.42241	5.93272e-07	0.0379067	-2.43452	turquoise_B0_Gene-Phenotype	PASK	PAS domain containing serine/threonine ki-se [Source:VGNC Symbol;Acc:VGNC:58397]	3	120337487	120373029
25_26206493	ENSBTAG00000000786	-5.38281	6.97746e-07	0.040635	-24.0926	blue_B0_Gene-Phenotype	NQO2	N-ribosyldihydronicoti-miGene-Phenotype:quinone Gene-Phenotypehydroge-se 2 [Source:VGNC Symbol;Acc:VGNC:32225]	23	50621514	50632743
15_80855373	ENSBTAG00000000791	5.31987	9.02087e-07	0.0451337	0.650992	turquoise	-	-	-	-	-
9_15557167	ENSBTAG00000000791	5.52315	3.91804e-07	0.0318242	0.605599	turquoise	-	-	-	-	-
15_80853441	ENSBTAG00000000791	5.31827	9.07955e-07	0.0452658	0.634015	turquoise	-	-	-	-	-
15_80853440	ENSBTAG00000000791	5.31827	9.07955e-07	0.0452658	0.634015	turquoise	-	-	-	-	-
15_80855948	ENSBTAG00000000791	6.84598	1.33517e-09	0.00171444	0.817579	turquoise	-	-	-	-	-
15_80856382	ENSBTAG00000000791	5.81911	1.13854e-07	0.0180169	0.702385	turquoise	-	-	-	-	-
4_77481415	ENSBTAG00000000791	7.05068	5.38259e-10	0.000974201	0.624096	turquoise	-	-	-	-	-
15_80856354	ENSBTAG00000000791	5.81039	1.18117e-07	0.018377	0.722652	turquoise	-	-	-	-	-
15_80854987	ENSBTAG00000000791	6.25622	1.76155e-08	0.00687308	0.7699	turquoise	-	-	-	-	-
15_80855395	ENSBTAG00000000791	5.31987	9.02087e-07	0.0451337	0.650992	turquoise	-	-	-	-	-
13_12458671	ENSBTAG00000000791	6.55963	4.70828e-09	0.00340373	0.667802	turquoise	-	-	-	-	-
15_80855945	ENSBTAG00000000791	6.84598	1.33517e-09	0.00171444	0.817579	turquoise	-	-	-	-	-
15_80853895	ENSBTAG00000000791	5.49746	4.35644e-07	0.033126	0.691921	turquoise	-	-	-	-	-
15_80855050	ENSBTAG00000000791	6.68508	2.71522e-09	0.00249427	0.822428	turquoise	-	-	-	-	-
21_33548283	ENSBTAG00000000791	5.76896	1.4061e-07	0.0200229	0.496181	turquoise	-	-	-	-	-
15_80855754	ENSBTAG00000000791	5.86351	9.43914e-08	0.0164565	0.715794	turquoise	-	-	-	-	-
15_80856219	ENSBTAG00000000791	5.30079	9.74859e-07	0.0466547	0.631388	turquoise	-	-	-	-	-
15_80852624	ENSBTAG00000000791	5.49114	4.47161e-07	0.0335857	0.691546	turquoise	-	-	-	-	-
15_80855185	ENSBTAG00000000791	5.47708	4.73834e-07	0.0344155	0.675325	turquoise	-	-	-	-	-
15_80854589	ENSBTAG00000000791	6.07303	3.8717e-08	0.0104156	0.770781	turquoise	-	-	-	-	-
15_80852362	ENSBTAG00000000791	5.97289	5.93562e-08	0.0129714	0.744426	turquoise	-	-	-	-	-
15_80855218	ENSBTAG00000000791	5.97289	5.93562e-08	0.0129714	0.744426	turquoise	-	-	-	-	-
15_80854626	ENSBTAG00000000791	5.72278	1.70681e-07	0.0218596	0.723735	turquoise	-	-	-	-	-
15_80855759	ENSBTAG00000000791	5.71326	1.77627e-07	0.0223212	0.694179	turquoise	-	-	-	-	-
15_80856008	ENSBTAG00000000791	5.6088	2.74688e-07	0.0270527	0.678778	turquoise	-	-	-	-	-
21_23187	ENSBTAG00000000791	-5.47222	4.83413e-07	0.0347479	-2.20705	turquoise	-	-	-	-	-
15_80855991	ENSBTAG00000000791	6.06152	4.06706e-08	0.0106837	0.771416	turquoise	-	-	-	-	-
21_29317427	ENSBTAG00000000793	6.32753	1.294e-08	0.00588772	0.735676	tan	LAMC2	laminin subunit gamma 2 [Source:VGNC Symbol;Acc:VGNC:30774]	16	64223657	64292892
4_113068049	ENSBTAG00000000808	-5.36753	7.42723e-07	0.0418066	-14.6615	blue_B0_Gene-Phenotype	-	-	-	-	-
4_113068159	ENSBTAG00000000808	-5.31755	9.1065e-07	0.0453219	-15.6823	blue_B0_Gene-Phenotype	-	-	-	-	-
4_113262410	ENSBTAG00000000808	-5.87472	9.0023e-08	0.0160742	-18.6476	blue_B0_Gene-Phenotype	-	-	-	-	-
4_113068174	ENSBTAG00000000808	-5.44926	5.31322e-07	0.036253	-16.2019	blue_B0_Gene-Phenotype	-	-	-	-	-
4_113068163	ENSBTAG00000000808	-5.31755	9.1065e-07	0.0453219	-15.6823	blue_B0_Gene-Phenotype	-	-	-	-	-
5_40460842	ENSBTAG00000000810	5.3031	9.65755e-07	0.0464532	11.7623	B0_Gene-Phenotype	COPE	COPI coat complex subunit epsilon [Source:VGNC Symbol;Acc:VGNC:27595]	7	4292633	4310865
5_40461111	ENSBTAG00000000810	5.78376	1.32128e-07	0.0193657	11.2446	B0_Gene-Phenotype	COPE	COPI coat complex subunit epsilon [Source:VGNC Symbol;Acc:VGNC:27595]	7	4292633	4310865
5_40460572	ENSBTAG00000000810	5.38495	6.91671e-07	0.0404895	12.9402	B0_Gene-Phenotype	COPE	COPI coat complex subunit epsilon [Source:VGNC Symbol;Acc:VGNC:27595]	7	4292633	4310865
2_5635591	ENSBTAG00000000810	6.47418	6.83937e-09	0.00417345	18.0075	B0_Gene-Phenotype	COPE	COPI coat complex subunit epsilon [Source:VGNC Symbol;Acc:VGNC:27595]	7	4292633	4310865
2_5635536	ENSBTAG00000000810	5.89517	8.25584e-08	0.0153382	19.6468	B0_Gene-Phenotype	COPE	COPI coat complex subunit epsilon [Source:VGNC Symbol;Acc:VGNC:27595]	7	4292633	4310865
10_21020660	ENSBTAG00000000811	5.70867	1.81072e-07	0.0225404	6.92935	turquoise_B0_Gene-Phenotype	DDX49	Gene-PhenotypeAD-box helicase 49 [Source:VGNC Symbol;Acc:VGNC:27971]	7	4284747	4292511
4_113262903	ENSBTAG00000000811	-5.78024	1.34098e-07	0.01951	-5.2375	turquoise_B0_Gene-Phenotype	DDX49	Gene-PhenotypeAD-box helicase 49 [Source:VGNC Symbol;Acc:VGNC:27971]	7	4284747	4292511
4_113068049	ENSBTAG00000000811	-5.43873	5.54807e-07	0.0368981	-3.62792	turquoise_B0_Gene-Phenotype	DDX49	Gene-PhenotypeAD-box helicase 49 [Source:VGNC Symbol;Acc:VGNC:27971]	7	4284747	4292511
21_56676565	ENSBTAG00000000811	-5.48839	4.52266e-07	0.0337739	-3.86215	turquoise_B0_Gene-Phenotype	DDX49	Gene-PhenotypeAD-box helicase 49 [Source:VGNC Symbol;Acc:VGNC:27971]	7	4284747	4292511
4_113067910	ENSBTAG00000000811	-5.60777	2.75869e-07	0.0271186	-3.83371	turquoise_B0_Gene-Phenotype	DDX49	Gene-PhenotypeAD-box helicase 49 [Source:VGNC Symbol;Acc:VGNC:27971]	7	4284747	4292511
10_21020706	ENSBTAG00000000811	5.70867	1.81072e-07	0.0225404	6.92935	turquoise_B0_Gene-Phenotype	DDX49	Gene-PhenotypeAD-box helicase 49 [Source:VGNC Symbol;Acc:VGNC:27971]	7	4284747	4292511
10_21026680	ENSBTAG00000000811	6.12229	3.13519e-08	0.00931334	4.64429	turquoise_B0_Gene-Phenotype	DDX49	Gene-PhenotypeAD-box helicase 49 [Source:VGNC Symbol;Acc:VGNC:27971]	7	4284747	4292511
10_21027476	ENSBTAG00000000811	5.70867	1.81072e-07	0.0225404	6.92935	turquoise_B0_Gene-Phenotype	DDX49	Gene-PhenotypeAD-box helicase 49 [Source:VGNC Symbol;Acc:VGNC:27971]	7	4284747	4292511
10_21023468	ENSBTAG00000000811	5.70867	1.81072e-07	0.0225404	6.92935	turquoise_B0_Gene-Phenotype	DDX49	Gene-PhenotypeAD-box helicase 49 [Source:VGNC Symbol;Acc:VGNC:27971]	7	4284747	4292511
10_21027473	ENSBTAG00000000811	5.70867	1.81072e-07	0.0225404	6.92935	turquoise_B0_Gene-Phenotype	DDX49	Gene-PhenotypeAD-box helicase 49 [Source:VGNC Symbol;Acc:VGNC:27971]	7	4284747	4292511
10_21027477	ENSBTAG00000000811	5.70867	1.81072e-07	0.0225404	6.92935	turquoise_B0_Gene-Phenotype	DDX49	Gene-PhenotypeAD-box helicase 49 [Source:VGNC Symbol;Acc:VGNC:27971]	7	4284747	4292511
10_21021395	ENSBTAG00000000811	5.70867	1.81072e-07	0.0225404	6.92935	turquoise_B0_Gene-Phenotype	DDX49	Gene-PhenotypeAD-box helicase 49 [Source:VGNC Symbol;Acc:VGNC:27971]	7	4284747	4292511
15_80852775	ENSBTAG00000000811	5.55104	3.49096e-07	0.0303017	5.22362	turquoise_B0_Gene-Phenotype	DDX49	Gene-PhenotypeAD-box helicase 49 [Source:VGNC Symbol;Acc:VGNC:27971]	7	4284747	4292511
7_99830152	ENSBTAG00000000813	-5.2856	1.03691e-06	0.0478131	-3.06403	turquoise_B0_Gene-Phenotype_L0_Gene-Phenotype	HOMER3	homer scaffold protein 3 [Source:VGNC Symbol;Acc:VGNC:29903]	7	4275987	4284201
25_38750064	ENSBTAG00000000813	5.50355	4.24838e-07	0.0329243	3.18852	turquoise_B0_Gene-Phenotype_L0_Gene-Phenotype	HOMER3	homer scaffold protein 3 [Source:VGNC Symbol;Acc:VGNC:29903]	7	4275987	4284201
19_51472294	ENSBTAG00000000813	5.74256	1.57096e-07	0.0210942	3.37616	turquoise_B0_Gene-Phenotype_L0_Gene-Phenotype	HOMER3	homer scaffold protein 3 [Source:VGNC Symbol;Acc:VGNC:29903]	7	4275987	4284201
6_60945925	ENSBTAG00000000813	5.34161	8.25618e-07	0.0435267	2.08158	turquoise_B0_Gene-Phenotype_L0_Gene-Phenotype	HOMER3	homer scaffold protein 3 [Source:VGNC Symbol;Acc:VGNC:29903]	7	4275987	4284201
25_26611312	ENSBTAG00000000813	-5.41881	6.02083e-07	0.0381107	-1.89021	turquoise_B0_Gene-Phenotype_L0_Gene-Phenotype	HOMER3	homer scaffold protein 3 [Source:VGNC Symbol;Acc:VGNC:29903]	7	4275987	4284201
2_19646614	ENSBTAG00000000813	6.17511	2.49876e-08	0.00826637	3.28821	turquoise_B0_Gene-Phenotype_L0_Gene-Phenotype	HOMER3	homer scaffold protein 3 [Source:VGNC Symbol;Acc:VGNC:29903]	7	4275987	4284201
15_34429574	ENSBTAG00000000813	5.50724	4.18417e-07	0.0327443	2.96638	turquoise_B0_Gene-Phenotype_L0_Gene-Phenotype	HOMER3	homer scaffold protein 3 [Source:VGNC Symbol;Acc:VGNC:29903]	7	4275987	4284201
25_26610599	ENSBTAG00000000813	-5.41881	6.02083e-07	0.0381107	-1.89021	turquoise_B0_Gene-Phenotype_L0_Gene-Phenotype	HOMER3	homer scaffold protein 3 [Source:VGNC Symbol;Acc:VGNC:29903]	7	4275987	4284201
19_49624892	ENSBTAG00000000813	-5.35095	7.9474e-07	0.042794	-1.93427	turquoise_B0_Gene-Phenotype_L0_Gene-Phenotype	HOMER3	homer scaffold protein 3 [Source:VGNC Symbol;Acc:VGNC:29903]	7	4275987	4284201
4_113068049	ENSBTAG00000000820	-5.28182	1.05293e-06	0.0481501	-8.26623	blue_B0_Gene-Phenotype	GNG11	G protein subunit gamma 11 [Source:VGNC Symbol;Acc:VGNC:53646]	4	11242329	11247569
25_26127500	ENSBTAG00000000824	-5.813	1.16821e-07	0.0182818	-11.1768	turquoise_B0_Gene-Phenotype_L0_Gene-Phenotype	-	-	-	-	-
25_26127340	ENSBTAG00000000824	-5.94363	6.72187e-08	0.0138042	-10.6948	turquoise_B0_Gene-Phenotype_L0_Gene-Phenotype	-	-	-	-	-
10_13404557	ENSBTAG00000000824	5.45436	5.20288e-07	0.0359344	12.7515	turquoise_B0_Gene-Phenotype_L0_Gene-Phenotype	-	-	-	-	-
25_26127361	ENSBTAG00000000824	-5.94363	6.72187e-08	0.0138042	-10.6948	turquoise_B0_Gene-Phenotype_L0_Gene-Phenotype	-	-	-	-	-
25_26124181	ENSBTAG00000000824	-5.49013	4.49021e-07	0.0336529	-10.9626	turquoise_B0_Gene-Phenotype_L0_Gene-Phenotype	-	-	-	-	-
25_26126456	ENSBTAG00000000824	-5.49013	4.49021e-07	0.0336529	-10.9626	turquoise_B0_Gene-Phenotype_L0_Gene-Phenotype	-	-	-	-	-
25_26059914	ENSBTAG00000000824	-5.25955	1.15245e-06	0.0499363	-6.95893	turquoise_B0_Gene-Phenotype_L0_Gene-Phenotype	-	-	-	-	-
4_113262903	ENSBTAG00000000825	-5.48502	4.58581e-07	0.0339967	-22.9295	turquoise_B0_Gene-Phenotype_L0_Gene-Phenotype	MRPS26	mitochondrial ribosomal protein S26 [Source:VGNC Symbol;Acc:VGNC:31666]	13	52129509	52131975
4_113068127	ENSBTAG00000000825	-5.45877	5.10928e-07	0.0356219	-17.4727	turquoise_B0_Gene-Phenotype_L0_Gene-Phenotype	MRPS26	mitochondrial ribosomal protein S26 [Source:VGNC Symbol;Acc:VGNC:31666]	13	52129509	52131975
4_113068049	ENSBTAG00000000825	-5.59973	2.85242e-07	0.0275147	-16.846	turquoise_B0_Gene-Phenotype_L0_Gene-Phenotype	MRPS26	mitochondrial ribosomal protein S26 [Source:VGNC Symbol;Acc:VGNC:31666]	13	52129509	52131975
16_71714434	ENSBTAG00000000828	-5.61871	2.63592e-07	0.0265375	-5.10281	turquoise	CAPN6	calpain 6 [Source:VGNC Symbol;Acc:VGNC:26749]	X	59414790	59439446
4_113067538	ENSBTAG00000000828	-5.78334	1.32364e-07	0.0193838	-7.24591	turquoise	CAPN6	calpain 6 [Source:VGNC Symbol;Acc:VGNC:26749]	X	59414790	59439446
4_113262903	ENSBTAG00000000828	-5.40623	6.33951e-07	0.0389622	-5.88236	turquoise	CAPN6	calpain 6 [Source:VGNC Symbol;Acc:VGNC:26749]	X	59414790	59439446
4_113239449	ENSBTAG00000000828	-5.44867	5.32608e-07	0.0362938	-6.50905	turquoise	CAPN6	calpain 6 [Source:VGNC Symbol;Acc:VGNC:26749]	X	59414790	59439446
4_113239469	ENSBTAG00000000828	-5.60531	2.78697e-07	0.027222	-6.31078	turquoise	CAPN6	calpain 6 [Source:VGNC Symbol;Acc:VGNC:26749]	X	59414790	59439446
16_72128763	ENSBTAG00000000828	-5.81154	1.17544e-07	0.0183408	-8.08708	turquoise	CAPN6	calpain 6 [Source:VGNC Symbol;Acc:VGNC:26749]	X	59414790	59439446
4_113239909	ENSBTAG00000000828	-5.32906	8.68947e-07	0.0444011	-4.58856	turquoise	CAPN6	calpain 6 [Source:VGNC Symbol;Acc:VGNC:26749]	X	59414790	59439446
4_113067893	ENSBTAG00000000828	-5.60531	2.78697e-07	0.027222	-6.31078	turquoise	CAPN6	calpain 6 [Source:VGNC Symbol;Acc:VGNC:26749]	X	59414790	59439446
4_113264287	ENSBTAG00000000828	-5.38675	6.866e-07	0.0403588	-5.98617	turquoise	CAPN6	calpain 6 [Source:VGNC Symbol;Acc:VGNC:26749]	X	59414790	59439446
4_113239424	ENSBTAG00000000828	-5.7965	1.25233e-07	0.0188933	-7.04123	turquoise	CAPN6	calpain 6 [Source:VGNC Symbol;Acc:VGNC:26749]	X	59414790	59439446
25_22760453	ENSBTAG00000000828	5.58258	3.06298e-07	0.0285203	5.49602	turquoise	CAPN6	calpain 6 [Source:VGNC Symbol;Acc:VGNC:26749]	X	59414790	59439446
4_113067500	ENSBTAG00000000828	-5.42853	5.78553e-07	0.0375832	-6.68573	turquoise	CAPN6	calpain 6 [Source:VGNC Symbol;Acc:VGNC:26749]	X	59414790	59439446
4_98984232	ENSBTAG00000000835	5.35438	7.83718e-07	0.0426507	8.74045	blue	BCAS1	brain enriched myelin associated protein 1 [Source:VGNC Symbol;Acc:VGNC:98868]	13	81424938	81514692
19_52100772	ENSBTAG00000000835	-5.43161	5.71272e-07	0.0373565	-10.5874	blue	BCAS1	brain enriched myelin associated protein 1 [Source:VGNC Symbol;Acc:VGNC:98868]	13	81424938	81514692
19_43055815	ENSBTAG00000000835	5.42211	5.93992e-07	0.0379254	12.449	blue	BCAS1	brain enriched myelin associated protein 1 [Source:VGNC Symbol;Acc:VGNC:98868]	13	81424938	81514692
7_12639126	ENSBTAG00000000836	5.69113	1.94862e-07	0.023213	57.7072	turquoise	KRT8	keratin 8 [Source:NCBI gene (formerly Entrezgene);Acc:281269]	5	27038717	27047722
25_26127340	ENSBTAG00000000837	5.27761	1.07109e-06	0.0485081	16.8759	blue_B0_Gene-Phenotype	PARP1	poly(ADP-ribose) polymerase 1 [Source:VGNC Symbol;Acc:VGNC:111951]	16	29365008	29413148
10_13404557	ENSBTAG00000000837	-5.27643	1.07622e-06	0.0486203	-21.3907	blue_B0_Gene-Phenotype	PARP1	poly(ADP-ribose) polymerase 1 [Source:VGNC Symbol;Acc:VGNC:111951]	16	29365008	29413148
25_26127361	ENSBTAG00000000837	5.27761	1.07109e-06	0.0485081	16.8759	blue_B0_Gene-Phenotype	PARP1	poly(ADP-ribose) polymerase 1 [Source:VGNC Symbol;Acc:VGNC:111951]	16	29365008	29413148
25_33826762	ENSBTAG00000000837	5.48661	4.55587e-07	0.0338885	15.6581	blue_B0_Gene-Phenotype	PARP1	poly(ADP-ribose) polymerase 1 [Source:VGNC Symbol;Acc:VGNC:111951]	16	29365008	29413148
23_32275675	ENSBTAG00000000838	5.31931	9.04124e-07	0.0451797	8.90008	turquoise_B0_Gene-Phenotype	CCDC88C	coiled-coil domain containing 88C [Source:VGNC Symbol;Acc:VGNC:55038]	21	56040121	56056237
23_31997068	ENSBTAG00000000838	5.69683	1.90274e-07	0.0230007	9.33919	turquoise_B0_Gene-Phenotype	CCDC88C	coiled-coil domain containing 88C [Source:VGNC Symbol;Acc:VGNC:55038]	21	56040121	56056237
23_31997105	ENSBTAG00000000838	5.62404	2.57805e-07	0.026262	9.27787	turquoise_B0_Gene-Phenotype	CCDC88C	coiled-coil domain containing 88C [Source:VGNC Symbol;Acc:VGNC:55038]	21	56040121	56056237
23_31978089	ENSBTAG00000000838	5.38388	6.94721e-07	0.0405673	8.89333	turquoise_B0_Gene-Phenotype	CCDC88C	coiled-coil domain containing 88C [Source:VGNC Symbol;Acc:VGNC:55038]	21	56040121	56056237
23_32266618	ENSBTAG00000000838	5.30289	9.66602e-07	0.0464705	8.45529	turquoise_B0_Gene-Phenotype	CCDC88C	coiled-coil domain containing 88C [Source:VGNC Symbol;Acc:VGNC:55038]	21	56040121	56056237
23_27356726	ENSBTAG00000000838	5.5615	3.34287e-07	0.0296524	8.50967	turquoise_B0_Gene-Phenotype	CCDC88C	coiled-coil domain containing 88C [Source:VGNC Symbol;Acc:VGNC:55038]	21	56040121	56056237
23_27641190	ENSBTAG00000000842	5.42047	5.98003e-07	0.038039	1.78524	turquoise	UBASH3B	ubiquitin associated and SH3 domain containing B [Source:VGNC Symbol;Acc:VGNC:36575]	15	33291476	33439897
7_15065845	ENSBTAG00000000851	5.4628	5.02532e-07	0.0353415	4.58617	blue_B0_Gene-Phenotype	CYP20A1	cytochrome P450 family 20 subfamily A member 1 [Source:VGNC Symbol;Acc:VGNC:110235]	2	91483592	91529250
14_62094185	ENSBTAG00000000851	5.45583	5.17149e-07	0.0358498	4.7598	blue_B0_Gene-Phenotype	CYP20A1	cytochrome P450 family 20 subfamily A member 1 [Source:VGNC Symbol;Acc:VGNC:110235]	2	91483592	91529250
1_83147144	ENSBTAG00000000854	5.68546	1.99534e-07	0.0234494	30.1793	blue_L0_Gene-Phenotype	SEC16B	SEC16 homolog B, endoplasmic reticulum export factor [Source:VGNC Symbol;Acc:VGNC:34407]	16	59319858	59363661
16_6222101	ENSBTAG00000000854	5.87255	9.08505e-08	0.0161545	27.4126	blue_L0_Gene-Phenotype	SEC16B	SEC16 homolog B, endoplasmic reticulum export factor [Source:VGNC Symbol;Acc:VGNC:34407]	16	59319858	59363661
16_6204172	ENSBTAG00000000854	5.74535	1.55267e-07	0.0209764	27.3919	blue_L0_Gene-Phenotype	SEC16B	SEC16 homolog B, endoplasmic reticulum export factor [Source:VGNC Symbol;Acc:VGNC:34407]	16	59319858	59363661
11_78248297	ENSBTAG00000000856	5.34379	8.1832e-07	0.0433524	4.15705	turquoise_B0_Gene-Phenotype	FBXL6	F-box and leucine rich repeat protein 6 [Source:VGNC Symbol;Acc:VGNC:53864]	14	580752	583937
11_66604428	ENSBTAG00000000856	5.67299	2.10209e-07	0.0240675	4.71788	turquoise_B0_Gene-Phenotype	FBXL6	F-box and leucine rich repeat protein 6 [Source:VGNC Symbol;Acc:VGNC:53864]	14	580752	583937
27_33311321	ENSBTAG00000000856	-5.42473	5.87637e-07	0.0377269	-3.05845	turquoise_B0_Gene-Phenotype	FBXL6	F-box and leucine rich repeat protein 6 [Source:VGNC Symbol;Acc:VGNC:53864]	14	580752	583937
4_103476921	ENSBTAG00000000856	5.31386	9.24408e-07	0.0456187	3.07362	turquoise_B0_Gene-Phenotype	FBXL6	F-box and leucine rich repeat protein 6 [Source:VGNC Symbol;Acc:VGNC:53864]	14	580752	583937
27_33307612	ENSBTAG00000000856	-5.94304	6.73861e-08	0.0138247	-3.1442	turquoise_B0_Gene-Phenotype	FBXL6	F-box and leucine rich repeat protein 6 [Source:VGNC Symbol;Acc:VGNC:53864]	14	580752	583937
25_26595852	ENSBTAG00000000856	-5.37903	7.08627e-07	0.0409095	-3.79398	turquoise_B0_Gene-Phenotype	FBXL6	F-box and leucine rich repeat protein 6 [Source:VGNC Symbol;Acc:VGNC:53864]	14	580752	583937
11_66604236	ENSBTAG00000000856	5.67299	2.10209e-07	0.0240675	4.71788	turquoise_B0_Gene-Phenotype	FBXL6	F-box and leucine rich repeat protein 6 [Source:VGNC Symbol;Acc:VGNC:53864]	14	580752	583937
27_34148034	ENSBTAG00000000856	-5.3061	9.54046e-07	0.0462179	-2.16639	turquoise_B0_Gene-Phenotype	FBXL6	F-box and leucine rich repeat protein 6 [Source:VGNC Symbol;Acc:VGNC:53864]	14	580752	583937
11_72545465	ENSBTAG00000000856	5.64543	2.3583e-07	0.0252796	4.71166	turquoise_B0_Gene-Phenotype	FBXL6	F-box and leucine rich repeat protein 6 [Source:VGNC Symbol;Acc:VGNC:53864]	14	580752	583937
11_74072379	ENSBTAG00000000856	5.4606	5.07114e-07	0.0354828	3.30545	turquoise_B0_Gene-Phenotype	FBXL6	F-box and leucine rich repeat protein 6 [Source:VGNC Symbol;Acc:VGNC:53864]	14	580752	583937
25_26595752	ENSBTAG00000000856	-5.37903	7.08627e-07	0.0409095	-3.79398	turquoise_B0_Gene-Phenotype	FBXL6	F-box and leucine rich repeat protein 6 [Source:VGNC Symbol;Acc:VGNC:53864]	14	580752	583937
27_34146401	ENSBTAG00000000856	-5.3061	9.54046e-07	0.0462179	-2.16639	turquoise_B0_Gene-Phenotype	FBXL6	F-box and leucine rich repeat protein 6 [Source:VGNC Symbol;Acc:VGNC:53864]	14	580752	583937
27_34146491	ENSBTAG00000000856	5.28368	1.04504e-06	0.047973	2.2107	turquoise_B0_Gene-Phenotype	FBXL6	F-box and leucine rich repeat protein 6 [Source:VGNC Symbol;Acc:VGNC:53864]	14	580752	583937
11_66726735	ENSBTAG00000000856	5.67299	2.10209e-07	0.0240675	4.71788	turquoise_B0_Gene-Phenotype	FBXL6	F-box and leucine rich repeat protein 6 [Source:VGNC Symbol;Acc:VGNC:53864]	14	580752	583937
3_110571961	ENSBTAG00000000857	5.66279	2.1936e-07	0.0245135	27.2076	turquoise_B0_Gene-Phenotype	SLC52A2	solute carrier family 52 member 2 [Source:NCBI gene (formerly Entrezgene);Acc:527884]	14	577443	580805
10_13404557	ENSBTAG00000000857	5.44962	5.30531e-07	0.0362294	26.6424	turquoise_B0_Gene-Phenotype	SLC52A2	solute carrier family 52 member 2 [Source:NCBI gene (formerly Entrezgene);Acc:527884]	14	577443	580805
3_110572386	ENSBTAG00000000857	5.69846	1.8898e-07	0.0229179	27.368	turquoise_B0_Gene-Phenotype	SLC52A2	solute carrier family 52 member 2 [Source:NCBI gene (formerly Entrezgene);Acc:527884]	14	577443	580805
25_38038354	ENSBTAG00000000857	5.27327	1.09009e-06	0.048805	28.1883	turquoise_B0_Gene-Phenotype	SLC52A2	solute carrier family 52 member 2 [Source:NCBI gene (formerly Entrezgene);Acc:527884]	14	577443	580805
25_26124181	ENSBTAG00000000857	-5.46158	5.05069e-07	0.0354215	-22.8322	turquoise_B0_Gene-Phenotype	SLC52A2	solute carrier family 52 member 2 [Source:NCBI gene (formerly Entrezgene);Acc:527884]	14	577443	580805
3_110572501	ENSBTAG00000000857	5.6988	1.88713e-07	0.0229044	23.2612	turquoise_B0_Gene-Phenotype	SLC52A2	solute carrier family 52 member 2 [Source:NCBI gene (formerly Entrezgene);Acc:527884]	14	577443	580805
25_26126456	ENSBTAG00000000857	-5.46158	5.05069e-07	0.0354215	-22.8322	turquoise_B0_Gene-Phenotype	SLC52A2	solute carrier family 52 member 2 [Source:NCBI gene (formerly Entrezgene);Acc:527884]	14	577443	580805
3_110569252	ENSBTAG00000000857	5.69846	1.8898e-07	0.0229179	27.368	turquoise_B0_Gene-Phenotype	SLC52A2	solute carrier family 52 member 2 [Source:NCBI gene (formerly Entrezgene);Acc:527884]	14	577443	580805
29_37170818	ENSBTAG00000000857	5.38611	6.8841e-07	0.0404078	21.2007	turquoise_B0_Gene-Phenotype	SLC52A2	solute carrier family 52 member 2 [Source:NCBI gene (formerly Entrezgene);Acc:527884]	14	577443	580805
21_56676565	ENSBTAG00000000857	-5.45868	5.11123e-07	0.0356311	-19.0106	turquoise_B0_Gene-Phenotype	SLC52A2	solute carrier family 52 member 2 [Source:NCBI gene (formerly Entrezgene);Acc:527884]	14	577443	580805
1_139241768	ENSBTAG00000000857	5.79503	1.26011e-07	0.018909	23.7013	turquoise_B0_Gene-Phenotype	SLC52A2	solute carrier family 52 member 2 [Source:NCBI gene (formerly Entrezgene);Acc:527884]	14	577443	580805
25_26127500	ENSBTAG00000000857	-5.48502	4.58584e-07	0.0339967	-22.4134	turquoise_B0_Gene-Phenotype	SLC52A2	solute carrier family 52 member 2 [Source:NCBI gene (formerly Entrezgene);Acc:527884]	14	577443	580805
3_110574979	ENSBTAG00000000857	5.96107	6.24166e-08	0.0133295	28.4502	turquoise_B0_Gene-Phenotype	SLC52A2	solute carrier family 52 member 2 [Source:NCBI gene (formerly Entrezgene);Acc:527884]	14	577443	580805
3_110570738	ENSBTAG00000000857	5.69846	1.8898e-07	0.0229179	27.368	turquoise_B0_Gene-Phenotype	SLC52A2	solute carrier family 52 member 2 [Source:NCBI gene (formerly Entrezgene);Acc:527884]	14	577443	580805
25_26127361	ENSBTAG00000000857	-6.08649	3.65502e-08	0.0101242	-22.7295	turquoise_B0_Gene-Phenotype	SLC52A2	solute carrier family 52 member 2 [Source:NCBI gene (formerly Entrezgene);Acc:527884]	14	577443	580805
25_26127340	ENSBTAG00000000857	-6.08649	3.65502e-08	0.0101242	-22.7295	turquoise_B0_Gene-Phenotype	SLC52A2	solute carrier family 52 member 2 [Source:NCBI gene (formerly Entrezgene);Acc:527884]	14	577443	580805
25_26059914	ENSBTAG00000000857	-5.8505	9.97267e-08	0.0168667	-15.7158	turquoise_B0_Gene-Phenotype	SLC52A2	solute carrier family 52 member 2 [Source:NCBI gene (formerly Entrezgene);Acc:527884]	14	577443	580805
4_113262903	ENSBTAG00000000857	-5.35554	7.79998e-07	0.0425403	-24.4927	turquoise_B0_Gene-Phenotype	SLC52A2	solute carrier family 52 member 2 [Source:NCBI gene (formerly Entrezgene);Acc:527884]	14	577443	580805
12_11674994	ENSBTAG00000000868	-5.67134	2.11668e-07	0.024094	-0.632013	blue	ZFP1	ZFP1 zinc finger protein [Source:VGNC Symbol;Acc:VGNC:37159]	18	2472824	2503875
12_11541499	ENSBTAG00000000868	-5.40428	6.39033e-07	0.0391116	-0.710715	blue	ZFP1	ZFP1 zinc finger protein [Source:VGNC Symbol;Acc:VGNC:37159]	18	2472824	2503875
12_11542454	ENSBTAG00000000868	-5.81357	1.16543e-07	0.018255	-0.887278	blue	ZFP1	ZFP1 zinc finger protein [Source:VGNC Symbol;Acc:VGNC:37159]	18	2472824	2503875
2_5635260	ENSBTAG00000000868	5.27997	1.06087e-06	0.0482895	0.935854	blue	ZFP1	ZFP1 zinc finger protein [Source:VGNC Symbol;Acc:VGNC:37159]	18	2472824	2503875
12_11541650	ENSBTAG00000000868	-5.75418	1.49619e-07	0.0205814	-0.793307	blue	ZFP1	ZFP1 zinc finger protein [Source:VGNC Symbol;Acc:VGNC:37159]	18	2472824	2503875
10_21028490	ENSBTAG00000000874	5.33104	8.61974e-07	0.0442545	22.2568	blue_B0_Gene-Phenotype	CAST	calpastatin [Source:VGNC Symbol;Acc:VGNC:26790]	7	96034223	96167151
25_26127500	ENSBTAG00000000875	-5.34436	8.16419e-07	0.0433071	-5.34271	turquoise_B0_Gene-Phenotype_L0_Gene-Phenotype	CEP131	centrosomal protein 131 [Source:VGNC Symbol;Acc:VGNC:27192]	19	51500739	51517006
25_26127361	ENSBTAG00000000875	-5.35716	7.7485e-07	0.0424492	-5.04219	turquoise_B0_Gene-Phenotype_L0_Gene-Phenotype	CEP131	centrosomal protein 131 [Source:VGNC Symbol;Acc:VGNC:27192]	19	51500739	51517006
25_26127340	ENSBTAG00000000875	-5.35716	7.7485e-07	0.0424492	-5.04219	turquoise_B0_Gene-Phenotype_L0_Gene-Phenotype	CEP131	centrosomal protein 131 [Source:VGNC Symbol;Acc:VGNC:27192]	19	51500739	51517006
25_37741525	ENSBTAG00000000875	-5.48342	4.6161e-07	0.0341065	-3.23585	turquoise_B0_Gene-Phenotype_L0_Gene-Phenotype	CEP131	centrosomal protein 131 [Source:VGNC Symbol;Acc:VGNC:27192]	19	51500739	51517006
26_7514920	ENSBTAG00000000875	5.29789	9.86442e-07	0.0468968	5.01694	turquoise_B0_Gene-Phenotype_L0_Gene-Phenotype	CEP131	centrosomal protein 131 [Source:VGNC Symbol;Acc:VGNC:27192]	19	51500739	51517006
25_27995286	ENSBTAG00000000875	-6.09052	3.59249e-08	0.0100369	-6.4154	turquoise_B0_Gene-Phenotype_L0_Gene-Phenotype	CEP131	centrosomal protein 131 [Source:VGNC Symbol;Acc:VGNC:27192]	19	51500739	51517006
22_37327319	ENSBTAG00000000892	5.40687	6.32291e-07	0.0389378	1.46586	midnightblue_B0_Gene-Phenotype	CGAS	cyclic GMP-AMP synthase [Source:VGNC Symbol;Acc:VGNC:31271]	9	12935326	12957914
14_8471027	ENSBTAG00000000892	5.37648	7.16043e-07	0.0411077	1.92086	midnightblue_B0_Gene-Phenotype	CGAS	cyclic GMP-AMP synthase [Source:VGNC Symbol;Acc:VGNC:31271]	9	12935326	12957914
2_89547913	ENSBTAG00000000892	5.28423	1.04268e-06	0.0479234	1.66878	midnightblue_B0_Gene-Phenotype	CGAS	cyclic GMP-AMP synthase [Source:VGNC Symbol;Acc:VGNC:31271]	9	12935326	12957914
14_8474889	ENSBTAG00000000892	5.74429	1.55963e-07	0.0210135	2.03674	midnightblue_B0_Gene-Phenotype	CGAS	cyclic GMP-AMP synthase [Source:VGNC Symbol;Acc:VGNC:31271]	9	12935326	12957914
19_55721669	ENSBTAG00000000892	6.61258	3.73343e-09	0.0030222	1.91471	midnightblue_B0_Gene-Phenotype	CGAS	cyclic GMP-AMP synthase [Source:VGNC Symbol;Acc:VGNC:31271]	9	12935326	12957914
3_89207717	ENSBTAG00000000910	6.03398	4.57497e-08	0.0113511	0.496732	turquoise	SLC6A7	solute carrier family 6 member 7 [Source:VGNC Symbol;Acc:VGNC:34923]	7	61546254	61566529
11_77930025	ENSBTAG00000000910	6.71838	2.34507e-09	0.00229067	0.475892	turquoise	SLC6A7	solute carrier family 6 member 7 [Source:VGNC Symbol;Acc:VGNC:34923]	7	61546254	61566529
11_78653593	ENSBTAG00000000910	5.35212	7.90967e-07	0.0427655	0.459311	turquoise	SLC6A7	solute carrier family 6 member 7 [Source:VGNC Symbol;Acc:VGNC:34923]	7	61546254	61566529
26_39321470	ENSBTAG00000000910	5.65217	2.29298e-07	0.0249546	0.271732	turquoise	SLC6A7	solute carrier family 6 member 7 [Source:VGNC Symbol;Acc:VGNC:34923]	7	61546254	61566529
9_102386054	ENSBTAG00000000913	5.67498	2.08466e-07	0.0239591	15.278	B0_Gene-Phenotype	-	-	-	-	-
27_19408528	ENSBTAG00000000913	-5.49759	4.35414e-07	0.0331172	-29.6375	B0_Gene-Phenotype	-	-	-	-	-
29_32693041	ENSBTAG00000000913	5.26223	1.13999e-06	0.0497628	12.2964	B0_Gene-Phenotype	-	-	-	-	-
17_69480497	ENSBTAG00000000917	-5.92177	7.37529e-08	0.0144834	-72.6806	turquoise	BMP1	bone morphotic protein 1 [Source:VGNC Symbol;Acc:VGNC:26514]	8	69478769	69526081
25_27995286	ENSBTAG00000000918	-5.82582	1.10675e-07	0.0177837	-50.4037	turquoise_B0_Gene-Phenotype_L0_Gene-Phenotype	ERMARD	ER membrane associated R- Gene-Phenotypegradation [Source:VGNC Symbol;Acc:VGNC:28590]	9	103548101	103577184
[truncated: 38,326 more rows]

## Sheet: Tab3
Tab 3- eQTL hotspots (permutation analysis)
snps	num_genes	p_value
25_33826762	848	0.00014997
25_26127340	721	0.00044991
25_26127361	721	0.00044991
25_27995286	516	0.00059988
[truncated: 308 more rows]

## Sheet: Tab4
Tab 4- SNPxPhenotype association results
[truncated: 200 more rows]

[truncated: 11 more sheets: Tab5, Tab6, Tab7, Tab8, Tab9, Tab10, Tab11, Tab12, Tab13, Tab14, Tab15]
